# Supplementary material for: Crystal structure of (E)-1-(3-benzyl-5-phenyl-1,3-thia­zol-2-yl­idene)-2-[(E)-1,2,3,4-tetra­hydro­naphthalen-1-yl­idene]hydrazin-1-ium bromide
Source: Acta Crystallogr E Crystallogr Commun. 2021 Mar 23;77(Pt 4):420–3. doi: 10.1107/S2056989021002863 (PMC8025854; doi:10.1107/S2056989021002863)
Supplement: Supplementary file 1 [file e-77-00420-sup1.cif]

##############################################################################
#                                                                            #
# This CIF contains the data in a paper accepted for publication in          #
# Acta Crystallographica Section E. It conforms to the requirements of       #
# Notes for Authors for Acta Crystallographica Section E, and has been       #
# peer reviewed under the auspices of the IUCr Commission on Journals.       #
#                                                                            #
# Full details of the Crystallographic Information File format               #
# are given in the paper "The Crystallographic Information File (CIF):       #
# a New Standard Archive File for Crystallography" by S. R. Hall, F. H.      #
# Allen and I. D. Brown [Acta Cryst. (1991), A47, 655-685].                  #
#                                                                            #
# The current version of the core CIF dictionary is obtainable from          #
# ftp://ftp.iucr.org/pub/cif_core.dic.                                       #
#                                                                            #
# Software is freely available for graphical display of the structure(s)     #
# in this CIF. For information consult the CIF software page                 #
# http://www.iucr.org/resources/cif/software.                                #
#                                                                            #
# This file may be used for bona fide research purposes within the           #
# scientific community so long as proper attribution is given to the journal # 
# article from which it was obtained.                                        #
#                                                                            #
##############################################################################
data_global
_audit_creation_method     'APEX3 v2019.1-0'
_journal_date_recd_electronic     2021-01-18
_journal_date_accepted     2021-03-17
_journal_name_full     'Acta Crystallographica, Section E'
_journal_year     2021
_journal_volume     77
_journal_issue      4
_journal_page_first     420
_journal_page_last     423
_journal_paper_category     GO
_journal_paper_doi     10.1107/S2056989021002863
_journal_coeditor_code     HB7963
_publ_contact_author_name     'Shaaban K. Mohamed'
_publ_contact_author_address
;
Chemistry and Environmental Division, Manchester Metropolitan University,
Manchester M1 5GD,
England
;
_publ_contact_author_email     'shaabankamel@yahoo.com, y.ramli@um5s.net.ma'
_publ_contact_author_fax     ?
_publ_contact_author_phone     ?
_publ_section_title
;\
Crystal structure of
(<i>E</i>)-1-(3-benzyl-5-phenyl-1,3-thiazol-2-ylidene)-2-[(<i>E</i>)-1,2,3,4-\
tetrahydronaphthalen-1-ylidene]hydrazin-1-ium bromide
;
loop_
    _publ_author_name
    _publ_author_footnote
    _publ_author_address
    'Mohamed, Shaaban K.' .
;
Chemistry and Environmental Division, Manchester Metropolitan University,
Manchester M1 5GD,
England
Chemistry Department, Faculty of Science, Minia University,
61519 El-Minia, Egypt
;
    'M. I. Elgarhy, Sahar' .
;
Chemistry Department, Faculty of Science, Assuit University,
Egypt
;
    'Hassan, Alaa A.' .
;
Chemistry Department, Faculty of Science, Minia University, 61519 El-Minia,
Egypt
;
    'Demirta\,s, G\"une\,s' .
;
Ondokuz Mayis University, Faculty of Arts and Sciences, Department of Physics,
55139, Samsun,
Turkey
;
    'Mague, Joel. T.' .
;
Department of Chemistry, Tulane University, New Orleans, LA 70118,
USA
;
    'Ramli, Youssef' .
;
Laboratory of Medicinal Chemistry, Faculty of Medicine and Pharmacy, Drug
Sciences Research Center, Mohammed V University in Rabat,
Morocco
;
_publ_section_synopsis
;
In the crystal of the title molecular salt, ion pairs are linked by C---H...Br
and N---H...Br hydrogen bonds, which are connected into helical chains
extending along the <i>c</i>-axis direction by weak, electrostatic S...Br^-^
interactions.
;
data_I
_audit_creation_method     'SHELXL-2018/3'
_chemical_name_systematic
;\
(<i>E</i>)-1-(3-Benzyl-5-phenyl-1,3-thiazol-2-ylidene)-\
2-[(<i>E</i>)-1,2,3,4-tetrahydronaphthalen-1-ylidene]hydrazin-1-ium
bromide
;
_chemical_name_common     ?
_chemical_formula_moiety     'C26 H24 N3 S +, Br -'
_chemical_formula_sum     'C26 H24 Br N3 S'
_chemical_formula_iupac     'C26 H24 N3 S +, Br -'
_chemical_formula_weight     490.45
_chemical_melting_point     ?
_chemical_absolute_configuration     ad
_space_group_crystal_system     monoclinic
_space_group_name_H-M_alt     'C c'
_space_group_name_Hall     'C -2yc'
loop_
    _space_group_symop_operation_xyz
    'x, y, z'
    'x, -y, z+1/2'
    'x+1/2, y+1/2, z'
    'x+1/2, -y+1/2, z+1/2'
_cell_length_a     14.5474(7)
_cell_length_b     17.8777(8)
_cell_length_c     9.0803(4)
_cell_angle_alpha     90
_cell_angle_beta     108.773(2)
_cell_angle_gamma     90
_cell_volume     2235.92(18)
_cell_formula_units_Z     4
_cell_measurement_reflns_used     9847
_cell_measurement_theta_min     2.616
_cell_measurement_theta_max     30.516
_cell_measurement_temperature     150(2)
_exptl_crystal_description     column
_exptl_crystal_colour     colourless
_exptl_crystal_size_max     0.223
_exptl_crystal_size_mid     0.116
_exptl_crystal_size_min     0.061
_exptl_crystal_density_diffrn     1.457
_exptl_crystal_density_meas     ?
_exptl_crystal_density_method     'not measured'
_exptl_crystal_F_000     1008
_exptl_absorpt_coefficient_mu     1.951
_exptl_absorpt_correction_type     numerical
_exptl_absorpt_process_details
;
(<i>SADABS</i>; Krause <i>et al.</i>, 2015)
;
_exptl_absorpt_correction_T_min     0.69
_exptl_absorpt_correction_T_max     0.89
_diffrn_ambient_temperature     150(2)
_diffrn_source     'fine-focus sealed tube'
_diffrn_radiation_type     MoK\a
_diffrn_radiation_wavelength     0.71073
_diffrn_radiation_monochromator     graphite
_diffrn_measurement_device_type     'Bruker D8 QUEST PHOTON 3 diffractometer'
_diffrn_measurement_method     '\f and \w scans'
_diffrn_detector_area_resol_mean     7.3910
_diffrn_reflns_number     48057
_diffrn_reflns_av_R_equivalents     0.0263
_diffrn_reflns_av_unetI/netI     0.0335
_diffrn_reflns_theta_min     2.616
_diffrn_reflns_theta_max     30.559
_diffrn_reflns_theta_full     30.550
_diffrn_measured_fraction_theta_max     0.997
_diffrn_measured_fraction_theta_full     0.998
_diffrn_reflns_limit_h_min     -20
_diffrn_reflns_limit_h_max     20
_diffrn_reflns_limit_k_min     -25
_diffrn_reflns_limit_k_max     25
_diffrn_reflns_limit_l_min     -12
_diffrn_reflns_limit_l_max     12
_refine_special_details
;
Refinement of F^2^ against ALL reflections.  The weighted R-factor wR and
goodness of fit S are based on F^2^, conventional R-factors R are based
on F, with F set to zero for negative F^2^. The threshold expression of
F^2^ > 2sigma(F^2^) is used only for calculating R-factors(gt) etc. and is
not relevant to the choice of reflections for refinement.  R-factors based
on F^2^ are statistically about twice as large as those based on F, and R-
factors based on ALL data will be even larger. H-atoms attached to carbon
were placed in calculated positions (C---H = 0.95 - 0.99 \%A) while that
attached to nitrogen was placed in a location derived from a difference
map and its coordinates adjusted to give N---H = 0.91 %A. All were included
as riding contributions with isotropic displacement parameters 1.2 - 1.5
times those of the attached atoms.
;
_reflns_number_total     6797
_reflns_number_gt     6460
_reflns_threshold_expression     'I > 2\s(I)'
_refine_ls_structure_factor_coef     Fsqd
_refine_ls_matrix_type     full
_refine_ls_R_factor_all     0.0246
_refine_ls_R_factor_gt     0.0227
_refine_ls_wR_factor_gt     0.0514
_refine_ls_wR_factor_ref     0.0520
_refine_ls_goodness_of_fit_ref     1.026
_refine_ls_restrained_S_all     1.026
_refine_ls_number_reflns     6797
_refine_ls_number_parameters     280
_refine_ls_number_restraints     2
_refine_ls_hydrogen_treatment     constr
_refine_ls_weighting_scheme     calc
_refine_ls_weighting_details
                      'w=1/[\s^2^(Fo^2^)+(0.0262P)^2^] where P=(Fo^2^+2Fc^2^)/3'
_atom_sites_solution_hydrogens     mixed
_atom_sites_solution_primary     dual
_atom_sites_solution_secondary     difmap
_refine_ls_shift/su_max     0.000
_refine_ls_shift/su_mean     0.000
_refine_diff_density_max     0.556
_refine_diff_density_min     -0.220
_refine_ls_extinction_method     none
_refine_ls_extinction_coef     .
_refine_ls_abs_structure_details
;
Parsons <i>et al.</i> (2013)
;
_refine_ls_abs_structure_Flack     0.0130(18)
loop_
    _atom_type_symbol
    _atom_type_description
    _atom_type_scat_dispersion_real
    _atom_type_scat_dispersion_imag
    _atom_type_scat_source
    'C' 'C' 0.0033 0.0016
                         'International Tables Vol C Tables 4.2.6.8 and 6.1.1.4'
    'H' 'H' 0.0000 0.0000
                         'International Tables Vol C Tables 4.2.6.8 and 6.1.1.4'
    'Br' 'Br' -0.2901 2.4595
                         'International Tables Vol C Tables 4.2.6.8 and 6.1.1.4'
    'N' 'N' 0.0061 0.0033
                         'International Tables Vol C Tables 4.2.6.8 and 6.1.1.4'
    'S' 'S' 0.1246 0.1234
                         'International Tables Vol C Tables 4.2.6.8 and 6.1.1.4'
_computing_data_collection
;
<i>APEX3</i> (Bruker, 2020)
;
_computing_cell_refinement
;
<i>SAINT</i> (Bruker, 2020)
;
_computing_data_reduction
;
<i>SAINT</i> (Bruker, 2020)
;
_computing_structure_solution
;
<i>SHELXT</i> (Sheldrick, 2015<i>a</i>)
;
_computing_structure_refinement
;
<i>SHELXL2018/1</i> (Sheldrick, 2015<i>b</i>)
;
_computing_molecular_graphics
;
<i>DIAMOND</i> (Brandenburg & Putz, 2012)
;
_computing_publication_material
;
<i>SHELXTL</i> (Sheldrick, 2008)
;
loop_
    _atom_site_type_symbol
    _atom_site_label
    _atom_site_fract_x
    _atom_site_fract_y
    _atom_site_fract_z
    _atom_site_U_iso_or_equiv
    _atom_site_adp_type
    _atom_site_calc_flag
    _atom_site_occupancy
    _atom_site_disorder_assembly
    _atom_site_disorder_group
    Br Br1 0.44542(2) 0.28839(2) 0.58421(2) 0.02486(6) Uani d 1 . .
    S S1 0.49752(4) 0.46885(3) 0.48367(6) 0.02090(10) Uani d 1 . .
    N N1 0.62223(12) 0.54541(10) 0.3655(2) 0.0209(3) Uani d 1 . .
    N N2 0.55946(13) 0.59721(10) 0.3976(2) 0.0224(4) Uani d 1 . .
    H H2 0.543925 0.639353 0.338574 0.027 Uiso d 1 . .
    N N3 0.42532(11) 0.59882(9) 0.49354(19) 0.0175(3) Uani d 1 . .
    C C1 0.68896(14) 0.57005(11) 0.3140(2) 0.0200(4) Uani d 1 . .
    C C2 0.74987(14) 0.51162(12) 0.2755(2) 0.0204(4) Uani d 1 . .
    C C3 0.72405(16) 0.43611(12) 0.2725(3) 0.0253(4) Uani d 1 . .
    H H3 0.668268 0.422211 0.298899 0.030 Uiso calc 1 . .
    C C4 0.77838(18) 0.38168(12) 0.2319(3) 0.0292(5) Uani d 1 . .
    H H4 0.760010 0.330612 0.230188 0.035 Uiso calc 1 . .
    C C5 0.86007(17) 0.40157(14) 0.1934(3) 0.0307(5) Uani d 1 . .
    H H5 0.897430 0.364250 0.164362 0.037 Uiso calc 1 . .
    C C6 0.88672(17) 0.47585(13) 0.1977(3) 0.0307(5) Uani d 1 . .
    H H6 0.943027 0.489020 0.172126 0.037 Uiso calc 1 . .
    C C7 0.83287(15) 0.53211(12) 0.2386(3) 0.0247(4) Uani d 1 . .
    C C8 0.86140(18) 0.61314(13) 0.2398(4) 0.0377(6) Uani d 1 . .
    H H8A 0.900626 0.620413 0.169772 0.045 Uiso calc 1 . .
    H H8B 0.901484 0.627820 0.346198 0.045 Uiso calc 1 . .
    C C9 0.77120(19) 0.66194(13) 0.1863(3) 0.0335(5) Uani d 1 . .
    H H9A 0.732936 0.648836 0.077981 0.040 Uiso calc 1 . .
    H H9B 0.790648 0.715091 0.188104 0.040 Uiso calc 1 . .
    C C10 0.70864(16) 0.65141(12) 0.2911(3) 0.0251(4) Uani d 1 . .
    H H10A 0.741830 0.674405 0.393677 0.030 Uiso calc 1 . .
    H H10B 0.646075 0.677709 0.244715 0.030 Uiso calc 1 . .
    C C11 0.49537(14) 0.56397(11) 0.4544(2) 0.0181(4) Uani d 1 . .
    C C12 0.39810(15) 0.47730(11) 0.5475(2) 0.0212(4) Uani d 1 . .
    H H12 0.368071 0.436044 0.579688 0.025 Uiso calc 1 . .
    C C13 0.36779(14) 0.54826(10) 0.5468(2) 0.0174(4) Uani d 1 . .
    C C14 0.28248(14) 0.57165(11) 0.5907(2) 0.0181(4) Uani d 1 . .
    C C15 0.19406(15) 0.53523(12) 0.5184(2) 0.0248(4) Uani d 1 . .
    H H15 0.189962 0.497890 0.442080 0.030 Uiso calc 1 . .
    C C16 0.11274(16) 0.55376(13) 0.5583(3) 0.0313(5) Uani d 1 . .
    H H16 0.052661 0.529488 0.508398 0.038 Uiso calc 1 . .
    C C17 0.11875(17) 0.60770(13) 0.6709(3) 0.0307(5) Uani d 1 . .
    H H17 0.062685 0.620568 0.697431 0.037 Uiso calc 1 . .
    C C18 0.20603(17) 0.64264(12) 0.7444(3) 0.0273(5) Uani d 1 . .
    H H18 0.210020 0.678992 0.822524 0.033 Uiso calc 1 . .
    C C19 0.28772(16) 0.62514(11) 0.7051(3) 0.0214(4) Uani d 1 . .
    H H19 0.347538 0.649539 0.756080 0.026 Uiso calc 1 . .
    C C20 0.40757(14) 0.68028(11) 0.4697(2) 0.0189(4) Uani d 1 . .
    H H20A 0.348715 0.693577 0.496169 0.023 Uiso calc 1 . .
    H H20B 0.394775 0.692002 0.358296 0.023 Uiso calc 1 . .
    C C21 0.49177(14) 0.72801(11) 0.5665(2) 0.0188(4) Uani d 1 . .
    C C22 0.52950(17) 0.72086(12) 0.7273(3) 0.0261(4) Uani d 1 . .
    H H22 0.505130 0.683350 0.778964 0.031 Uiso calc 1 . .
    C C23 0.60270(18) 0.76845(15) 0.8124(3) 0.0329(5) Uani d 1 . .
    H H23 0.627952 0.763814 0.922321 0.039 Uiso calc 1 . .
    C C24 0.63909(17) 0.82285(15) 0.7369(3) 0.0345(5) Uani d 1 . .
    H H24 0.689705 0.855074 0.795090 0.041 Uiso calc 1 . .
    C C25 0.60187(18) 0.82998(14) 0.5785(3) 0.0371(6) Uani d 1 . .
    H H25 0.626501 0.867479 0.527208 0.044 Uiso calc 1 . .
    C C26 0.52811(19) 0.78259(12) 0.4922(3) 0.0287(5) Uani d 1 . .
    H H26 0.502782 0.787744 0.382335 0.034 Uiso calc 1 . .
loop_
    _atom_site_aniso_label
    _atom_site_aniso_U_11
    _atom_site_aniso_U_22
    _atom_site_aniso_U_33
    _atom_site_aniso_U_12
    _atom_site_aniso_U_13
    _atom_site_aniso_U_23
    Br1 0.03693(11) 0.01870(9) 0.02011(9) 0.00145(9) 0.01078(7) 0.00129(8)
    S1 0.0231(2) 0.0190(2) 0.0225(2) 0.00341(19) 0.01004(18) -0.00098(19)
    N1 0.0207(8) 0.0209(8) 0.0239(8) 0.0026(7) 0.0109(7) -0.0022(7)
    N2 0.0229(8) 0.0213(9) 0.0274(9) 0.0018(7) 0.0144(7) -0.0006(7)
    N3 0.0185(8) 0.0170(7) 0.0193(8) -0.0005(6) 0.0091(6) -0.0005(6)
    C1 0.0196(9) 0.0208(9) 0.0195(9) 0.0018(8) 0.0061(7) -0.0012(7)
    C2 0.0201(9) 0.0220(10) 0.0201(9) 0.0036(8) 0.0077(8) -0.0008(8)
    C3 0.0248(10) 0.0241(10) 0.0297(11) 0.0029(8) 0.0123(9) 0.0023(8)
    C4 0.0337(12) 0.0202(10) 0.0356(12) 0.0037(9) 0.0139(10) -0.0005(9)
    C5 0.0297(12) 0.0287(11) 0.0356(12) 0.0090(9) 0.0130(10) -0.0043(9)
    C6 0.0247(11) 0.0332(12) 0.0400(13) 0.0041(9) 0.0182(10) -0.0003(10)
    C7 0.0222(10) 0.0250(10) 0.0297(11) 0.0013(8) 0.0122(9) -0.0002(9)
    C8 0.0313(13) 0.0271(12) 0.0657(18) -0.0026(9) 0.0310(13) -0.0010(12)
    C9 0.0422(13) 0.0214(10) 0.0471(15) -0.0008(10) 0.0288(12) 0.0040(10)
    C10 0.0252(11) 0.0198(10) 0.0342(12) 0.0015(8) 0.0149(9) -0.0004(9)
    C11 0.0194(9) 0.0179(9) 0.0169(9) 0.0003(7) 0.0058(7) -0.0019(7)
    C12 0.0217(9) 0.0209(9) 0.0234(10) -0.0016(8) 0.0105(8) -0.0014(8)
    C13 0.0187(9) 0.0180(9) 0.0165(8) -0.0007(7) 0.0069(7) 0.0012(7)
    C14 0.0187(9) 0.0174(9) 0.0199(9) 0.0005(7) 0.0086(7) 0.0039(7)
    C15 0.0245(10) 0.0258(11) 0.0250(10) -0.0049(8) 0.0094(8) -0.0002(8)
    C16 0.0195(10) 0.0370(13) 0.0385(13) -0.0060(9) 0.0109(9) 0.0022(10)
    C17 0.0252(11) 0.0296(12) 0.0441(13) 0.0042(9) 0.0205(10) 0.0047(10)
    C18 0.0336(12) 0.0206(10) 0.0350(12) 0.0037(9) 0.0213(10) 0.0013(9)
    C19 0.0229(10) 0.0180(9) 0.0255(10) -0.0007(8) 0.0110(8) 0.0014(8)
    C20 0.0209(9) 0.0167(9) 0.0209(9) 0.0008(7) 0.0092(8) 0.0008(7)
    C21 0.0203(10) 0.0177(9) 0.0203(9) 0.0013(7) 0.0094(8) -0.0022(7)
    C22 0.0273(11) 0.0310(11) 0.0213(10) 0.0025(8) 0.0096(9) 0.0025(8)
    C23 0.0305(12) 0.0409(13) 0.0233(11) 0.0029(10) 0.0031(9) -0.0048(10)
    C24 0.0307(12) 0.0338(13) 0.0373(13) -0.0052(10) 0.0088(10) -0.0148(10)
    C25 0.0446(15) 0.0309(13) 0.0370(13) -0.0187(11) 0.0151(11) -0.0066(10)
    C26 0.0398(13) 0.0245(11) 0.0225(11) -0.0089(9) 0.0110(10) -0.0032(8)
_geom_special_details
;
 All esds (except the esd in the dihedral angle between two l.s. planes)
 are estimated using the full covariance matrix.  The cell esds are taken
 into account individually in the estimation of esds in distances, angles
 and torsion angles; correlations between esds in cell parameters are only
 used when they are defined by crystal symmetry.  An approximate (isotropic)
 treatment of cell esds is used for estimating esds involving l.s. planes.
;
loop_
    _geom_bond_atom_site_label_1
    _geom_bond_atom_site_label_2
    _geom_bond_site_symmetry_2
    _geom_bond_distance
    _geom_bond_publ_flag
    S1 C11 . 1.720(2) ?
    S1 C12 . 1.729(2) ?
    N1 C1 . 1.283(3) ?
    N1 N2 . 1.396(2) ?
    N2 C11 . 1.341(3) ?
    N2 H2 . 0.9100 ?
    N3 C11 . 1.337(2) ?
    N3 C13 . 1.419(2) ?
    N3 C20 . 1.483(2) ?
    C1 C2 . 1.483(3) ?
    C1 C10 . 1.510(3) ?
    C2 C3 . 1.399(3) ?
    C2 C7 . 1.402(3) ?
    C3 C4 . 1.377(3) ?
    C3 H3 . 0.9500 ?
    C4 C5 . 1.388(3) ?
    C4 H4 . 0.9500 ?
    C5 C6 . 1.381(3) ?
    C5 H5 . 0.9500 ?
    C6 C7 . 1.397(3) ?
    C6 H6 . 0.9500 ?
    C7 C8 . 1.506(3) ?
    C8 C9 . 1.519(4) ?
    C8 H8A . 0.9900 ?
    C8 H8B . 0.9900 ?
    C9 C10 . 1.525(3) ?
    C9 H9A . 0.9900 ?
    C9 H9B . 0.9900 ?
    C10 H10A . 0.9900 ?
    C10 H10B . 0.9900 ?
    C12 C13 . 1.342(3) ?
    C12 H12 . 0.9500 ?
    C13 C14 . 1.480(3) ?
    C14 C19 . 1.396(3) ?
    C14 C15 . 1.402(3) ?
    C15 C16 . 1.384(3) ?
    C15 H15 . 0.9500 ?
    C16 C17 . 1.388(3) ?
    C16 H16 . 0.9500 ?
    C17 C18 . 1.379(3) ?
    C17 H17 . 0.9500 ?
    C18 C19 . 1.382(3) ?
    C18 H18 . 0.9500 ?
    C19 H19 . 0.9500 ?
    C20 C21 . 1.519(3) ?
    C20 H20A . 0.9900 ?
    C20 H20B . 0.9900 ?
    C21 C26 . 1.384(3) ?
    C21 C22 . 1.391(3) ?
    C22 C23 . 1.387(3) ?
    C22 H22 . 0.9500 ?
    C23 C24 . 1.389(4) ?
    C23 H23 . 0.9500 ?
    C24 C25 . 1.370(4) ?
    C24 H24 . 0.9500 ?
    C25 C26 . 1.394(3) ?
    C25 H25 . 0.9500 ?
    C26 H26 . 0.9500 ?
loop_
    _geom_angle_atom_site_label_1
    _geom_angle_atom_site_label_2
    _geom_angle_atom_site_label_3
    _geom_angle_site_symmetry_1
    _geom_angle_site_symmetry_3
    _geom_angle
    _geom_angle_publ_flag
    C11 S1 C12 . . 89.42(10) ?
    C1 N1 N2 . . 118.09(17) ?
    C11 N2 N1 . . 111.65(17) ?
    C11 N2 H2 . . 121.5 ?
    N1 N2 H2 . . 118.8 ?
    C11 N3 C13 . . 112.19(16) ?
    C11 N3 C20 . . 122.06(16) ?
    C13 N3 C20 . . 125.56(15) ?
    N1 C1 C2 . . 115.06(19) ?
    N1 C1 C10 . . 125.46(19) ?
    C2 C1 C10 . . 119.48(18) ?
    C3 C2 C7 . . 119.61(19) ?
    C3 C2 C1 . . 120.48(18) ?
    C7 C2 C1 . . 119.89(19) ?
    C4 C3 C2 . . 120.9(2) ?
    C4 C3 H3 . . 119.6 ?
    C2 C3 H3 . . 119.6 ?
    C3 C4 C5 . . 119.9(2) ?
    C3 C4 H4 . . 120.1 ?
    C5 C4 H4 . . 120.1 ?
    C6 C5 C4 . . 119.7(2) ?
    C6 C5 H5 . . 120.2 ?
    C4 C5 H5 . . 120.2 ?
    C5 C6 C7 . . 121.6(2) ?
    C5 C6 H6 . . 119.2 ?
    C7 C6 H6 . . 119.2 ?
    C6 C7 C2 . . 118.4(2) ?
    C6 C7 C8 . . 121.2(2) ?
    C2 C7 C8 . . 120.42(19) ?
    C7 C8 C9 . . 110.03(19) ?
    C7 C8 H8A . . 109.7 ?
    C9 C8 H8A . . 109.7 ?
    C7 C8 H8B . . 109.7 ?
    C9 C8 H8B . . 109.7 ?
    H8A C8 H8B . . 108.2 ?
    C8 C9 C10 . . 110.9(2) ?
    C8 C9 H9A . . 109.5 ?
    C10 C9 H9A . . 109.5 ?
    C8 C9 H9B . . 109.5 ?
    C10 C9 H9B . . 109.5 ?
    H9A C9 H9B . . 108.0 ?
    C1 C10 C9 . . 112.50(18) ?
    C1 C10 H10A . . 109.1 ?
    C9 C10 H10A . . 109.1 ?
    C1 C10 H10B . . 109.1 ?
    C9 C10 H10B . . 109.1 ?
    H10A C10 H10B . . 107.8 ?
    N3 C11 N2 . . 125.43(18) ?
    N3 C11 S1 . . 113.41(14) ?
    N2 C11 S1 . . 121.16(15) ?
    C13 C12 S1 . . 112.95(15) ?
    C13 C12 H12 . . 123.5 ?
    S1 C12 H12 . . 123.5 ?
    C12 C13 N3 . . 112.01(17) ?
    C12 C13 C14 . . 124.63(17) ?
    N3 C13 C14 . . 123.33(16) ?
    C19 C14 C15 . . 119.26(19) ?
    C19 C14 C13 . . 122.95(18) ?
    C15 C14 C13 . . 117.71(18) ?
    C16 C15 C14 . . 119.9(2) ?
    C16 C15 H15 . . 120.0 ?
    C14 C15 H15 . . 120.0 ?
    C15 C16 C17 . . 120.2(2) ?
    C15 C16 H16 . . 119.9 ?
    C17 C16 H16 . . 119.9 ?
    C18 C17 C16 . . 120.1(2) ?
    C18 C17 H17 . . 120.0 ?
    C16 C17 H17 . . 120.0 ?
    C17 C18 C19 . . 120.4(2) ?
    C17 C18 H18 . . 119.8 ?
    C19 C18 H18 . . 119.8 ?
    C18 C19 C14 . . 120.1(2) ?
    C18 C19 H19 . . 119.9 ?
    C14 C19 H19 . . 119.9 ?
    N3 C20 C21 . . 113.39(16) ?
    N3 C20 H20A . . 108.9 ?
    C21 C20 H20A . . 108.9 ?
    N3 C20 H20B . . 108.9 ?
    C21 C20 H20B . . 108.9 ?
    H20A C20 H20B . . 107.7 ?
    C26 C21 C22 . . 119.5(2) ?
    C26 C21 C20 . . 118.49(19) ?
    C22 C21 C20 . . 121.89(19) ?
    C23 C22 C21 . . 120.1(2) ?
    C23 C22 H22 . . 120.0 ?
    C21 C22 H22 . . 120.0 ?
    C22 C23 C24 . . 120.1(2) ?
    C22 C23 H23 . . 120.0 ?
    C24 C23 H23 . . 120.0 ?
    C25 C24 C23 . . 119.9(2) ?
    C25 C24 H24 . . 120.1 ?
    C23 C24 H24 . . 120.1 ?
    C24 C25 C26 . . 120.4(2) ?
    C24 C25 H25 . . 119.8 ?
    C26 C25 H25 . . 119.8 ?
    C21 C26 C25 . . 120.0(2) ?
    C21 C26 H26 . . 120.0 ?
    C25 C26 H26 . . 120.0 ?
loop_
    _geom_torsion_atom_site_label_1
    _geom_torsion_atom_site_label_2
    _geom_torsion_atom_site_label_3
    _geom_torsion_atom_site_label_4
    _geom_torsion_site_symmetry_1
    _geom_torsion_site_symmetry_2
    _geom_torsion_site_symmetry_3
    _geom_torsion_site_symmetry_4
    _geom_torsion
    _geom_torsion_publ_flag
    C1 N1 N2 C11 . . . . -178.27(18) ?
    N2 N1 C1 C2 . . . . -177.26(17) ?
    N2 N1 C1 C10 . . . . 2.7(3) ?
    N1 C1 C2 C3 . . . . 10.0(3) ?
    C10 C1 C2 C3 . . . . -170.0(2) ?
    N1 C1 C2 C7 . . . . -171.39(19) ?
    C10 C1 C2 C7 . . . . 8.6(3) ?
    C7 C2 C3 C4 . . . . -0.8(3) ?
    C1 C2 C3 C4 . . . . 177.8(2) ?
    C2 C3 C4 C5 . . . . 0.1(3) ?
    C3 C4 C5 C6 . . . . 0.6(4) ?
    C4 C5 C6 C7 . . . . -0.6(4) ?
    C5 C6 C7 C2 . . . . -0.2(4) ?
    C5 C6 C7 C8 . . . . -178.8(2) ?
    C3 C2 C7 C6 . . . . 0.8(3) ?
    C1 C2 C7 C6 . . . . -177.8(2) ?
    C3 C2 C7 C8 . . . . 179.5(2) ?
    C1 C2 C7 C8 . . . . 0.8(3) ?
    C6 C7 C8 C9 . . . . 144.2(2) ?
    C2 C7 C8 C9 . . . . -34.4(3) ?
    C7 C8 C9 C10 . . . . 58.8(3) ?
    N1 C1 C10 C9 . . . . -163.3(2) ?
    C2 C1 C10 C9 . . . . 16.7(3) ?
    C8 C9 C10 C1 . . . . -50.3(3) ?
    C13 N3 C11 N2 . . . . 178.69(19) ?
    C20 N3 C11 N2 . . . . 3.3(3) ?
    C13 N3 C11 S1 . . . . -1.4(2) ?
    C20 N3 C11 S1 . . . . -176.74(14) ?
    N1 N2 C11 N3 . . . . -178.87(18) ?
    N1 N2 C11 S1 . . . . 1.2(2) ?
    C12 S1 C11 N3 . . . . 1.18(15) ?
    C12 S1 C11 N2 . . . . -178.90(18) ?
    C11 S1 C12 C13 . . . . -0.65(16) ?
    S1 C12 C13 N3 . . . . 0.0(2) ?
    S1 C12 C13 C14 . . . . 177.93(15) ?
    C11 N3 C13 C12 . . . . 0.9(2) ?
    C20 N3 C13 C12 . . . . 176.04(18) ?
    C11 N3 C13 C14 . . . . -177.07(18) ?
    C20 N3 C13 C14 . . . . -1.9(3) ?
    C12 C13 C14 C19 . . . . 125.0(2) ?
    N3 C13 C14 C19 . . . . -57.4(3) ?
    C12 C13 C14 C15 . . . . -51.8(3) ?
    N3 C13 C14 C15 . . . . 125.9(2) ?
    C19 C14 C15 C16 . . . . 1.5(3) ?
    C13 C14 C15 C16 . . . . 178.37(19) ?
    C14 C15 C16 C17 . . . . -0.7(3) ?
    C15 C16 C17 C18 . . . . -0.5(4) ?
    C16 C17 C18 C19 . . . . 0.9(4) ?
    C17 C18 C19 C14 . . . . -0.2(3) ?
    C15 C14 C19 C18 . . . . -1.1(3) ?
    C13 C14 C19 C18 . . . . -177.76(19) ?
    C11 N3 C20 C21 . . . . -64.4(2) ?
    C13 N3 C20 C21 . . . . 120.94(19) ?
    N3 C20 C21 C26 . . . . 128.1(2) ?
    N3 C20 C21 C22 . . . . -55.2(2) ?
    C26 C21 C22 C23 . . . . 0.3(3) ?
    C20 C21 C22 C23 . . . . -176.3(2) ?
    C21 C22 C23 C24 . . . . -0.6(4) ?
    C22 C23 C24 C25 . . . . 0.7(4) ?
    C23 C24 C25 C26 . . . . -0.5(4) ?
    C22 C21 C26 C25 . . . . -0.1(4) ?
    C20 C21 C26 C25 . . . . 176.6(2) ?
    C24 C25 C26 C21 . . . . 0.2(4) ?
loop_
    _geom_hbond_atom_site_label_D
    _geom_hbond_atom_site_label_H
    _geom_hbond_atom_site_label_A
    _geom_hbond_site_symmetry_A
    _geom_hbond_distance_DH
    _geom_hbond_distance_HA
    _geom_hbond_distance_DA
    _geom_hbond_angle_DHA
    _geom_hbond_publ_flag
    N2 H2 Br1 2_564 0.91 2.63 3.4633(18) 152 yes
    C10 H10B Br1 2_564 0.99 2.88 3.837(2) 164 yes
    C20 H20B Br1 2_564 0.99 2.84 3.7560(19) 155 yes
    C26 H26 Br1 2_564 0.95 2.90 3.730(2) 146 yes
_shelx_space_group_comment
;
The symmetry employed for this shelxl refinement is uniquely defined
by the following loop, which should always be used as a source of
symmetry information in preference to the above space-group names.
They are only intended as comments.
;
_shelx_estimated_absorpt_T_min     0.670
_shelx_estimated_absorpt_T_max     0.890
_shelx_hkl_file
;
  -2   0   0 3540.85  224.18
  -2   0   0 3363.56  224.58
  -2   0   0 3412.06  223.78
  -2   0   0 3422.06  224.38
  -2   0   0 3402.86  224.28
   2   0   0 3464.95  224.58
   2   0   0 3470.65  223.78
   2   0   0 3574.54  224.48
   2   0   0 3581.24  223.88
  -4   0   0 3081.39  201.28
  -4   0   0 3286.17  201.78
  -4   0   0 3193.68  202.08
  -4   0   0 3147.98  200.48
  -4   0   0 3059.79  200.28
  -4   0   0 3227.38  201.98
  -4   0   0 2964.30  201.38
  -4   0   0 3200.88  201.18
   4   0   0 3074.49  200.38
   4   0   0 3034.80  201.38
   4   0   0 3058.09  201.98
   4   0   0 3057.89  200.38
   4   0   0 2995.70  201.48
   4   0   0 2992.00  201.78
  -6   0   0 1111.19   71.19
  -6   0   0 1093.79   70.39
  -6   0   0 1046.60   69.79
  -6   0   0 1119.19   68.49
  -6   0   0 1067.39   70.59
  -6   0   0 1072.89   68.19
  -6   0   0 1096.99   69.59
   6   0   0  978.80   68.09
   6   0   0 1005.70   70.69
   6   0   0  982.50   69.89
   6   0   0  965.30   70.69
   6   0   0  957.90   69.79
   6   0   0  975.90   68.19
  -8   0   0  138.09   11.80
  -8   0   0  151.68   15.50
  -8   0   0  128.59   14.20
  -8   0   0  144.19   12.20
  -8   0   0  140.59   13.80
  -8   0   0  147.29   15.00
  -8   0   0  146.29   16.10
  -8   0   0  146.99   14.40
 -10   0   0  244.38   21.40
 -10   0   0  242.68   19.30
 -10   0   0  243.58   18.80
 -10   0   0  254.67   22.70
 -10   0   0  224.98   21.60
 -10   0   0  244.68   23.10
 -10   0   0  261.07   23.00
 -10   0   0  246.38   23.30
 -10   0   0  248.18   23.20
 -12   0   0 1299.57   86.89
 -12   0   0 1287.47   90.79
 -12   0   0 1313.37   91.49
 -12   0   0 1331.07   90.59
 -12   0   0 1355.06   92.39
 -12   0   0 1290.37   90.89
 -12   0   0 1386.86   87.69
 -12   0   0 1305.07   92.59
 -12   0   0 1291.27   91.69
 -12   0   0 1264.57   91.19
  12   0   0 1292.87   86.79
  12   0   0 1255.17   92.69
  12   0   0 1240.68   90.69
  12   0   0 1349.77   91.69
  12   0   0 1266.87   87.09
  12   0   0 1333.47   90.69
 -14   0   0  310.37   32.00
 -14   0   0  312.57   25.60
 -14   0   0  353.76   31.10
 -14   0   0  321.17   30.10
 -16   0   0  377.76   32.70
 -16   0   0  326.77   33.60
  16   0   0  302.07   32.70
  16   0   0  243.58   32.90
 -18   0   0  308.47   35.10
 -18   0   0  284.67   32.90
 -18   0   0  333.07   33.40
  18   0   0  282.97   35.10
  18   0   0  307.47   35.20
  19  -1   0   50.19   17.60
  19  -1   0   29.90   17.50
 -19   1   0   47.40   18.40
 -19   1   0   39.90   15.50
 -19   1   0   42.00   16.30
  17  -1   0   59.49   17.00
  17  -1   0   71.79   20.40
 -17   1   0   77.59   19.90
 -17   1   0   79.39   19.80
 -17   1   0   66.09   17.30
  15  -1   0  238.88   28.80
  15  -1   0  233.48   29.40
 -15   1   0  281.27   29.40
 -15   1   0  281.37   28.30
 -15   1   0  278.07   27.70
  13  -1   0  211.78   26.40
  13  -1   0  222.58   19.80
  13  -1   0  235.38   25.80
 -13   1   0  301.37   27.30
 -13   1   0  279.37   26.10
 -13   1   0  255.57   24.40
 -13   1   0  256.87   20.40
 -13   1   0  274.27   25.80
  11  -1   0  210.78   16.60
  11  -1   0  190.78   19.10
  11  -1   0  208.98   22.20
  11  -1   0  201.28   21.20
  11  -1   0  197.38   20.20
  11  -1   0  205.68   21.30
  11  -1   0  199.68   16.20
 -11   1   0  200.68   19.90
 -11   1   0  217.58   21.60
 -11   1   0  214.58   16.90
 -11   1   0  215.38   21.10
 -11   1   0  193.48   19.90
 -11   1   0  209.88   16.90
 -11   1   0  187.18   20.70
 -11   1   0  188.08   20.30
   9  -1   0  301.77   26.40
   9  -1   0  302.97   25.10
   9  -1   0  291.27   25.50
   9  -1   0  272.87   25.70
   9  -1   0  279.97   24.50
   9  -1   0  290.67   22.30
   9  -1   0  280.77   23.70
  -9   1   0  321.67   26.00
  -9   1   0  338.27   22.70
  -9   1   0  320.77   26.60
  -9   1   0  315.97   22.40
  -9   1   0  321.97   25.20
  -9   1   0  309.87   24.90
  -9   1   0  323.77   26.20
  -9   1   0  321.97   25.70
  -9   1   0  329.47   25.80
   7  -1   0   78.99   10.90
   7  -1   0   73.69    7.70
   7  -1   0   71.29    7.40
   7  -1   0   73.09    9.40
   7  -1   0   71.69   10.20
   7  -1   0   68.79    9.80
   7  -1   0   77.89   10.70
  -7   1   0   92.69    7.80
  -7   1   0   81.99    7.80
  -7   1   0   85.29    9.90
  -7   1   0   92.99   10.50
  -7   1   0   75.39   10.20
  -7   1   0   95.29   11.10
  -7   1   0   80.59    9.60
  -7   1   0   78.39   10.20
   5  -1   0 1198.28   72.89
   5  -1   0 1141.69   70.89
   5  -1   0 1122.89   73.19
   5  -1   0 1124.49   72.69
   5  -1   0 1142.79   72.39
   5  -1   0 1159.18   71.09
   5  -1   0 1165.78   73.09
   5  -1   0  948.11   71.69
  -5   1   0 1066.29   72.29
  -5   1   0 1053.49   72.49
  -5   1   0 1044.90   72.79
  -5   1   0 1026.60   72.19
  -5   1   0 1048.60   72.89
  -5   1   0 1041.30   72.39
  -5   1   0 1016.60   70.99
  -5   1   0 1052.99   70.89
   3  -1   0 6971.30  441.56
   3  -1   0 7287.47  442.96
   3  -1   0 7008.10  442.46
   3  -1   0 6703.03  442.56
   3  -1   0 6595.14  442.16
  -3   1   0 6446.15  442.16
  -3   1   0 6745.13  441.76
  -3   1   0 7048.19  442.86
  -3   1   0 6805.22  442.56
  -3   1   0 7154.38  442.56
  -3   1   0 6890.81  441.56
  -3   1   0 6864.11  442.66
  -3   1   0 6573.84  442.46
  -3  -1   0 7091.49  443.96
  -3  -1   0 6829.32  443.36
  -3  -1   0 6729.03  442.46
  -3  -1   0 7186.68  443.66
  -3  -1   0 6849.52  442.86
  -3  -1   0 6675.33  443.26
   3   1   0 6847.91  444.26
   3   1   0 7007.00  443.56
   3   1   0 6570.14  443.26
  -5  -1   0 1051.89   72.49
  -5  -1   0 1054.09   72.89
  -5  -1   0 1013.70   71.99
  -5  -1   0 1035.60   74.09
  -5  -1   0 1058.89   73.49
  -5  -1   0 1042.30   73.39
  -5  -1   0 1108.39   74.59
  -5  -1   0 1042.10   73.49
   5   1   0 1193.18   72.29
   5   1   0 1147.19   72.39
   5   1   0 1159.58   73.79
   5   1   0 1136.29   74.69
   5   1   0 1183.78   73.79
   5   1   0 1129.19   73.19
   5   1   0 1162.28   74.49
  -7  -1   0   81.59    8.60
  -7  -1   0   89.89   10.90
  -7  -1   0  100.89    9.80
  -7  -1   0   86.89    8.10
  -7  -1   0   89.79   11.00
  -7  -1   0   84.59   10.60
  -7  -1   0   90.69   11.60
  -7  -1   0   79.69   11.10
  -7  -1   0   91.49   10.30
   7   1   0   74.29   10.20
   7   1   0   76.19   10.70
   7   1   0   83.39   10.70
   7   1   0  100.29   14.10
   7   1   0   79.29    8.10
   7   1   0   65.29    7.80
   7   1   0   77.69   10.10
  -9  -1   0  323.67   23.20
  -9  -1   0  331.87   27.50
  -9  -1   0  347.27   26.40
  -9  -1   0  338.77   27.70
  -9  -1   0  337.27   26.60
  -9  -1   0  334.97   24.10
  -9  -1   0  356.36   27.20
  -9  -1   0  340.17   26.60
  -9  -1   0  320.37   25.10
   9   1   0  291.47   26.00
   9   1   0  311.17   23.50
   9   1   0  291.27   23.00
   9   1   0  284.97   26.60
   9   1   0  301.27   27.50
   9   1   0  298.37   25.80
 -11  -1   0  205.68   22.40
 -11  -1   0  217.38   22.20
 -11  -1   0  208.28   18.00
 -11  -1   0  205.78   21.90
 -11  -1   0  218.68   21.70
 -11  -1   0  216.88   20.00
 -11  -1   0  207.98   21.00
 -11  -1   0  204.18   20.70
  11   1   0  210.78   17.30
  11   1   0  206.48   17.00
  11   1   0  228.08   22.90
  11   1   0  181.48   20.50
  11   1   0  221.98   23.40
  11   1   0  219.48   21.10
  11   1   0  190.98   21.20
  11   1   0  207.28   20.50
 -13  -1   0  266.07   24.00
 -13  -1   0  271.67   25.10
 -13  -1   0  238.38   21.50
 -13  -1   0  266.27   26.10
 -13  -1   0  239.38   27.00
 -13  -1   0  271.67   27.30
 -13  -1   0  280.47   26.20
  13   1   0  227.28   26.70
  13   1   0  227.28   19.80
  13   1   0  210.58   25.10
 -15  -1   0  259.07   27.30
 -15  -1   0  283.87   26.60
 -15  -1   0  256.77   28.00
  15   1   0  211.18   27.10
  15   1   0  197.28   28.20
 -17  -1   0   89.79   19.70
 -17  -1   0   64.49   17.00
 -17  -1   0   47.60   15.00
  17   1   0   60.69   19.00
  17   1   0   63.39   17.00
 -19  -1   0   22.90   16.50
  19   1   0   48.90   17.80
  19   1   0   25.40   15.90
  18  -2   0    6.10   13.40
  18  -2   0    5.00   13.00
 -18   2   0   16.80   12.80
 -18   2   0   25.60   12.20
 -18   2   0   17.30   13.80
  16  -2   0  230.18   26.80
  16  -2   0  230.18   26.90
 -16   2   0  129.29   24.00
 -16   2   0  146.79   23.60
 -16   2   0  164.08   23.00
  14  -2   0  568.74   45.60
  14  -2   0  601.04   56.39
 -14   2   0  486.65   46.30
 -14   2   0  514.15   43.00
 -14   2   0  485.15   42.40
  12  -2   0  710.43   52.49
  12  -2   0  686.73   50.69
  12  -2   0  710.93   51.69
  12  -2   0  696.93   49.40
  12  -2   0  702.33   46.30
 -12   2   0  638.24   49.80
 -12   2   0  660.63   50.49
 -12   2   0  632.14   50.49
 -12   2   0  616.94   46.10
 -12   2   0  649.43   51.19
 -12   2   0  687.63   51.59
 -12   2   0  675.03   49.99
 -12   2   0  684.83   50.49
 -12   2   0  658.63   45.90
 -12   2   0  644.34   50.89
  10  -2   0 1581.24  110.89
  10  -2   0 1612.14  109.39
  10  -2   0 1543.75  108.79
  10  -2   0 1635.04  106.99
  10  -2   0 1594.04  111.19
  10  -2   0 1560.44  110.39
  10  -2   0 1568.54  106.39
  10  -2   0 1614.64  110.19
 -10   2   0 1660.23  109.89
 -10   2   0 1688.63  110.79
 -10   2   0 1602.84  110.29
 -10   2   0 1620.64  109.69
 -10   2   0 1660.13  110.99
 -10   2   0 1718.23  110.49
 -10   2   0 1643.64  106.79
 -10   2   0 1647.44  110.79
 -10   2   0 1655.23  106.99
   8  -2   0 2164.48  157.18
   8  -2   0 2162.08  156.78
   8  -2   0 2250.57  155.78
   8  -2   0 2328.67  154.48
   8  -2   0 2252.07  156.08
   8  -2   0 2234.08  153.88
   8  -2   0 2238.18  157.28
   8  -2   0 2190.48  156.48
  -8   2   0 2465.15  157.28
  -8   2   0 2469.65  157.38
  -8   2   0 2536.25  157.88
  -8   2   0 2495.65  156.88
  -8   2   0 2509.45  156.68
  -8   2   0 2476.25  154.28
  -8   2   0 2460.85  154.58
  -8   2   0 2478.45  157.58
  -8   2   0 2584.14  157.18
   6  -2   0 3045.90  197.08
   6  -2   0 2903.61  195.38
   6  -2   0 2914.31  196.28
   6  -2   0 2984.30  194.08
   6  -2   0 3064.09  194.58
   6  -2   0 2849.22  196.48
  -6   2   0 2969.10  196.38
  -6   2   0 3028.90  196.88
  -6   2   0 2998.10  196.28
  -6   2   0 3111.29  194.18
  -6   2   0 3075.39  196.58
  -6   2   0 3018.10  195.78
  -6   2   0 2950.40  194.48
  -6   2   0 3063.89  196.08
   4  -2   0 1429.66   84.89
   4  -2   0 1398.26   85.49
   4  -2   0 1411.86   86.19
   4  -2   0 1396.16   84.29
   4  -2   0 1362.56   85.19
   4  -2   0 1374.96   85.99
   4  -2   0 1361.16   85.89
  -4   2   0 1227.68   85.79
  -4   2   0 1182.18   85.69
  -4   2   0 1190.68   84.59
  -4   2   0 1226.78   85.59
  -4   2   0 1265.17   85.89
  -4   2   0 1152.08   85.59
  -4   2   0 1230.88   84.19
  -4   2   0 1264.97   85.49
   2  -2   0 4314.37  265.17
   2  -2   0 4416.46  264.87
   2  -2   0 4493.95  265.47
   2  -2   0 4564.34  264.97
   2  -2   0 4520.05  265.27
  -2   2   0 3752.22  264.87
  -2   2   0 3723.43  264.97
  -2   2   0 4037.10  264.97
  -2   2   0 3836.82  265.47
  -2   2   0 3783.22  264.97
  -2   2   0 3803.42  264.57
  -2   2   0 4027.60  265.17
   0  -2   0  170.18   11.70
   0  -2   0  176.68   12.10
   0  -2   0  184.08   12.00
  -2  -2   0 3751.92  263.97
  -2  -2   0 3729.93  264.17
  -2  -2   0 4032.00  265.17
  -2  -2   0 3935.81  264.87
  -2  -2   0 3756.52  264.57
  -2  -2   0 3740.13  264.77
   2   2   0 4372.06  263.97
   2   2   0 4446.46  265.17
   2   2   0 4611.24  265.07
   2   2   0 4253.47  264.67
   2   2   0 4405.66  264.57
  -4  -2   0 1193.68   88.89
  -4  -2   0 1162.98   87.89
  -4  -2   0 1256.27   89.79
  -4  -2   0 1233.98   89.39
  -4  -2   0 1242.48   88.39
  -4  -2   0 1526.05   90.29
  -4  -2   0 1194.48   88.09
   4   2   0 1405.46   88.39
   4   2   0 1598.94   90.89
   4   2   0 1432.16   90.19
   4   2   0 1396.26   89.19
   4   2   0 1420.86   89.49
   4   2   0 1396.56   88.49
   4   2   0 1397.56   89.09
   4   2   0 1430.76   88.19
  -6  -2   0 3053.59  197.08
  -6  -2   0 3050.39  196.38
  -6  -2   0 3120.79  199.48
  -6  -2   0 3034.40  198.08
  -6  -2   0 2969.20  198.08
  -6  -2   0 2980.10  196.98
   6   2   0 2992.90  197.98
   6   2   0 3002.90  198.48
   6   2   0 2993.00  197.28
   6   2   0 3019.40  198.18
   6   2   0 3064.19  196.88
   6   2   0 3037.70  196.38
  -8  -2   0 2419.46  155.88
  -8  -2   0 2394.26  153.38
  -8  -2   0 2505.35  154.28
  -8  -2   0 2555.24  156.78
  -8  -2   0 2425.56  157.08
  -8  -2   0 2490.95  156.28
  -8  -2   0 2490.75  154.58
  -8  -2   0 2541.65  155.98
   8   2   0 2223.68  155.28
   8   2   0 2241.68  157.08
   8   2   0 2288.77  153.28
   8   2   0 2174.38  155.68
   8   2   0 2236.18  153.58
   8   2   0 2273.77  156.88
   8   2   0 2222.28  155.38
   8   2   0 2122.79  155.28
 -10  -2   0 1623.84  110.79
 -10  -2   0 1647.94  110.89
 -10  -2   0 1670.83  111.19
 -10  -2   0 1729.43  113.09
 -10  -2   0 1675.33  111.59
 -10  -2   0 1611.24  109.19
 -10  -2   0 1707.73  108.79
 -10  -2   0 1666.33  107.59
  10   2   0 1603.44  107.49
  10   2   0 1618.24  111.09
  10   2   0 1597.74  110.99
  10   2   0 1579.84  112.79
  10   2   0 1554.74  112.19
  10   2   0 1603.14  110.69
  10   2   0 1598.64  110.49
  10   2   0 1621.54  108.09
 -12  -2   0  660.03   52.79
 -12  -2   0  663.23   50.99
 -12  -2   0  668.43   49.30
 -12  -2   0  681.23   51.69
 -12  -2   0  656.03   51.69
 -12  -2   0  657.43   46.90
 -12  -2   0  675.43   53.09
 -12  -2   0  689.13   51.99
  12   2   0  702.63   47.60
  12   2   0  681.33   51.09
  12   2   0  671.33   50.89
  12   2   0  677.53   53.69
  12   2   0  677.03   50.89
  12   2   0  691.53   47.00
  12   2   0  723.43   52.19
 -14  -2   0  488.35   45.30
 -14  -2   0  484.75   45.60
 -14  -2   0  463.05   37.40
 -14  -2   0  507.45   42.00
 -14  -2   0  525.25   40.70
  14   2   0  535.65   49.20
  14   2   0  517.15   44.70
 -16  -2   0  136.99   22.40
 -16  -2   0  134.79   23.20
 -16  -2   0  146.39   21.70
  16   2   0  226.88   26.10
 -18  -2   0   21.90   16.10
  18   2   0   -2.70   12.40
  18   2   0   13.70   13.30
  19  -3   0    8.40   13.60
  19  -3   0   17.70   16.20
 -19   3   0   35.10   16.20
 -19   3   0    9.70   15.10
 -19   3   0    3.80   12.50
  17  -3   0   28.60   13.80
  17  -3   0   23.20   14.50
 -17   3   0   -2.60   11.40
 -17   3   0    2.80   12.70
 -17   3   0    6.70    9.40
  15  -3   0  171.28   23.10
  15  -3   0  184.18   23.30
 -15   3   0  122.79   20.70
 -15   3   0  158.18   22.50
 -15   3   0  117.29   21.50
  13  -3   0  251.97   24.70
  13  -3   0  248.48   24.90
  13  -3   0  237.28   17.90
 -13   3   0  191.18   21.90
 -13   3   0  190.48   22.90
 -13   3   0  173.98   23.00
 -13   3   0  168.88   16.20
  11  -3   0  297.77   22.00
  11  -3   0  278.57   24.70
  11  -3   0  285.27   26.90
  11  -3   0  281.97   25.00
  11  -3   0  287.27   27.60
  11  -3   0  296.97   27.70
  11  -3   0  289.67   23.00
  11  -3   0  270.47   26.40
 -11   3   0  322.57   27.50
 -11   3   0  341.67   28.30
 -11   3   0  313.67   23.80
 -11   3   0  333.37   27.30
 -11   3   0  304.67   26.40
 -11   3   0  315.27   27.30
 -11   3   0  338.27   27.90
 -11   3   0  305.07   22.20
 -11   3   0  351.86   26.70
   9  -3   0 2519.05  167.48
   9  -3   0 2504.35  167.18
   9  -3   0 2534.85  166.88
   9  -3   0 2542.55  164.08
   9  -3   0 2486.85  165.68
   9  -3   0 2501.35  165.48
   9  -3   0 2519.85  163.28
  -9   3   0 2567.34  167.28
  -9   3   0 2579.54  166.58
  -9   3   0 2473.85  166.88
  -9   3   0 2450.55  163.98
  -9   3   0 2452.65  165.98
  -9   3   0 2482.75  166.68
  -9   3   0 2519.35  163.38
  -9   3   0 2573.44  167.08
  -9   3   0 2491.45  166.48
   7  -3   0 2032.60  137.09
   7  -3   0 1979.00  136.29
   7  -3   0 1994.80  138.89
   7  -3   0 1920.01  137.69
   7  -3   0 1965.00  139.19
   7  -3   0 1969.10  139.19
   7  -3   0 1950.60  137.99
  -7   3   0 2244.18  139.39
  -7   3   0 2208.28  138.79
  -7   3   0 2163.28  138.49
  -7   3   0 2095.09  138.89
  -7   3   0 2162.38  137.09
  -7   3   0 2233.98  139.49
  -7   3   0 2248.08  136.49
  -7   3   0 2191.38  139.39
  -7   3   0 2257.57  139.69
   5  -3   0  501.05   38.30
   5  -3   0  499.15   37.90
   5  -3   0  523.15   37.30
   5  -3   0  535.35   38.20
   5  -3   0  518.85   38.10
   5  -3   0  524.95   36.20
   5  -3   0  511.45   37.10
   5  -3   0  521.55   36.90
  -5   3   0  559.94   38.00
  -5   3   0  560.04   37.60
  -5   3   0  562.64   36.20
  -5   3   0  607.84   38.50
  -5   3   0  579.14   37.80
  -5   3   0  582.44   38.60
  -5   3   0  576.34   38.50
  -5   3   0  585.94   38.70
  -5   3   0  570.24   37.00
   3  -3   0 3808.72  253.77
   3  -3   0 3778.62  253.57
   3  -3   0 3790.62  252.97
   3  -3   0 3877.71  253.37
   3  -3   0 3895.71  253.17
   3  -3   0 3769.12  253.57
  -3   3   0 4114.69  253.67
  -3   3   0 3988.20  252.77
  -3   3   0 3938.11  252.77
  -3   3   0 4020.00  253.37
  -3   3   0 3948.60  254.17
  -3   3   0 3958.40  253.27
  -3   3   0 3939.81  253.37
  -3   3   0 3993.00  253.97
  -3   3   0 3950.60  253.47
  -1   3   0 1219.28   80.29
  -1   3   0 1223.18   80.39
  -1   3   0 1246.58   80.99
  -1   3   0 1238.58   81.19
  -1   3   0 1255.97   80.39
  -1   3   0 1264.67   80.69
   1   3   0  859.81   57.59
   1   3   0  899.01   57.39
   1   3   0  903.91   58.39
   1   3   0  876.91   57.99
   1   3   0  874.41   58.19
   1   3   0  882.31   58.29
   1   3   0  921.71   58.19
   1   3   0  887.71   58.29
   1   3   0  856.91   57.99
  -3  -3   0 4746.62  262.47
  -3  -3   0 3924.01  262.17
  -3  -3   0 3951.60  261.37
  -3  -3   0 4242.68  262.27
  -3  -3   0 4026.00  260.57
  -3  -3   0 3971.30  261.67
  -3  -3   0 3996.70  260.97
  -3  -3   0 3947.00  261.27
   3   3   0 4005.30  260.57
   3   3   0 4133.19  262.07
   3   3   0 3889.51  261.57
   3   3   0 3845.72  260.97
   3   3   0 3832.62  261.57
   3   3   0 3964.00  261.27
   3   3   0 4080.09  261.37
  -5  -3   0  554.74   39.10
  -5  -3   0  578.24   39.20
  -5  -3   0  555.44   37.80
  -5  -3   0  588.24   39.10
  -5  -3   0  587.84   40.30
  -5  -3   0  567.04   37.90
  -5  -3   0  591.44   40.00
  -5  -3   0  576.44   38.60
   5   3   0  511.65   39.10
   5   3   0  646.84   42.50
   5   3   0  533.05   38.80
   5   3   0  536.75   37.90
   5   3   0  515.75   37.70
   5   3   0  530.65   38.20
  -7  -3   0 2267.87  138.69
  -7  -3   0 2212.88  138.69
  -7  -3   0 2169.68  139.79
  -7  -3   0 2199.38  136.59
  -7  -3   0 2286.17  137.59
  -7  -3   0 2236.48  140.19
  -7  -3   0 2236.98  137.19
  -7  -3   0 2192.28  139.29
   7   3   0 1984.00  136.39
   7   3   0 1911.01  138.69
   7   3   0 1923.81  137.09
   7   3   0 1948.21  139.69
   7   3   0 1968.90  140.59
   7   3   0 1948.71  138.29
   7   3   0 2008.80  136.99
   7   3   0 1937.31  137.99
  -9  -3   0 2488.35  166.18
  -9  -3   0 2518.05  167.78
  -9  -3   0 2609.04  167.38
  -9  -3   0 2467.65  164.48
  -9  -3   0 2458.15  163.48
  -9  -3   0 2538.45  164.68
  -9  -3   0 2489.95  166.18
  -9  -3   0 2451.55  166.08
  -9  -3   0 2587.74  168.38
   9   3   0 2467.65  165.98
   9   3   0 2534.05  166.48
   9   3   0 2527.75  164.18
   9   3   0 2450.15  165.98
   9   3   0 2505.45  163.48
   9   3   0 2450.25  166.68
 -11  -3   0  340.77   28.00
 -11  -3   0  299.27   23.50
 -11  -3   0  341.37   27.80
 -11  -3   0  311.27   25.40
 -11  -3   0  337.57   28.10
 -11  -3   0  315.37   28.30
 -11  -3   0  353.66   30.10
 -11  -3   0  334.27   29.50
  11   3   0  289.37   29.60
  11   3   0  290.17   26.90
  11   3   0  281.27   26.70
  11   3   0  293.07   24.10
  11   3   0  272.07   23.40
  11   3   0  303.27   27.80
  11   3   0  340.67   32.70
  11   3   0  318.27   27.60
 -13  -3   0  187.58   20.80
 -13  -3   0  164.98   18.90
 -13  -3   0  213.18   23.90
 -13  -3   0  172.58   23.40
 -13  -3   0  186.98   23.10
 -13  -3   0  182.08   19.70
 -13  -3   0  169.78   23.20
  13   3   0  222.28   22.30
  13   3   0  228.08   25.60
  13   3   0  242.38   17.90
  13   3   0  244.78   24.70
 -15  -3   0  134.99   21.80
 -15  -3   0  144.69   23.10
 -15  -3   0  132.89   17.10
 -15  -3   0  162.08   20.30
  15   3   0  179.98   25.40
  15   3   0  190.38   23.90
 -17  -3   0    5.50   13.10
  17   3   0   10.70   12.70
  17   3   0   26.30   16.20
 -19  -3   0   -5.10   14.60
  19   3   0    7.30   14.70
  18  -4   0   61.69   18.10
  18  -4   0   57.49   19.00
 -18   4   0   88.69   22.50
 -18   4   0   43.60   17.00
 -18   4   0   90.29   19.90
  16  -4   0  233.78   28.00
  16  -4   0  203.68   27.50
 -16   4   0  230.18   27.40
 -16   4   0  224.18   25.80
 -16   4   0  217.98   27.80
  14  -4   0  362.86   32.30
  14  -4   0  310.97   30.80
 -14   4   0  268.67   29.60
 -14   4   0  266.57   28.30
  12  -4   0   95.99   18.30
  12  -4   0  106.09   19.90
 -12   4   0  149.19   12.20
 -12   4   0  158.88   17.90
 -12   4   0  136.19   16.70
 -12   4   0  149.19   19.20
 -12   4   0  151.88   26.20
 -12   4   0  173.18   20.00
 -12   4   0  140.59   17.60
 -12   4   0  151.98   14.10
 -12   4   0  153.38   18.30
  10  -4   0  105.19   14.20
  10  -4   0  110.79   12.60
  10  -4   0  106.39   11.40
  10  -4   0  105.89   15.40
  10  -4   0   94.89   14.60
  10  -4   0   93.79   12.30
  10  -4   0   95.39   14.10
  10  -4   0  106.29    9.70
 -10   4   0  159.68   16.30
 -10   4   0  163.08   16.60
 -10   4   0  150.98   14.50
 -10   4   0  159.58   16.40
 -10   4   0  138.99   15.20
  -8   4   0  122.59   11.40
  -8   4   0  123.59   13.00
  -8   4   0  118.69   13.40
  -8   4   0  125.09   14.00
  -8   4   0  133.59   14.70
  -8   4   0  123.79   13.90
  -8   4   0  117.09   13.80
  -8   4   0  128.29   13.40
  -8   4   0  132.09   10.10
  -8   4   0  126.29   12.80
  -6   4   0  404.36   29.80
  -6   4   0  414.46   30.20
  -6   4   0  389.66   28.00
  -6   4   0  383.06   28.70
  -6   4   0  397.96   29.30
  -6   4   0  409.66   28.90
  -6   4   0  402.06   30.00
  -6   4   0  418.16   30.00
  -6   4   0  399.46   29.10
  -6   4   0  407.56   27.10
   4  -4   0 1748.82  106.89
   4  -4   0 1700.53  105.69
   4  -4   0 1637.44  106.49
   4  -4   0 1739.03  106.29
   4  -4   0 1750.62  105.79
   4  -4   0 1756.22  107.49
  -4   4   0 1520.85  105.29
  -4   4   0 1589.64  106.89
  -4   4   0 1577.64  107.29
  -4   4   0 1617.54  106.39
  -4   4   0 1555.74  107.09
  -4   4   0 1562.84  106.09
  -4   4   0 1551.54  105.99
  -4   4   0 1548.65  106.19
  -4   4   0 1572.74  105.29
  -4   4   0 1546.75  105.89
   2  -4   0 7534.35  459.35
   2  -4   0 7394.96  459.15
   2  -4   0 7492.55  460.15
  -2   4   0 6723.33  459.15
  -2   4   0 7102.29  459.65
  -2   4   0 6769.42  458.95
  -2   4   0 7166.48  459.55
  -2   4   0 7099.59  460.15
  -2   4   0 7002.40  458.85
  -2   4   0 6879.31  460.05
  -2   4   0 7231.78  458.85
  -2   4   0 7060.99  459.05
   0  -4   0  901.51   58.49
   0  -4   0  923.91   58.39
   0  -4   0  890.01   57.99
   0  -4   0  915.31   58.49
   0  -4   0  893.51   58.69
   0  -4   0  881.01   57.99
   0  -4   0  913.91   58.79
   0  -4   0  891.71   58.89
   0   4   0  884.71   57.99
   0   4   0  883.91   58.19
   0   4   0  871.31   58.89
   0   4   0  856.71   58.29
   0   4   0  898.01   58.29
   0   4   0  916.11   58.89
   0   4   0  876.31   58.49
   0   4   0  877.01   58.69
   0   4   0  868.31   58.69
  -2  -4   0 7135.49  467.35
  -2  -4   0 7284.97  466.35
  -2  -4   0 7125.49  467.65
  -2  -4   0 7111.29  466.95
  -2  -4   0 7169.98  467.95
  -2  -4   0 7170.08  468.05
   2   4   0 6937.01  466.95
   2   4   0 7314.37  467.45
   2   4   0 7519.15  466.45
   2   4   0 7244.48  467.65
   2   4   0 7616.94  467.95
  -4  -4   0 1950.30  111.99
  -4  -4   0 1581.04  110.29
  -4  -4   0 1574.64  111.49
  -4  -4   0 1583.34  110.49
  -4  -4   0 1597.34  111.69
  -4  -4   0 1585.44  109.29
  -4  -4   0 1591.04  110.69
   4   4   0 1705.93  109.99
   4   4   0 1730.73  110.39
   4   4   0 1717.13  111.99
   4   4   0 1726.03  111.69
   4   4   0 1688.63  110.89
   4   4   0 1759.92  109.39
   4   4   0 1718.53  111.39
   4   4   0 1720.93  110.49
  -6  -4   0  524.95   42.60
  -6  -4   0  538.45   44.30
   6   4   0  617.64   43.30
   6   4   0  582.74   41.70
   6   4   0  595.04   42.70
   6   4   0  586.44   40.00
   6   4   0  598.44   41.40
   6   4   0  613.04   40.70
   6   4   0  610.64   42.00
   6   4   0  584.74   40.00
   6   4   0  596.64   42.30
  -8  -4   0  114.09   13.60
  -8  -4   0  121.79   14.00
  -8  -4   0  144.29   12.30
  -8  -4   0  126.89   13.10
  -8  -4   0  123.09   11.70
  -8  -4   0  121.79   14.90
  -8  -4   0  133.39   14.00
  -8  -4   0  135.19   15.90
  -8  -4   0  133.59   15.80
 -10  -4   0  166.38   17.00
 -10  -4   0  146.59   17.50
 -10  -4   0  150.98   13.10
 -10  -4   0  148.29   16.30
  10   4   0   89.49   16.10
  10   4   0  102.69   14.60
  10   4   0   94.99   14.90
  10   4   0   87.59   14.40
  10   4   0  100.39   11.70
  10   4   0   77.59   13.80
  10   4   0   97.39   11.80
  10   4   0  115.59   18.90
 -12  -4   0  161.18   19.50
 -12  -4   0  149.39   16.00
 -12  -4   0  151.78   13.60
 -12  -4   0  157.48   17.90
 -12  -4   0  169.08   15.70
 -12  -4   0  136.99   19.40
 -12  -4   0  138.39   19.90
 -12  -4   0  156.38   19.30
  12   4   0   81.69   19.40
  12   4   0   92.39   19.40
  12   4   0   86.39   16.30
  12   4   0  108.19   17.90
 -14  -4   0  247.78   26.20
 -14  -4   0  270.77   25.20
 -14  -4   0  256.87   28.60
  14   4   0  352.56   31.00
  14   4   0  328.77   32.60
 -16  -4   0  236.08   28.30
 -16  -4   0  208.98   27.90
  16   4   0  225.78   30.00
  16   4   0  204.58   27.30
 -18  -4   0   44.30   17.00
  18   4   0   57.69   17.70
  18   4   0   62.69   23.60
  19  -5   0   75.89   22.00
  19  -5   0   77.79   21.60
 -19   5   0   16.50   16.80
 -19   5   0   45.50   16.00
 -19   5   0   58.99   17.90
  17  -5   0   78.19   21.90
  17  -5   0  111.39   23.70
 -17   5   0  119.89   23.30
 -17   5   0  101.89   22.70
 -17   5   0  112.09   20.10
  15  -5   0  103.59   20.20
  15  -5   0  118.09   21.00
 -15   5   0  119.89   21.30
 -15   5   0  135.79   21.80
 -15   5   0  125.49   19.00
  13  -5   0  354.16   33.20
  13  -5   0  347.37   28.40
  13  -5   0  337.37   32.80
 -13   5   0  384.26   33.70
 -13   5   0  361.16   33.40
 -13   5   0  395.36   32.20
  11  -5   0  311.27   24.90
  11  -5   0  308.27   27.00
  11  -5   0  318.37   28.50
  11  -5   0  316.47   28.00
  11  -5   0  293.87   27.10
  11  -5   0  302.27   23.90
 -11   5   0  332.37   28.70
 -11   5   0  328.27   22.10
 -11   5   0  286.67   27.20
 -11   5   0  293.97   27.90
 -11   5   0  324.47   28.00
 -11   5   0  304.87   26.50
 -11   5   0  310.07   26.70
 -11   5   0  304.57   23.80
 -11   5   0  309.77   27.00
   9  -5   0  182.08   17.90
   9  -5   0  178.08   15.70
   9  -5   0  179.48   15.40
   9  -5   0  185.28   19.00
   9  -5   0  197.38   15.80
   9  -5   0  198.48   17.90
  -9   5   0  182.48   17.50
  -9   5   0  163.08   18.00
  -9   5   0  186.48   19.00
  -9   5   0  197.88   17.60
  -9   5   0  168.68   18.30
  -9   5   0  184.18   13.60
  -9   5   0  170.48   18.30
  -9   5   0  169.88   16.70
  -9   5   0  178.38   17.00
  -7   5   0  800.72   52.19
  -7   5   0  765.92   53.99
  -7   5   0  768.32   55.39
  -7   5   0  775.12   57.69
  -7   5   0  791.82   55.49
  -7   5   0  802.22   54.69
  -7   5   0  797.52   54.49
  -7   5   0  797.82   55.89
  -7   5   0  799.12   53.49
  -7   5   0  804.42   55.39
   5  -5   0  917.01   68.19
   5  -5   0  934.41   68.59
   5  -5   0  995.80   67.79
   5  -5   0  909.81   69.39
   5  -5   0  941.31   68.99
   5  -5   0  952.60   68.69
   5  -5   0  946.21   67.49
  -5   5   0 1075.09   69.89
  -5   5   0 1103.19   70.19
  -5   5   0 1073.29   68.49
  -5   5   0 1113.99   68.79
  -5   5   0 1078.39   69.99
  -5   5   0 1047.90   68.49
  -5   5   0 1108.39   69.49
  -5   5   0 1045.40   67.29
  -5   5   0 1099.09   68.39
  -5   5   0 1085.19   68.29
  -5   5   0 1094.19   67.39
   3  -5   0 6602.14  431.26
   3  -5   0 6620.04  431.86
   3  -5   0 6616.74  430.66
   3  -5   0 6546.45  430.66
  -3   5   0 6563.64  430.56
  -3   5   0 6640.14  430.56
  -3   5   0 6722.33  430.46
  -3   5   0 6633.04  431.26
  -3   5   0 6711.93  430.46
  -3   5   0 6641.94  431.96
  -3   5   0 6763.32  430.36
  -3   5   0 6729.03  431.96
  -3   5   0 6947.90  431.36
   1  -5   0 3934.21  273.47
   1  -5   0 4030.50  273.67
   1  -5   0 4305.77  273.67
   1  -5   0 4163.58  273.87
   1  -5   0 4119.19  273.07
  -1   5   0 4219.58  272.97
  -1   5   0 4162.38  274.07
  -1   5   0 4290.97  273.67
  -1   5   0 4273.77  273.07
  -1   5   0 4343.67  273.07
  -1   5   0 4448.55  272.97
  -1   5   0 4252.17  273.87
  -1   5   0 4350.06  272.87
  -1   5   0 4301.27  273.77
  -1  -5   0 4343.47  269.97
  -1  -5   0 4434.36  270.27
  -1  -5   0 4227.78  270.57
  -1  -5   0 4229.48  269.47
  -1  -5   0 4226.08  270.57
  -1  -5   0 4310.97  270.57
   1   5   0 4196.18  270.97
   1   5   0 3998.30  269.97
   1   5   0 4000.60  270.47
   1   5   0 4087.79  269.47
   1   5   0 4094.89  270.57
   1   5   0 4204.68  270.57
   1   5   0 4110.29  270.37
   1   5   0 4105.29  270.37
   1   5   0 4046.20  269.47
  -3  -5   0 6547.65  423.66
  -3  -5   0 6509.45  422.76
  -3  -5   0 6476.35  422.96
  -3  -5   0 6559.04  421.36
  -3  -5   0 6699.83  423.76
  -3  -5   0 6562.34  422.26
   3   5   0 6695.23  423.36
   3   5   0 6429.06  422.26
   3   5   0 6566.64  423.56
   3   5   0 6584.64  422.86
   3   5   0 6485.05  422.96
   3   5   0 6362.36  423.76
   3   5   0 6495.55  421.36
   3   5   0 6334.87  422.46
   3   5   0 6737.43  423.26
  -5  -5   0 1100.09   68.59
  -5  -5   0 1153.68   70.09
  -5  -5   0 1130.09   69.39
  -5  -5   0 1119.49   68.89
  -5  -5   0 1089.99   70.49
  -5  -5   0 1068.99   67.09
   5   5   0 1157.98   71.19
   5   5   0  889.81   69.79
   5   5   0  939.11   67.79
   5   5   0  953.70   68.89
   5   5   0  944.21   68.19
   5   5   0  919.31   68.09
   5   5   0  916.01   66.99
   5   5   0  930.21   69.49
  -7  -5   0  970.70   70.49
  -7  -5   0  810.42   69.29
  -7  -5   0  832.02   68.39
   7   5   0 1151.08   71.99
   7   5   0 1144.59   70.69
   7   5   0 1160.48   67.79
  -9  -5   0  224.18   22.10
  -9  -5   0  180.78   19.20
  -9  -5   0  218.68   21.40
  -9  -5   0  187.38   19.00
  -9  -5   0  240.18   24.50
  -9  -5   0  184.28   19.70
  -9  -5   0  201.08   17.60
  -9  -5   0  204.78   20.00
   9   5   0  200.68   20.30
   9   5   0  211.28   19.40
   9   5   0  198.48   20.30
   9   5   0  221.48   18.30
   9   5   0  272.97   25.50
   9   5   0  224.68   17.70
   9   5   0  211.28   20.20
   9   5   0  237.38   22.70
 -11  -5   0  314.77   28.40
 -11  -5   0  346.77   34.60
 -11  -5   0  374.26   34.40
 -11  -5   0  301.57   25.00
 -11  -5   0  326.17   26.60
 -11  -5   0  315.97   28.40
 -11  -5   0  364.36   31.00
 -11  -5   0  299.57   30.00
  11   5   0  284.27   27.70
  11   5   0  315.37   30.90
  11   5   0  330.27   24.80
  11   5   0  315.07   27.80
  11   5   0  321.17   28.40
  11   5   0  326.97   28.80
  11   5   0  282.17   29.30
  11   5   0  294.67   25.30
 -13  -5   0  375.96   33.80
 -13  -5   0  377.56   35.80
 -13  -5   0  396.66   31.00
 -13  -5   0  428.26   35.40
 -13  -5   0  351.06   40.40
  13   5   0  354.26   35.80
  13   5   0  384.76   34.20
  13   5   0  354.96   32.80
  13   5   0  346.17   28.30
 -15  -5   0  158.18   23.20
 -15  -5   0  120.99   18.60
 -15  -5   0  137.29   17.40
 -15  -5   0  109.39   20.20
  15   5   0   98.59   23.00
  15   5   0  125.09   21.90
 -17  -5   0   99.19   22.80
  17   5   0   99.09   22.30
  17   5   0   75.59   22.10
 -19  -5   0   66.09   19.90
  19   5   0   79.79   20.60
  18  -6   0   11.80   18.70
  18  -6   0    3.50   16.50
 -18   6   0   21.90   14.40
 -18   6   0   -0.50   16.90
 -18   6   0    0.30   11.00
  16  -6   0  168.48   24.10
  16  -6   0  153.08   25.10
 -16   6   0  153.28   24.70
 -16   6   0  180.58   25.30
 -16   6   0  173.38   22.90
  14  -6   0   39.70   13.90
  14  -6   0   32.20   12.10
 -14   6   0   39.70   13.20
 -14   6   0   32.70   12.90
 -14   6   0   41.00   11.70
  12  -6   0  203.08   18.50
  12  -6   0  225.48   22.90
  12  -6   0  239.78   24.60
 -12   6   0  218.28   23.70
 -12   6   0  217.78   23.50
 -12   6   0  223.88   21.80
 -12   6   0  186.58   18.10
  10  -6   0   82.39   10.30
  10  -6   0   92.39   14.80
  10  -6   0   93.49   10.70
  10  -6   0   73.39   12.50
  10  -6   0   83.69   13.30
  10  -6   0   91.79   13.40
  10  -6   0   87.69   10.40
 -10   6   0   88.89   10.50
 -10   6   0   79.89   12.20
 -10   6   0   82.69    7.50
 -10   6   0   76.39   13.50
 -10   6   0   74.99   12.00
 -10   6   0   74.29   13.60
 -10   6   0   82.99   14.10
 -10   6   0   75.49   11.90
 -10   6   0   78.09    7.60
 -10   6   0   76.19   11.70
 -10   6   0   84.19   14.50
   8  -6   0  202.08   15.80
   8  -6   0  193.28   15.00
   8  -6   0  194.58   17.20
   8  -6   0  177.78   16.90
   8  -6   0  189.78   15.00
   8  -6   0  191.88   17.50
   8  -6   0  192.98   18.70
  -8   6   0  178.78   16.40
  -8   6   0  178.28   13.40
  -8   6   0  180.18   13.50
  -8   6   0  167.38   17.70
  -8   6   0  182.08   16.10
  -8   6   0  173.58   16.40
  -8   6   0  183.18   18.60
  -8   6   0  164.38   15.10
  -8   6   0  176.38   16.30
  -8   6   0  178.88   17.80
  -8   6   0  194.28   18.20
   6  -6   0   87.99    8.80
   6  -6   0   77.39    6.80
   6  -6   0   71.99    6.50
   6  -6   0   84.09    9.40
   6  -6   0   68.99   10.30
   6  -6   0   81.19    8.70
   6  -6   0   79.89    8.80
  -6   6   0   52.29    9.10
  -6   6   0   52.69    7.70
  -6   6   0   53.79    6.30
  -6   6   0   66.69    8.10
  -6   6   0   58.79   10.20
  -6   6   0   54.99    9.90
  -6   6   0   49.70    6.10
  -6   6   0   58.69   10.00
  -6   6   0   57.69    8.00
  -6   6   0   58.69    7.70
  -6   6   0   62.99    7.90
   4  -6   0  209.08   15.60
   4  -6   0  211.88   16.30
   4  -6   0  192.48   15.40
   4  -6   0  206.28   17.30
  -4   6   0  217.68   17.60
  -4   6   0  201.68   15.20
  -4   6   0  207.58   15.20
  -4   6   0  210.38   15.10
  -4   6   0  207.18   15.10
  -4   6   0  204.78   16.30
  -4   6   0  215.28   16.20
  -4   6   0  204.28   16.00
   2  -6   0  869.51   54.69
   2  -6   0  841.22   55.09
   2  -6   0  870.91   55.79
   2  -6   0  848.72   54.59
  -2   6   0  837.92   54.29
  -2   6   0  823.32   55.79
  -2   6   0  806.12   54.99
  -2   6   0  829.52   54.89
  -2   6   0  806.32   55.49
  -2   6   0  795.92   54.19
  -2   6   0  814.82   54.29
  -2   6   0  810.42   54.29
  -2   6   0  819.02   54.79
  -2   6   0  819.52   55.99
   0  -6   0   62.69    5.80
   0  -6   0   66.89    7.60
   0  -6   0   56.59    6.30
   0  -6   0   67.49    5.70
   0  -6   0   59.79    7.20
   0  -6   0   68.59    6.00
   0  -6   0   60.19    7.00
   0  -6   0   61.49    6.50
   0   6   0   62.09    6.10
   0   6   0   62.79    5.70
   0   6   0   62.69    6.30
   0   6   0   61.79    7.60
   0   6   0   63.39    7.10
   0   6   0   63.79    7.10
   0   6   0   63.49    6.20
   0   6   0   60.09    6.40
   0   6   0   67.19    6.10
  -2  -6   0  799.82   56.59
  -2  -6   0  813.82   55.09
  -2  -6   0  808.52   56.89
  -2  -6   0  864.51   56.69
  -2  -6   0  796.12   55.49
  -2  -6   0  839.72   56.09
  -2  -6   0  778.12   56.69
   2   6   0  874.81   56.79
   2   6   0  866.51   56.99
   2   6   0  887.01   56.79
   2   6   0  839.02   56.79
   2   6   0  876.11   56.49
   2   6   0  851.91   57.19
   2   6   0  866.11   55.09
   2   6   0  845.12   56.49
   2   6   0  858.51   55.69
  -4  -6   0  217.58   16.90
  -4  -6   0  219.08   17.30
  -4  -6   0  208.88   15.90
  -4  -6   0  261.67   20.00
  -4  -6   0  194.98   17.40
  -4  -6   0  200.68   16.40
  -4  -6   0  203.48   14.50
   4   6   0  198.08   16.10
   4   6   0  201.98   15.80
   4   6   0  196.78   17.20
   4   6   0  199.88   16.90
   4   6   0  210.38   18.00
   4   6   0  199.98   16.80
   4   6   0  185.78   17.10
   4   6   0  197.18   14.40
   4   6   0  162.38   19.80
  -6  -6   0   59.49    9.30
  -6  -6   0   59.49   10.80
  -6  -6   0   50.19    6.90
  -6  -6   0   62.59   10.80
  -6  -6   0   59.29   10.30
  -6  -6   0   55.29    9.90
  -6  -6   0   55.89    9.00
   6   6   0   69.79    8.70
   6   6   0   75.19    8.90
   6   6   0  108.89   17.20
   6   6   0   78.59   10.90
   6   6   0   77.19    9.10
   6   6   0   72.79    7.40
   6   6   0   75.69   10.10
   6   6   0   90.89   12.20
   6   6   0   70.89   10.60
  -8  -6   0  223.78   23.20
  -8  -6   0  197.78   17.60
  -8  -6   0  175.68   19.40
  -8  -6   0  185.28   18.50
  -8  -6   0  202.98   19.50
  -8  -6   0  179.08   15.30
  -8  -6   0  180.98   17.90
   8   6   0  178.58   18.20
   8   6   0  194.78   16.90
   8   6   0  190.88   17.50
   8   6   0  181.88   19.90
   8   6   0  178.48   19.00
   8   6   0  197.18   18.90
   8   6   0  182.08   15.60
   8   6   0  182.88   20.60
   8   6   0  200.88   16.60
 -10  -6   0   82.49   14.60
 -10  -6   0   68.49   10.10
 -10  -6   0   61.79   12.10
 -10  -6   0   83.69   14.00
 -10  -6   0   73.79   15.00
 -10  -6   0   62.89   13.70
 -10  -6   0   58.49   13.80
 -10  -6   0   71.49   12.70
  10   6   0   86.49   10.90
  10   6   0   81.39   12.80
  10   6   0   90.29   11.40
  10   6   0   82.89   13.70
  10   6   0   81.39   13.80
  10   6   0   64.39   12.50
  10   6   0   69.79   14.20
 -12  -6   0  217.08   21.10
 -12  -6   0  238.48   24.00
 -12  -6   0  216.18   24.10
 -12  -6   0  212.78   25.40
 -12  -6   0  217.18   23.00
  12   6   0  237.28   19.50
  12   6   0  218.58   26.30
  12   6   0  228.38   23.50
  12   6   0  183.38   19.30
  12   6   0  194.18   22.60
  12   6   0  208.18   23.50
 -14  -6   0   38.40   10.90
 -14  -6   0   45.30   13.20
 -14  -6   0   48.80   14.80
 -14  -6   0   49.50   13.00
  14   6   0   45.70   14.60
  14   6   0   32.80   15.10
 -16  -6   0  197.38   26.20
  16   6   0  149.88   25.10
  16   6   0  151.88   27.20
 -18  -6   0   -0.40   14.10
  18   6   0   15.50   15.80
  17  -7   0  127.69   25.40
  17  -7   0  140.09   23.80
 -17   7   0  158.68   22.10
 -17   7   0  106.29   23.70
 -17   7   0  153.88   25.00
  15  -7   0  159.08   23.20
  15  -7   0  145.89   25.00
 -15   7   0  232.58   26.00
 -15   7   0  219.68   26.70
 -15   7   0  198.18   23.10
  13  -7   0  159.78   22.80
  13  -7   0  166.08   21.00
 -13   7   0  176.88   22.70
 -13   7   0  187.88   20.50
 -13   7   0  187.28   23.50
  11  -7   0  752.92   53.59
  11  -7   0  703.43   51.79
  11  -7   0  735.33   51.09
  11  -7   0  718.23   51.79
  11  -7   0  649.43   48.60
  11  -7   0  708.73   54.59
 -11   7   0  683.33   48.80
 -11   7   0  680.43   52.09
 -11   7   0  707.43   50.79
 -11   7   0  661.63   50.29
 -11   7   0  696.93   50.69
 -11   7   0  681.03   53.09
   9  -7   0  872.81   56.29
   9  -7   0  856.01   51.69
   9  -7   0  808.62   54.29
   9  -7   0  856.41   51.79
   9  -7   0  832.52   54.79
   9  -7   0  811.92   54.39
   9  -7   0  860.31   52.99
  -9   7   0  731.53   53.19
  -9   7   0  722.63   53.09
  -9   7   0  665.03   52.79
  -9   7   0  692.03   54.79
  -9   7   0  703.13   50.19
  -9   7   0  690.03   52.09
  -9   7   0  742.03   55.59
  -9   7   0  700.73   55.69
  -9   7   0  721.53   54.69
  -9   7   0  690.13   53.79
  -9   7   0  723.73   50.19
   7  -7   0 1139.39   87.29
   7  -7   0 1190.88   85.49
   7  -7   0 1154.48   85.49
   7  -7   0 1185.18   88.89
   7  -7   0 1176.58   86.99
   7  -7   0 1184.38   87.79
   7  -7   0 1138.09   87.29
  -7   7   0 1394.86   88.69
  -7   7   0 1422.66   89.89
  -7   7   0 1420.86   85.59
  -7   7   0 1388.16   89.39
  -7   7   0 1389.96   87.29
  -7   7   0 1403.96   87.49
  -7   7   0 1369.66   87.19
  -7   7   0 1420.76   89.59
  -7   7   0 1371.76   87.19
  -7   7   0 1375.46   85.59
  -7   7   0 1420.06   87.29
   5  -7   0 3035.30  175.78
   5  -7   0 2902.11  175.08
   5  -7   0 2919.91  176.88
   5  -7   0 2808.52  174.98
  -5   7   0 2677.43  175.68
  -5   7   0 2627.74  174.38
  -5   7   0 2594.14  174.38
  -5   7   0 2529.65  176.18
  -5   7   0 2557.24  173.98
  -5   7   0 2594.24  174.38
  -5   7   0 2539.75  173.98
  -5   7   0 2557.94  174.38
  -5   7   0 2537.65  176.28
  -5   7   0 2657.63  176.68
   3  -7   0 2163.18  148.49
   3  -7   0 2199.58  149.69
   3  -7   0 2110.59  148.69
   3  -7   0 2161.48  148.49
  -3   7   0 2322.67  148.19
  -3   7   0 2313.17  148.99
  -3   7   0 2339.87  150.28
  -3   7   0 2365.86  148.29
  -3   7   0 2368.66  149.79
  -3   7   0 2373.46  148.29
  -3   7   0 2375.96  149.29
  -3   7   0 2326.67  148.29
   1  -7   0 5963.50  396.66
   1  -7   0 5948.80  396.76
   1  -7   0 6261.07  396.26
   1  -7   0 6220.18  396.26
   1  -7   0 6164.38  397.26
  -1   7   0 6149.78  397.56
  -1   7   0 6281.07  396.06
  -1   7   0 6126.99  395.86
  -1   7   0 6098.99  397.16
  -1   7   0 6074.49  395.86
  -1   7   0 6213.78  395.96
  -1   7   0 6039.80  396.76
  -1   7   0 6017.00  396.06
  -1   7   0 6302.87  396.96
  -1  -7   0 6333.77  407.76
  -1  -7   0 6406.96  408.06
  -1  -7   0 6292.67  408.36
  -1  -7   0 6417.76  407.86
  -1  -7   0 6280.27  409.26
  -1  -7   0 6447.46  409.16
  -1  -7   0 6309.37  408.96
  -1  -7   0 6432.56  409.06
   1   7   0 6304.37  408.76
   1   7   0 6248.57  407.66
   1   7   0 6232.98  408.96
   1   7   0 6392.76  408.56
   1   7   0 6199.38  408.36
   1   7   0 6357.56  409.06
   1   7   0 6195.88  407.76
   1   7   0 6221.68  409.06
   1   7   0 6315.77  409.36
  -3  -7   0 2380.46  146.79
  -3  -7   0 2357.16  146.09
  -3  -7   0 2313.17  146.59
  -3  -7   0 2276.17  144.69
  -3  -7   0 2393.96  146.09
  -3  -7   0 2358.96  143.79
   3   7   0 2180.98  144.69
   3   7   0 2109.89  145.49
   3   7   0 2130.19  145.89
   3   7   0 2156.78  146.49
   3   7   0 2135.19  145.89
   3   7   0 2140.39  145.29
   3   7   0 2117.69  145.89
   3   7   0 2162.78  145.39
   3   7   0 2132.69  143.69
   3   7   0 2150.38  145.99
  -5  -7   0 2602.74  180.38
  -5  -7   0 2667.93  182.88
  -5  -7   0 2567.74  182.48
  -5  -7   0 2637.24  182.78
  -5  -7   0 2649.24  183.98
  -5  -7   0 2612.34  181.78
   5   7   0 3006.70  182.98
   5   7   0 2823.32  182.18
   5   7   0 2955.10  182.28
   5   7   0 2871.41  180.58
   5   7   0 2889.41  183.28
   5   7   0 2887.31  184.68
   5   7   0 2797.52  183.88
   5   7   0 3037.50  183.48
  -7  -7   0 1412.06   86.19
  -7  -7   0 1415.26   88.79
  -7  -7   0 1417.96   90.99
  -7  -7   0 1402.26   89.09
  -7  -7   0 1372.76   89.89
  -7  -7   0 1380.76   89.19
  -7  -7   0 1373.06   88.19
   7   7   0 1173.88   88.59
   7   7   0 1192.28   87.89
   7   7   0 1448.56   91.89
   7   7   0 1179.68   85.99
   7   7   0 1198.68   88.79
   7   7   0 1157.98   87.69
   7   7   0 1205.38   87.09
  -9  -7   0  716.63   57.39
  -9  -7   0  733.63   54.59
  -9  -7   0  763.02   57.19
  -9  -7   0  704.93   57.59
  -9  -7   0  721.33   56.89
  -9  -7   0  893.41   62.79
  -9  -7   0  724.23   58.49
   9   7   0  850.41   56.69
   9   7   0  891.31   56.09
   9   7   0  850.51   59.79
   9   7   0  894.81   58.89
   9   7   0  857.51   58.59
   9   7   0  831.22   60.69
   9   7   0  884.51   57.69
 -11  -7   0  667.83   54.89
 -11  -7   0  671.63   54.49
 -11  -7   0  714.23   51.49
 -11  -7   0  703.93   52.39
 -11  -7   0  683.53   52.59
 -11  -7   0  764.92   54.49
 -11  -7   0  682.53   51.29
  11   7   0  684.63   54.39
  11   7   0  757.22   49.80
  11   7   0  691.63   52.99
  11   7   0  661.33   52.89
  11   7   0  715.93   53.09
  11   7   0  728.53   56.09
  11   7   0  664.93   51.79
  11   7   0  720.73   50.59
 -13  -7   0  191.98   24.70
 -13  -7   0  202.98   22.80
 -13  -7   0  183.88   23.00
 -13  -7   0  174.48   19.90
  13   7   0  162.08   17.30
  13   7   0  135.99   20.70
  13   7   0  173.18   25.10
  13   7   0  150.98   23.00
 -15  -7   0  214.18   22.00
 -15  -7   0  184.08   24.60
  15   7   0  157.68   24.60
  15   7   0  144.59   26.20
 -17  -7   0  127.99   25.10
  17   7   0  154.78   26.00
  18  -8   0   17.20   13.50
  18  -8   0   33.00   16.80
 -18   8   0    5.40   11.00
 -18   8   0   18.30   15.00
 -18   8   0    9.40   13.60
  16  -8   0    5.60   12.90
  16  -8   0   17.90   11.50
 -16   8   0   12.60   11.90
 -16   8   0   20.70   13.70
 -16   8   0    1.00   11.60
  14  -8   0    3.60   10.90
  14  -8   0    6.90    9.70
 -14   8   0    9.80    8.80
 -14   8   0   -2.40   10.50
 -14   8   0   16.40   11.80
  12  -8   0   28.10   11.80
  12  -8   0   43.50   10.60
  12  -8   0   40.90   10.70
 -12   8   0   30.10    9.30
 -12   8   0   36.80   11.80
 -12   8   0   29.30   11.40
  10  -8   0   57.19    8.20
  10  -8   0   59.69   10.80
  10  -8   0   56.39   12.30
  10  -8   0   53.39    8.20
  10  -8   0   52.79   11.60
  10  -8   0   65.89   14.70
 -10   8   0   90.19   11.70
 -10   8   0   68.19   11.20
 -10   8   0   81.99   14.20
 -10   8   0   84.99   11.00
 -10   8   0   88.39   12.00
 -10   8   0   97.69   15.60
 -10   8   0   81.69   11.20
 -10   8   0   76.19   14.20
 -10   8   0   90.19   14.20
   8  -8   0   79.79   10.30
   8  -8   0   70.79   10.00
   8  -8   0   84.59   11.50
   8  -8   0   84.09   10.60
   8  -8   0   75.29   13.10
  -8   8   0   59.49    6.80
  -8   8   0   57.99    6.70
  -8   8   0   57.49   12.50
  -8   8   0   41.30   11.30
  -8   8   0   62.39    9.00
  -8   8   0   46.10    8.90
  -8   8   0   61.49    9.30
  -8   8   0   48.70   11.40
  -8   8   0   56.69    9.30
  -8   8   0   52.49   10.80
  -8   8   0   50.39    8.70
   6  -8   0  278.57   18.70
   6  -8   0  258.77   18.50
   6  -8   0  257.87   21.10
  -6   8   0  234.28   20.90
  -6   8   0  243.68   20.60
  -6   8   0  216.38   18.60
  -6   8   0  210.68   16.90
  -6   8   0  222.18   17.80
  -6   8   0  231.58   17.50
  -6   8   0  215.48   20.00
  -6   8   0  225.18   19.30
  -6   8   0  213.78   17.00
  -6   8   0  216.88   17.70
  -6   8   0  214.68   17.50
   4  -8   0  686.43   48.50
   4  -8   0  669.03   49.60
   4  -8   0  682.43   48.40
  -4   8   0  739.43   50.69
  -4   8   0  735.33   48.20
  -4   8   0  718.23   50.69
  -4   8   0  732.13   47.90
  -4   8   0  762.52   48.30
  -4   8   0  719.03   48.70
  -4   8   0  736.63   48.00
  -4   8   0  742.53   49.80
  -4   8   0  734.13   49.40
  -2   8   0  257.87   19.80
  -2   8   0  265.37   21.00
  -2   8   0  259.87   18.60
  -2   8   0  269.57   19.30
  -2   8   0  264.97   21.30
  -2   8   0  273.07   20.60
  -2   8   0  266.57   20.30
  -2   8   0  265.27   18.60
  -2   8   0  263.57   19.10
  -2   8   0  265.17   18.70
  -2   8   0  269.37   18.70
   0  -8   0  727.73   49.40
   0  -8   0  750.62   49.70
   0  -8   0  743.23   48.80
   0  -8   0  722.43   51.79
   0  -8   0  741.83   50.39
   0  -8   0  750.02   50.19
   0  -8   0  734.03   48.70
   0  -8   0  745.83   49.70
   0   8   0  710.43   49.30
   0   8   0  717.53   49.10
   0   8   0  737.83   48.70
   0   8   0  725.83   49.70
   0   8   0  734.03   50.59
   0   8   0  741.83   49.30
   0   8   0  724.53   50.69
   0   8   0  723.53   49.40
   0   8   0  752.72   50.29
  -2  -8   0  264.27   22.70
  -2  -8   0  273.37   22.30
  -2  -8   0  264.47   23.80
  -2  -8   0  272.87   23.20
  -2  -8   0  277.87   24.00
  -2  -8   0  267.07   21.90
  -2  -8   0  270.17   23.80
   2   8   0  361.16   23.80
   2   8   0  379.66   22.80
   2   8   0  371.86   25.10
   2   8   0  359.56   22.20
   2   8   0  360.96   24.20
   2   8   0  367.06   24.10
   2   8   0  363.36   24.80
   2   8   0  377.56   24.50
  -4  -8   0  714.23   49.70
  -4  -8   0  733.63   47.50
  -4  -8   0  707.73   49.60
  -4  -8   0  726.93   48.30
  -4  -8   0  735.53   49.00
  -4  -8   0  727.83   46.10
  -4  -8   0  749.73   49.20
   4   8   0  707.43   49.30
   4   8   0  656.93   49.00
   4   8   0  686.43   48.60
   4   8   0  699.33   48.10
   4   8   0  691.63   48.60
   4   8   0  641.14   48.70
   4   8   0  633.74   49.90
   4   8   0  670.73   48.10
   4   8   0  675.43   46.00
   4   8   0  685.23   47.50
  -6  -8   0  211.98   20.60
  -6  -8   0  212.48   21.90
  -6  -8   0  228.58   20.30
  -6  -8   0  214.28   21.50
  -6  -8   0  219.28   19.50
  -6  -8   0  209.28   21.00
  -6  -8   0  209.28   17.40
  -6  -8   0  212.28   20.40
   6   8   0  251.87   21.60
   6   8   0  288.17   20.20
   6   8   0  260.57   19.90
   6   8   0  274.47   20.10
   6   8   0  286.37   22.50
   6   8   0  269.77   21.60
   6   8   0  320.57   24.50
   6   8   0  270.57   17.80
   6   8   0  246.98   20.40
  -8  -8   0   62.39   11.60
  -8  -8   0   59.99   12.60
  -8  -8   0   55.59   12.70
  -8  -8   0   56.39    8.10
  -8  -8   0   69.39   11.50
  -8  -8   0   57.39   10.70
  -8  -8   0   54.49   13.40
  -8  -8   0   50.89   12.20
   8   8   0   79.29   12.30
   8   8   0   84.39    8.80
   8   8   0   72.69   10.80
   8   8   0   80.59   13.10
   8   8   0   81.79   11.10
   8   8   0   90.89   18.00
   8   8   0   76.69   12.40
   8   8   0   87.99   13.00
   8   8   0   85.19   14.20
 -10  -8   0   82.69   15.10
 -10  -8   0   87.49   15.60
 -10  -8   0   84.29   14.20
 -10  -8   0   84.39   15.40
 -10  -8   0   95.49   17.00
 -10  -8   0   87.89   13.80
 -10  -8   0   79.39   13.60
  10   8   0   56.29   14.10
  10   8   0   64.99   14.30
  10   8   0   56.89   13.50
  10   8   0   59.09   15.40
  10   8   0   60.89   11.60
  10   8   0   65.59   11.80
 -12  -8   0   21.10   12.30
 -12  -8   0   36.00   11.20
 -12  -8   0   76.19   25.50
 -12  -8   0   29.50   11.20
 -12  -8   0   55.99   13.50
  12   8   0   52.19   13.80
  12   8   0   45.00    9.60
  12   8   0   46.30   18.30
  12   8   0   47.80   10.70
  12   8   0   61.29   13.70
  12   8   0   34.90   11.10
 -14  -8   0   12.20   11.70
 -14  -8   0   14.50   10.30
  14   8   0    7.20   11.20
  14   8   0   14.60   12.50
 -16  -8   0   26.10   14.10
 -16  -8   0   20.10   11.20
  16   8   0   20.00   13.70
 -18  -8   0   13.10   15.50
  18   8   0   39.80   17.70
  17  -9   0   63.69   18.90
  17  -9   0  102.69   23.00
 -17   9   0   45.50   17.50
 -17   9   0   70.89   19.40
 -17   9   0   62.89   16.60
  15  -9   0  142.19   23.20
  15  -9   0  126.29   19.70
 -15   9   0  113.19   22.40
 -15   9   0   91.79   20.50
 -15   9   0   91.89   17.70
  13  -9   0  145.99   22.40
  13  -9   0  168.88   20.10
 -13   9   0  171.38   23.20
 -13   9   0  162.88   21.60
 -13   9   0  142.09   18.60
  11  -9   0  148.49   18.80
  11  -9   0  161.58   21.20
  11  -9   0  154.48   17.90
  11  -9   0  165.78   16.70
 -11   9   0  152.68   16.00
 -11   9   0  136.39   18.70
 -11   9   0  162.88   17.00
 -11   9   0  170.28   17.50
 -11   9   0  162.08   21.40
   9  -9   0 1359.96   97.19
   9  -9   0 1343.87   97.09
   9  -9   0 1421.16   99.69
   9  -9   0 1417.46   96.89
  -9   9   0 1405.66   96.59
  -9   9   0 1482.75   98.79
  -9   9   0 1475.25   99.49
  -9   9   0 1467.05   99.59
  -9   9   0 1562.94  100.59
  -9   9   0 1463.65   96.39
  -9   9   0 1462.15   96.89
  -9   9   0 1433.96   94.29
  -9   9   0 1434.86   94.29
  -9   9   0 1451.75   96.69
  -9   9   0 1442.26   96.59
   7  -9   0 1608.14  108.49
   7  -9   0 1510.05  105.89
   7  -9   0 1530.55  105.89
   7  -9   0 1562.34  108.39
  -7   9   0 1585.14  106.29
  -7   9   0 1644.74  108.79
  -7   9   0 1574.24  105.39
  -7   9   0 1586.94  104.59
  -7   9   0 1578.84  105.19
  -7   9   0 1633.84  104.59
  -7   9   0 1602.14  108.29
  -7   9   0 1671.73  105.79
  -7   9   0 1647.34  108.49
   5  -9   0 1656.73  109.19
   5  -9   0 1562.14  107.69
  -5   9   0 1613.14  108.99
  -5   9   0 1660.33  107.79
  -5   9   0 1657.03  107.09
  -5   9   0 1612.64  107.09
  -5   9   0 1696.43  107.59
  -5   9   0 1622.44  110.29
  -5   9   0 1639.44  107.49
  -5   9   0 1644.14  108.79
  -5   9   0 1663.83  110.39
   3  -9   0 1751.32  103.59
   3  -9   0 1838.52  104.99
   3  -9   0 1801.02  102.89
  -3   9   0 1491.75  102.99
  -3   9   0 1504.05  102.39
  -3   9   0 1502.05  104.79
  -3   9   0 1495.25  102.29
  -3   9   0 1487.45  104.39
  -3   9   0 1465.95  103.29
  -3   9   0 1453.95  103.09
  -3   9   0 1455.55  103.99
   1  -9   0  589.44   40.90
   1  -9   0  592.14   41.40
   1  -9   0  622.34   40.30
   1  -9   0  599.04   40.20
  -1   9   0  579.14   40.00
  -1   9   0  568.04   39.50
  -1   9   0  563.34   42.10
  -1   9   0  578.94   41.90
  -1   9   0  590.64   39.80
  -1   9   0  590.74   39.80
  -1   9   0  586.64   40.70
  -1   9   0  563.14   41.20
  -1   9   0  602.44   39.80
  -1  -9   0  588.44   40.20
  -1  -9   0  578.04   40.20
  -1  -9   0  584.64   40.50
  -1  -9   0  568.14   41.30
  -1  -9   0  599.44   39.90
  -1  -9   0  603.54   41.80
  -1  -9   0  623.04   42.20
   1   9   0  589.54   41.00
   1   9   0  599.64   41.00
   1   9   0  599.44   40.80
   1   9   0  582.14   39.80
   1   9   0  593.74   42.20
   1   9   0  591.44   41.50
   1   9   0  599.94   40.20
   1   9   0  595.84   41.70
   1   9   0  595.34   41.70
  -3  -9   0 1458.65  110.19
  -3  -9   0 1486.85  108.29
  -3  -9   0 1469.75  109.69
  -3  -9   0 1508.25  110.69
  -3  -9   0 1525.45  111.19
  -3  -9   0 1520.35  110.69
  -3  -9   0 1539.15  109.09
   3   9   0 1755.32  111.89
   3   9   0 1783.12  108.49
   3   9   0 1843.72  109.49
   3   9   0 1815.72  111.39
   3   9   0 1807.42  110.79
   3   9   0 1794.52  111.09
   3   9   0 1857.81  111.69
   3   9   0 1762.02  110.89
   3   9   0 1728.53  110.59
  -5  -9   0 1634.14  109.09
  -5  -9   0 1635.14  110.69
  -5  -9   0 1722.43  110.89
  -5  -9   0 1627.54  109.99
  -5  -9   0 1624.84  111.49
  -5  -9   0 1707.93  112.09
  -5  -9   0 1605.54  107.39
   5   9   0 1644.54  112.19
   5   9   0 1662.63  107.49
   5   9   0 1619.94  111.19
   5   9   0 1685.13  109.89
   5   9   0 1660.93  110.49
   5   9   0 1625.84  109.79
   5   9   0 1658.53  110.69
   5   9   0 1631.94  110.99
  -7  -9   0 1510.35  106.79
  -7  -9   0 1560.74  104.59
  -7  -9   0 1608.14  104.79
  -7  -9   0 1569.74  101.09
  -7  -9   0 1577.04  106.49
  -7  -9   0 1565.04  104.89
  -7  -9   0 1661.03  105.99
  -7  -9   0 1601.64  105.69
   7   9   0 1417.26  105.09
   7   9   0 1482.75  103.19
   7   9   0 1521.65  104.09
   7   9   0 1484.75  101.19
   7   9   0 1464.85  103.39
   7   9   0 1601.24  103.69
   7   9   0 1573.74  105.19
   7   9   0 1554.14  107.59
   7   9   0 1523.45  106.09
  -9  -9   0 1437.66   93.19
  -9  -9   0 1509.65  100.19
  -9  -9   0 1466.45   97.59
  -9  -9   0 1479.55   98.59
  -9  -9   0 1464.65   99.59
  -9  -9   0 1425.06   97.09
  -9  -9   0 1447.96   96.19
  -9  -9   0 1510.55   97.19
   9   9   0 1380.96   99.79
   9   9   0 1378.66   98.29
   9   9   0 1328.37   94.89
   9   9   0 1368.16   96.19
   9   9   0 1303.17   98.39
   9   9   0 1311.07   97.69
   9   9   0 1387.76   97.69
   9   9   0 1379.96   95.19
 -11  -9   0  177.38   19.50
 -11  -9   0  178.78   21.90
 -11  -9   0  177.08   19.90
 -11  -9   0  166.68   22.80
  11   9   0  164.78   19.00
  11   9   0  144.59   22.90
  11   9   0  158.58   21.00
  11   9   0  175.88   21.20
  11   9   0  200.88   21.60
  11   9   0  179.48   17.80
  11   9   0  128.99   19.60
  11   9   0  157.88   16.80
  11   9   0  148.69   18.10
 -13  -9   0  154.98   20.40
 -13  -9   0  157.78   21.30
 -13  -9   0  145.69   23.50
  13   9   0  152.38   22.10
  13   9   0  163.08   17.80
  13   9   0  161.48   25.30
 -15  -9   0   87.69   18.00
 -15  -9   0   95.19   20.40
  15   9   0  101.19   21.10
 -17  -9   0   48.60   16.30
  17   9   0  118.79   26.70
  18 -10   0   26.30   16.40
  18 -10   0   25.90   13.30
 -18  10   0   21.00   12.50
 -18  10   0   24.70   15.70
 -18  10   0   -0.60   14.30
  16 -10   0   20.80   12.00
  16 -10   0   27.80   15.60
 -16  10   0   17.90   10.90
 -16  10   0   22.70   14.10
 -16  10   0   20.70   13.60
  14 -10   0  186.38   26.60
  14 -10   0  206.88   23.40
 -14  10   0  194.68   22.20
 -14  10   0  201.78   25.20
 -14  10   0  172.38   25.80
  12 -10   0  143.19   16.10
  12 -10   0  119.19   17.90
 -12  10   0  128.09   19.30
 -12  10   0  151.38   22.90
 -12  10   0  140.49   18.60
  10 -10   0 1223.58   83.69
  10 -10   0 1265.27   84.09
  10 -10   0 1304.07   87.09
  10 -10   0 1264.27   83.39
 -10  10   0 1216.98   82.39
 -10  10   0 1248.48   83.29
 -10  10   0 1153.18   82.79
 -10  10   0 1173.88   82.99
 -10  10   0 1165.38   84.99
 -10  10   0 1169.68   79.89
 -10  10   0 1238.58   86.89
   8 -10   0  823.12   66.79
   8 -10   0  866.41   69.69
   8 -10   0  819.52   67.19
  -8  10   0 1076.29   70.49
  -8  10   0 1039.10   70.19
  -8  10   0 1049.40   66.59
  -8  10   0 1016.20   67.79
  -8  10   0 1025.80   66.89
  -8  10   0 1014.60   70.49
  -8  10   0 1019.30   65.49
  -8  10   0  988.80   65.49
  -8  10   0 1002.40   66.09
  -8  10   0 1027.00   66.99
  -8  10   0 1008.00   68.79
   6 -10   0 1024.00   75.89
   6 -10   0 1032.90   77.19
   6 -10   0 1039.70   75.99
  -6  10   0 1169.18   79.09
  -6  10   0 1170.88   75.09
  -6  10   0 1199.38   79.39
  -6  10   0 1188.78   77.59
  -6  10   0 1205.68   75.99
  -6  10   0 1161.08   77.49
  -6  10   0 1172.38   75.19
  -6  10   0 1110.49   75.79
  -6  10   0 1180.18   79.09
  -6  10   0 1166.78   75.89
   4 -10   0  353.66   36.30
   4 -10   0  380.66   29.10
   4 -10   0  361.86   28.90
   4 -10   0  359.06   29.40
  -4  10   0  445.46   30.00
  -4  10   0  446.16   30.10
  -4  10   0  415.46   31.90
  -4  10   0  436.46   31.10
  -4  10   0  446.36   30.30
  -4  10   0  450.95   29.00
  -4  10   0  454.45   29.00
  -4  10   0  425.06   32.00
   2 -10   0 3129.49  204.38
   2 -10   0 3161.68  203.48
   2 -10   0 3364.26  205.38
   2 -10   0 3044.50  205.18
  -2  10   0 3148.39  203.18
  -2  10   0 3135.49  202.88
  -2  10   0 3121.69  203.78
  -2  10   0 3132.79  204.98
  -2  10   0 3098.59  203.08
  -2  10   0 3057.49  203.18
  -2  10   0 3067.09  205.38
  -2  10   0 3114.29  203.38
  -2  10   0 3108.59  204.68
  -2  10   0 3109.89  205.68
  -2  10   0 3126.99  204.58
   0 -10   0  327.67   24.10
   0 -10   0  326.87   22.70
   0 -10   0  309.17   23.70
   0 -10   0  321.57   24.70
   0 -10   0  320.47   22.80
   0 -10   0  331.97   24.30
   0  10   0  332.17   23.70
   0  10   0  323.87   22.80
   0  10   0  332.37   24.90
   0  10   0  327.47   23.70
   0  10   0  312.37   24.00
   0  10   0  312.77   23.50
   0  10   0  321.27   25.00
   0  10   0  336.17   25.90
   0  10   0  325.67   23.70
  -2 -10   0 3174.18  203.08
  -2 -10   0 3187.48  201.38
  -2 -10   0 3002.60  201.68
  -2 -10   0 3160.38  200.68
  -2 -10   0 3154.98  200.68
  -2 -10   0 3189.18  204.78
  -2 -10   0 3120.49  202.68
   2  10   0 2990.90  202.78
   2  10   0 3003.40  203.08
   2  10   0 3105.19  202.18
   2  10   0 3115.99  200.58
   2  10   0 3104.89  202.38
   2  10   0 3053.19  200.78
   2  10   0 2941.81  202.28
   2  10   0 3033.00  202.68
  -4 -10   0  496.25   32.60
  -4 -10   0  483.55   32.90
  -4 -10   0  465.45   28.50
  -4 -10   0  444.46   32.20
  -4 -10   0  450.15   32.80
  -4 -10   0  467.25   30.00
  -4 -10   0  473.75   31.90
  -4 -10   0  446.26   30.80
   4  10   0  365.26   31.40
   4  10   0  392.16   32.20
   4  10   0  364.56   31.10
   4  10   0  379.06   31.10
   4  10   0  383.86   31.30
   4  10   0  390.06   29.70
   4  10   0  368.86   32.10
   4  10   0  377.36   30.60
   4  10   0  369.86   30.90
   4  10   0  389.26   28.30
  -6 -10   0 1139.19   71.09
  -6 -10   0 1199.98   77.29
  -6 -10   0 1145.09   73.49
  -6 -10   0 1146.29   74.59
  -6 -10   0 1168.18   75.79
  -6 -10   0 1164.78   75.49
  -6 -10   0 1163.68   75.39
  -6 -10   0 1112.99   76.39
   6  10   0 1026.20   75.49
   6  10   0 1000.30   70.99
   6  10   0 1033.10   75.19
   6  10   0  988.70   74.89
   6  10   0 1047.90   74.49
   6  10   0 1069.49   73.99
   6  10   0 1026.50   74.89
   6  10   0 1045.60   73.79
   6  10   0 1009.90   73.19
   6  10   0 1017.10   76.29
  -8 -10   0 1029.10   66.19
  -8 -10   0 1072.69   66.69
  -8 -10   0 1027.00   66.69
  -8 -10   0 1011.50   61.69
  -8 -10   0 1024.30   67.49
  -8 -10   0 1031.70   64.99
  -8 -10   0 1086.59   69.39
   8  10   0  816.42   61.59
   8  10   0  853.21   64.09
   8  10   0  826.82   63.89
   8  10   0  805.02   67.49
   8  10   0  874.61   65.99
   8  10   0  827.62   66.09
   8  10   0  808.92   64.09
   8  10   0  865.11   67.09
 -10 -10   0 1162.98   86.89
 -10 -10   0 1216.48   84.79
 -10 -10   0 1206.78   85.69
 -10 -10   0 1220.68   85.89
 -10 -10   0 1194.08   88.39
  10  10   0 1243.08   89.29
  10  10   0 1320.27   87.49
  10  10   0 1248.68   88.29
  10  10   0 1249.68   83.79
  10  10   0 1269.87   83.89
  10  10   0 1166.28   84.49
  10  10   0 1215.88   84.89
  10  10   0 1173.48   86.79
 -12 -10   0  127.69   18.80
 -12 -10   0  141.59   23.00
 -12 -10   0  120.29   17.30
 -12 -10   0  132.29   18.50
  12  10   0   92.89   21.00
  12  10   0  134.09   16.60
  12  10   0  121.49   18.70
 -14 -10   0  180.88   28.10
 -14 -10   0  185.58   24.10
  14  10   0  197.98   25.90
 -16 -10   0   16.40   13.10
 -16 -10   0   18.60   11.90
  16  10   0   24.70   14.60
 -18 -10   0   19.40   14.90
  18  10   0   27.50   15.50
  17 -11   0   41.60   17.60
  17 -11   0   50.39   15.00
 -17  11   0   73.09   18.50
 -17  11   0   69.89   18.70
 -17  11   0   76.69   17.90
  15 -11   0  179.18   27.00
  15 -11   0  186.48   23.20
 -15  11   0  188.18   22.20
 -15  11   0  172.68   26.10
 -15  11   0  184.78   25.10
  13 -11   0   73.79   15.30
  13 -11   0   81.29   20.30
 -13  11   0  106.39   15.80
 -13  11   0   91.99   20.50
 -13  11   0  112.79   28.60
  11 -11   0  196.88   22.80
  11 -11   0  191.48   18.00
  11 -11   0  195.58   18.60
 -11  11   0  147.29   17.40
 -11  11   0  125.79   19.20
 -11  11   0  134.29   21.90
 -11  11   0  137.29   17.20
   9 -11   0   73.59   11.70
   9 -11   0   64.89   14.90
   9 -11   0   64.69   10.60
  -9  11   0   29.80    7.70
  -9  11   0   33.90    9.00
  -9  11   0   28.40    9.20
  -9  11   0   42.70   11.70
  -9  11   0   23.80    6.60
  -9  11   0   40.50    6.90
  -9  11   0   28.00    6.90
  -9  11   0   47.00    9.60
  -9  11   0   40.70    8.60
  -7  11   0  451.05   36.80
  -7  11   0  453.05   35.20
  -7  11   0  481.75   33.40
  -7  11   0  496.65   33.10
  -7  11   0  394.76   44.30
  -7  11   0  466.05   33.00
  -7  11   0  438.26   34.80
  -7  11   0  471.75   37.30
  -7  11   0  489.75   33.60
   5 -11   0  542.55   35.30
   5 -11   0  582.94   38.10
   5 -11   0  572.04   35.50
  -5  11   0  486.25   38.20
  -5  11   0  471.75   36.00
  -5  11   0  491.55   38.40
  -5  11   0  493.15   34.90
  -5  11   0  478.35   36.20
  -5  11   0  480.55   37.20
  -5  11   0  486.85   35.00
  -5  11   0  456.65   36.70
   3 -11   0  335.07   23.60
   3 -11   0  339.87   22.00
  -3  11   0  261.17   20.60
  -3  11   0  261.37   23.10
  -3  11   0  265.37   20.80
  -3  11   0  265.47   20.00
  -3  11   0  246.78   22.20
  -3  11   0  264.07   21.60
  -3  11   0  272.97   23.70
  -3  11   0  267.27   22.40
  -3  11   0  269.67   20.10
   1 -11   0  699.03   50.39
   1 -11   0  729.83   49.70
   1 -11   0  750.12   49.70
   1 -11   0  744.23   51.19
  -1  11   0  723.53   49.20
  -1  11   0  720.53   49.40
  -1  11   0  729.13   50.09
  -1  11   0  725.03   49.20
  -1  11   0  722.93   51.69
  -1  11   0  716.23   48.70
  -1  11   0  735.23   50.69
  -1  11   0  718.03   50.99
  -1  11   0  712.13   48.90
  -1 -11   0  712.63   47.90
  -1 -11   0  703.53   47.90
  -1 -11   0  725.93   49.80
  -1 -11   0  746.33   47.40
  -1 -11   0  703.03   47.40
  -1 -11   0  694.43   49.30
  -1 -11   0  731.43   49.20
  -1 -11   0  687.63   49.90
   1  11   0  682.03   49.20
   1  11   0  699.23   49.60
   1  11   0  687.83   47.70
   1  11   0  708.93   48.60
   1  11   0  700.33   48.60
   1  11   0  694.53   49.60
   1  11   0  694.13   47.20
   1  11   0  679.33   48.50
   1  11   0  698.03   50.19
  -3 -11   0  280.47   23.70
  -3 -11   0  259.67   22.80
  -3 -11   0  270.27   22.20
  -3 -11   0  262.67   24.50
  -3 -11   0  288.67   25.00
  -3 -11   0  286.77   24.60
  -3 -11   0  249.78   24.30
  -3 -11   0  257.67   21.40
   3  11   0  352.76   24.90
   3  11   0  339.77   24.80
   3  11   0  329.07   25.70
   3  11   0  345.57   24.80
   3  11   0  346.87   22.80
   3  11   0  326.07   24.90
   3  11   0  336.07   24.50
   3  11   0  324.17   25.80
   3  11   0  352.66   22.00
  -5 -11   0  471.75   35.40
  -5 -11   0  474.65   39.00
  -5 -11   0  481.35   39.40
  -5 -11   0  480.15   38.20
  -5 -11   0  484.65   37.30
  -5 -11   0  472.25   40.10
  -5 -11   0  497.65   40.10
  -5 -11   0  479.45   39.50
   5  11   0  591.24   40.20
   5  11   0  559.44   39.80
   5  11   0  552.94   35.60
   5  11   0  572.44   39.10
   5  11   0  589.34   40.90
   5  11   0  553.24   40.20
   5  11   0  573.64   37.90
   5  11   0  575.74   41.40
   5  11   0  568.34   39.40
   5  11   0  588.84   40.10
  -7 -11   0  476.65   38.40
  -7 -11   0  496.15   41.10
  -7 -11   0  501.05   42.90
  -7 -11   0  482.95   42.10
  -7 -11   0  493.15   44.00
  -7 -11   0  513.75   43.20
  -7 -11   0  509.95   44.60
   7  11   0  643.04   44.50
   7  11   0  639.04   44.20
   7  11   0  622.24   42.40
   7  11   0  690.53   45.10
   7  11   0  646.54   43.60
   7  11   0  620.74   44.80
   7  11   0  630.24   42.00
   7  11   0  634.54   38.90
   7  11   0  638.94   46.40
   7  11   0  622.24   42.60
  -9 -11   0   43.80   13.10
  -9 -11   0   32.20   10.70
  -9 -11   0   33.40    9.60
   9  11   0   58.59   12.10
   9  11   0   76.99   16.30
   9  11   0   56.39   13.50
   9  11   0   67.99   11.80
   9  11   0   59.89   15.10
   9  11   0   75.89   12.20
   9  11   0   89.89   15.60
   9  11   0   73.59   13.30
 -11 -11   0  167.78   24.20
 -11 -11   0  158.58   20.80
 -11 -11   0  165.48   20.50
  11  11   0  191.28   21.50
  11  11   0  166.08   22.30
  11  11   0  192.98   20.20
  11  11   0  194.48   28.40
  11  11   0  206.08   23.70
 -13 -11   0   98.39   27.50
 -13 -11   0   87.19   19.80
 -13 -11   0  101.39   22.40
  13  11   0   79.29   15.00
  13  11   0   73.99   19.10
 -15 -11   0  186.58   22.90
 -15 -11   0  172.78   24.90
  15  11   0  164.18   25.70
 -17 -11   0   90.89   22.90
  17  11   0   48.20   17.60
  16 -12   0  126.59   30.80
  16 -12   0  141.39   29.40
 -16  12   0  157.58   31.30
 -16  12   0  113.09   22.60
  14 -12   0  153.48   20.20
  14 -12   0  135.59   25.00
 -14  12   0  186.28   24.30
 -14  12   0  172.98   20.30
 -14  12   0  177.78   26.10
  12 -12   0  462.95   40.00
  12 -12   0  411.76   34.00
  12 -12   0  437.36   34.90
 -12  12   0  415.26   39.00
 -12  12   0  398.76   36.20
 -12  12   0  444.16   34.50
  10 -12   0  151.08   17.90
  10 -12   0  172.68   22.70
  10 -12   0  153.58   19.20
  10 -12   0  193.28   19.40
 -10  12   0  180.28   23.00
 -10  12   0  183.58   15.60
 -10  12   0  189.68   18.00
 -10  12   0  207.08   20.70
 -10  12   0  194.38   17.80
 -10  12   0  200.08   18.70
   8 -12   0  282.27   22.70
   8 -12   0  274.27   20.50
  -8  12   0  242.28   21.90
  -8  12   0  217.58   19.70
  -8  12   0  235.98   18.70
  -8  12   0  229.38   23.60
  -8  12   0  214.28   21.10
  -8  12   0  215.18   23.10
  -8  12   0  236.58   18.90
  -8  12   0  248.18   24.70
  -8  12   0  217.28   19.40
  -6  12   0  606.04   43.90
  -6  12   0  609.84   44.50
  -6  12   0  606.24   42.20
  -6  12   0  613.34   42.20
  -6  12   0  585.94   45.70
  -6  12   0  626.64   46.20
  -6  12   0  595.94   43.50
  -6  12   0  621.44   46.30
  -6  12   0  623.94   42.80
   4 -12   0  869.61   56.89
   4 -12   0  822.82   54.89
   4 -12   0  853.11   53.89
   4 -12   0  814.92   53.79
  -4  12   0  769.92   54.69
  -4  12   0  809.12   53.69
  -4  12   0  781.32   57.49
  -4  12   0  790.52   57.09
  -4  12   0  726.83   54.69
  -4  12   0  761.82   56.39
  -4  12   0  778.02   53.59
  -4  12   0  773.12   55.99
   2 -12   0 2461.55  160.78
   2 -12   0 2525.05  158.88
   2 -12   0 2538.85  158.78
   2 -12   0 2516.45  160.08
  -2  12   0 2345.27  159.78
  -2  12   0 2456.05  158.38
  -2  12   0 2375.26  157.98
  -2  12   0 2378.16  160.88
  -2  12   0 2374.26  158.18
  -2  12   0 2397.26  157.68
  -2  12   0 2471.95  158.38
  -2  12   0 2369.56  159.78
  -2  12   0 2395.36  158.18
  -2  12   0 2433.76  161.38
  -2  12   0 2296.07  160.28
   0 -12   0 3035.60  199.48
   0 -12   0 3066.39  197.28
   0 -12   0 2992.90  196.68
   0 -12   0 3054.69  199.08
   0 -12   0 3053.49  198.78
   0  12   0 3044.10  199.88
   0  12   0 2969.60  198.68
   0  12   0 3092.69  198.38
   0  12   0 2987.40  198.28
   0  12   0 3093.99  198.38
   0  12   0 3081.49  200.58
   0  12   0 2982.10  199.58
   0  12   0 3042.90  198.18
   0  12   0 3002.00  197.28
  -2 -12   0 2468.65  158.78
  -2 -12   0 2454.55  159.28
  -2 -12   0 2380.76  158.88
  -2 -12   0 2410.26  161.58
  -2 -12   0 2428.76  160.98
  -2 -12   0 2392.66  161.28
  -2 -12   0 2453.15  161.38
  -2 -12   0 2338.87  159.48
   2  12   0 2347.67  161.18
   2  12   0 2447.66  160.58
   2  12   0 2494.25  158.78
   2  12   0 2444.36  161.38
   2  12   0 2413.06  160.48
   2  12   0 2451.75  158.78
   2  12   0 2507.85  162.08
   2  12   0 2500.65  161.18
   2  12   0 2421.26  160.48
  -4 -12   0  738.43   56.19
  -4 -12   0  782.62   57.49
  -4 -12   0  730.93   55.49
  -4 -12   0  799.52   54.89
  -4 -12   0  758.82   57.29
  -4 -12   0  755.42   57.69
  -4 -12   0  765.72   53.49
   4  12   0  834.02   57.49
   4  12   0  891.01   55.79
   4  12   0  814.52   56.79
   4  12   0  828.82   53.59
   4  12   0  836.02   58.09
   4  12   0  814.02   57.29
   4  12   0  878.51   57.39
   4  12   0  785.52   58.19
   4  12   0  842.12   57.19
   4  12   0  855.51   57.19
  -6 -12   0  598.24   53.39
  -6 -12   0  637.84   54.29
  -6 -12   0  606.84   51.19
  -6 -12   0  612.54   54.19
  -6 -12   0  633.74   53.49
  -6 -12   0  636.04   54.99
   6  12   0  832.02   54.79
   6  12   0  838.72   55.49
   6  12   0  786.32   56.39
   6  12   0  857.11   53.69
   6  12   0  840.62   49.50
   6  12   0  853.61   52.49
   6  12   0  849.91   54.49
   6  12   0  846.72   55.79
  -8 -12   0  226.38   22.50
  -8 -12   0  217.78   24.10
  -8 -12   0  219.28   23.10
  -8 -12   0  222.88   26.70
  -8 -12   0  231.88   24.70
   8  12   0  287.37   23.10
   8  12   0  280.67   19.10
   8  12   0  280.27   27.40
   8  12   0  266.97   25.20
   8  12   0  265.17   24.10
   8  12   0  283.07   26.10
   8  12   0  297.67   24.50
   8  12   0  274.27   26.20
   8  12   0  313.07   26.20
 -10 -12   0  202.58   24.00
 -10 -12   0  186.58   19.40
 -10 -12   0  197.18   21.10
  10  12   0  165.08   21.50
  10  12   0  125.89   17.70
  10  12   0  158.18   20.80
  10  12   0  143.29   20.60
  10  12   0  139.49   17.60
  10  12   0  158.58   18.80
 -12 -12   0  438.46   36.30
 -12 -12   0  430.96   41.00
 -12 -12   0  370.86   39.30
  12  12   0  447.26   35.10
  12  12   0  422.56   38.00
  12  12   0  395.86   37.90
 -14 -12   0  178.48   23.60
 -14 -12   0  165.48   23.50
  14  12   0  168.08   24.90
 -16 -12   0  158.08   24.20
 -16 -12   0  167.78   25.10
  15 -13   0    7.60   10.40
  15 -13   0    1.00   13.50
 -15  13   0    1.30   12.60
 -15  13   0    0.20   11.60
 -15  13   0   10.90    9.90
  13 -13   0   21.70    9.70
  13 -13   0   12.10   13.20
 -13  13   0   17.40    9.50
 -13  13   0   12.20   11.90
 -13  13   0   21.70   11.70
  11 -13   0   59.29   15.10
  11 -13   0   56.39   13.70
  11 -13   0   68.69   12.80
 -11  13   0   62.59   15.20
 -11  13   0   47.20   12.20
 -11  13   0   67.09   15.80
   9 -13   0   49.50   10.20
   9 -13   0   55.59   12.70
  -9  13   0   53.39   11.80
  -9  13   0   46.50   10.80
  -9  13   0   43.90   12.30
  -9  13   0   57.99    9.90
  -9  13   0   46.50    8.50
  -9  13   0   55.49   12.70
   7 -13   0   29.80    8.60
   7 -13   0   43.00    9.70
   7 -13   0   42.30   11.40
  -7  13   0   43.70    9.50
  -7  13   0   33.60    7.60
  -7  13   0   40.90    9.80
  -7  13   0   41.70    8.10
  -7  13   0   40.30   10.30
  -7  13   0   37.10   10.80
  -7  13   0   40.10    8.70
  -7  13   0   37.80   10.80
  -7  13   0   40.40    8.50
  -7  13   0   30.00    9.80
   5 -13   0  108.49   11.30
   5 -13   0  113.59   11.40
   5 -13   0  110.59   14.80
  -5  13   0  109.29   15.20
  -5  13   0  109.09   14.80
  -5  13   0  123.59   12.80
  -5  13   0  107.29   12.30
  -5  13   0  117.89   12.90
  -5  13   0  100.59   13.60
  -5  13   0  116.69   15.40
  -5  13   0  117.09   11.30
   3 -13   0  338.97   24.80
   3 -13   0  350.46   27.90
   3 -13   0  346.57   26.20
   3 -13   0  321.37   24.80
  -3  13   0  330.97   27.10
  -3  13   0  329.87   28.80
  -3  13   0  319.37   24.40
  -3  13   0  342.67   28.20
  -3  13   0  344.27   25.10
  -3  13   0  326.37   27.20
  -3  13   0  344.57   24.70
  -3  13   0  336.37   24.80
  -3  13   0  332.17   26.30
   1 -13   0   53.19    9.00
   1 -13   0   59.29    8.90
   1 -13   0   58.99   10.50
  -1  13   0   59.59   12.40
  -1  13   0   69.79    8.70
  -1  13   0   61.29   10.60
  -1  13   0   47.00    9.90
  -1  13   0   68.29   10.20
  -1  13   0   59.89    8.10
  -1  13   0   69.19    9.00
  -1  13   0   65.49    7.80
  -1  13   0   52.89    9.40
  -1 -13   0   58.39    7.40
  -1 -13   0   54.39    9.70
  -1 -13   0   59.69   10.20
  -1 -13   0   62.79    7.70
  -1 -13   0   62.99   11.10
  -1 -13   0   61.39    7.80
   1  13   0   56.69   10.40
   1  13   0   57.19    9.40
   1  13   0   66.49    9.30
   1  13   0   59.19   11.00
   1  13   0   60.49   12.40
   1  13   0   57.89    8.60
   1  13   0   63.29    9.20
   1  13   0   53.89    7.50
   1  13   0   69.49   10.40
  -3 -13   0  326.77   27.70
  -3 -13   0  320.77   25.50
  -3 -13   0  337.77   24.50
  -3 -13   0  324.67   27.60
  -3 -13   0  335.77   27.60
  -3 -13   0  330.77   23.90
  -3 -13   0  339.67   25.30
   3  13   0  343.07   26.60
   3  13   0  335.07   23.90
   3  13   0  333.17   24.50
   3  13   0  326.67   28.30
   3  13   0  323.27   26.30
   3  13   0  335.07   27.10
   3  13   0  311.37   27.10
   3  13   0  337.17   26.60
   3  13   0  317.57   27.50
  -5 -13   0  148.49   14.80
  -5 -13   0  155.78   17.20
  -5 -13   0  160.68   17.40
  -5 -13   0  156.68   14.20
  -5 -13   0  150.68   17.90
  -5 -13   0  147.09   11.30
  -5 -13   0  146.49   17.10
  -5 -13   0  139.09   15.60
   5  13   0  117.89   15.50
   5  13   0  126.39   11.00
   5  13   0  128.59   16.20
   5  13   0  116.69   13.50
   5  13   0  137.69   16.20
   5  13   0  134.99   17.80
   5  13   0  137.49   16.40
   5  13   0  132.39   16.40
   5  13   0  114.69   16.70
  -7 -13   0   39.10   11.30
  -7 -13   0   58.79   13.10
  -7 -13   0   50.29   10.80
  -7 -13   0   36.20   11.50
  -7 -13   0   46.00   11.00
   7  13   0   36.50   11.40
   7  13   0   35.50    9.40
   7  13   0   31.00   11.30
   7  13   0   50.29   13.00
   7  13   0   54.99   14.60
   7  13   0   44.20   12.80
   7  13   0   42.80   10.80
   7  13   0   35.40    9.50
   7  13   0   39.50    9.60
  -9 -13   0   53.19   12.90
  -9 -13   0   59.59   14.90
  -9 -13   0   58.39   17.10
   9  13   0   62.29   13.90
   9  13   0   64.19   13.50
   9  13   0   50.59   12.20
   9  13   0   59.79   14.50
   9  13   0   65.19   14.80
   9  13   0   47.80   14.20
 -11 -13   0   51.99   12.70
 -11 -13   0   61.19   16.90
 -11 -13   0   48.20   14.20
  11  13   0   42.30   12.50
  11  13   0   67.19   15.20
  11  13   0   70.49   16.50
 -13 -13   0   -2.20   11.60
 -13 -13   0   12.30   10.80
 -13 -13   0   21.60   12.00
  13  13   0   11.40   12.30
 -15 -13   0    5.10   12.30
 -15 -13   0    9.10   12.50
  15  13   0   -4.90   11.60
  16 -14   0  116.89   19.90
  16 -14   0  118.69   25.80
 -16  14   0   72.49   19.70
 -16  14   0   86.49   18.60
 -16  14   0   64.39   17.80
  14 -14   0  394.16   38.90
  14 -14   0  378.36   32.00
 -14  14   0  330.47   31.50
 -14  14   0  334.67   34.60
  12 -14   0  496.55   36.90
 -12  14   0  412.56   38.50
 -12  14   0  475.35   36.70
 -12  14   0  456.25   41.70
  10 -14   0  492.65   35.90
  10 -14   0  459.85   37.60
 -10  14   0  465.25   40.80
 -10  14   0  469.85   35.80
 -10  14   0  456.95   38.00
   8 -14   0 1222.68   85.79
   8 -14   0 1157.48   82.89
   8 -14   0 1254.27   83.09
  -8  14   0 1272.77   83.29
  -8  14   0 1258.17   83.09
  -8  14   0 1149.98   84.49
  -8  14   0 1222.08   83.09
  -8  14   0 1207.38   85.39
  -8  14   0 1334.47   88.39
  -8  14   0 1291.77   85.49
   6 -14   0  437.66   33.50
   6 -14   0  439.06   36.90
   6 -14   0  405.06   33.20
  -6  14   0  501.15   36.80
  -6  14   0  477.25   35.20
  -6  14   0  494.15   38.30
  -6  14   0  477.35   34.80
  -6  14   0  480.15   39.10
  -6  14   0  507.55   33.90
  -6  14   0  556.04   43.80
  -6  14   0  503.55   38.10
   4 -14   0 1942.31  111.79
   4 -14   0 1969.90  113.39
   4 -14   0 1952.50  115.39
  -4  14   0 1488.95  113.59
  -4  14   0 1527.15  112.59
  -4  14   0 1662.43  115.59
  -4  14   0 1638.84  111.29
  -4  14   0 1649.83  115.09
  -4  14   0 1583.14  114.09
  -4  14   0 1645.54  112.09
  -4  14   0 1581.84  111.59
  -4  14   0 1620.24  111.19
   2 -14   0  208.28   18.80
   2 -14   0  194.18   20.10
   2 -14   0  196.48   21.20
   2 -14   0  193.78   18.40
  -2  14   0  241.38   17.20
  -2  14   0  218.68   18.00
  -2  14   0  232.08   20.30
  -2  14   0  259.07   30.10
  -2  14   0  235.38   17.90
  -2  14   0  244.58   22.90
  -2  14   0  247.28   18.60
  -2  14   0  250.27   18.60
  -2  14   0  215.88   20.80
  -2  14   0  220.48   20.20
  -2  14   0  237.98   17.50
   0 -14   0  134.99   14.50
   0 -14   0  142.99   15.80
   0 -14   0  150.58   14.40
   0  14   0  129.79   14.80
   0  14   0  146.19   17.60
   0  14   0  137.39   13.60
   0  14   0  128.59   15.10
   0  14   0  145.79   14.00
   0  14   0  134.59   18.10
   0  14   0  136.29   15.80
   0  14   0  139.09   12.00
   0  14   0  137.89   13.90
  -2 -14   0  254.77   18.20
  -2 -14   0  250.37   21.40
  -2 -14   0  248.28   17.80
  -2 -14   0  245.88   20.70
  -2 -14   0  231.08   21.30
  -2 -14   0  245.68   18.40
   2  14   0  182.18   20.20
   2  14   0  208.28   19.50
   2  14   0  216.98   20.00
   2  14   0  192.18   17.40
   2  14   0  206.28   17.90
   2  14   0  206.58   22.30
   2  14   0  213.68   20.50
   2  14   0  217.18   19.60
  -4 -14   0 1617.14  120.79
  -4 -14   0 1642.44  118.69
  -4 -14   0 1628.34  120.69
  -4 -14   0 1655.83  120.99
  -4 -14   0 1687.23  121.59
  -4 -14   0 1517.25  118.89
  -4 -14   0 1611.84  117.69
   4  14   0 1951.90  121.69
   4  14   0 1853.71  120.69
   4  14   0 1862.91  121.09
   4  14   0 1843.82  120.69
   4  14   0 1915.41  118.39
   4  14   0 2006.70  121.19
   4  14   0 1935.51  116.99
   4  14   0 1902.51  122.19
   4  14   0 1967.60  121.39
   4  14   0 1804.72  121.79
  -6 -14   0  552.84   37.20
  -6 -14   0  481.25   36.50
   6  14   0  408.26   32.40
   6  14   0  419.26   34.20
   6  14   0  446.96   35.80
   6  14   0  395.26   36.20
   6  14   0  403.06   34.80
   6  14   0  454.55   37.10
   6  14   0  402.86   35.30
   6  14   0  409.56   34.70
  -8 -14   0 1223.58   88.79
  -8 -14   0 1251.97   83.69
  -8 -14   0 1326.47   87.09
   8  14   0 1242.08   87.19
   8  14   0 1224.38   84.99
   8  14   0 1225.78   86.69
   8  14   0 1177.58   85.79
   8  14   0 1099.69   83.49
 -10 -14   0  462.35   37.50
 -10 -14   0  445.06   42.50
 -10 -14   0  503.05   40.70
  10  14   0  479.95   38.60
  10  14   0  478.85   40.50
  10  14   0  472.95   41.20
 -12 -14   0  431.16   40.40
 -12 -14   0  429.06   38.10
 -12 -14   0  458.95   44.50
  12  14   0  464.65   41.40
  12  14   0  492.55   42.70
  12  14   0  512.35   38.90
 -14 -14   0  292.77   31.50
 -14 -14   0  314.67   33.50
  14  14   0  386.56   36.40
 -16 -14   0   63.59   18.00
  16  14   0  142.09   26.20
 -15  15   0   24.20   18.90
 -15  15   0   27.80   15.00
 -15  15   0   27.40   11.90
 -13  15   0  281.17   32.80
 -13  15   0  282.37   29.30
 -13  15   0  302.27   27.10
  11 -15   0  337.77   27.30
  11 -15   0  331.87   29.40
 -11  15   0  297.57   32.80
 -11  15   0  309.57   29.60
 -11  15   0  319.27   27.20
   9 -15   0  149.39   14.60
   9 -15   0  159.08   18.90
   9 -15   0  161.18   17.90
  -9  15   0  123.59   17.10
  -9  15   0  136.59   15.30
  -9  15   0  120.19   15.80
   7 -15   0  380.26   32.10
   7 -15   0  389.06   27.80
   7 -15   0  364.16   27.60
  -7  15   0  373.66   30.00
  -7  15   0  372.86   33.20
  -7  15   0  381.86   29.00
  -7  15   0  341.97   34.10
   5 -15   0  118.39   11.70
   5 -15   0  117.39   11.80
   5 -15   0  120.59   16.70
  -5  15   0  119.59   12.20
  -5  15   0  100.59   16.10
  -5  15   0   94.19   13.10
  -5  15   0  108.39   12.90
  -5  15   0  127.89   13.50
  -5  15   0  111.79   11.80
  -5  15   0  105.99   15.20
  -5  15   0  118.49   18.30
  -5  15   0  110.29   15.40
   3 -15   0  446.56   37.50
   3 -15   0  446.46   37.40
   3 -15   0  430.96   38.80
   3 -15   0  469.35   40.70
  -3  15   0  576.34   39.90
  -3  15   0  580.24   42.10
  -3  15   0  573.54   38.00
  -3  15   0  595.44   37.90
  -3  15   0  574.74   41.20
  -3  15   0  579.54   38.00
  -3  15   0  566.24   40.50
  -3  15   0  593.54   43.10
   1 -15   0   45.90    9.80
   1 -15   0   45.60    9.70
   1 -15   0   44.40   10.20
  -1  15   0   59.89    8.90
  -1  15   0   76.79   10.10
  -1  15   0   72.59    8.30
  -1  15   0   66.79   12.30
  -1  15   0   61.39   14.10
  -1  15   0   74.69   11.90
  -1  15   0   71.29    9.80
  -1 -15   0   69.79   13.10
  -1 -15   0   71.99    8.50
  -1 -15   0   72.79    7.70
  -1 -15   0   72.39   11.60
  -1 -15   0   78.49   12.10
  -1 -15   0   62.29    7.70
   1  15   0   48.50   10.50
   1  15   0   60.39    8.10
   1  15   0   39.60    9.40
   1  15   0   60.89   10.30
   1  15   0   50.29   10.90
   1  15   0   44.50   10.20
   1  15   0   64.19   14.20
   1  15   0   50.49   10.00
   1  15   0   54.19   11.70
  -3 -15   0  577.34   35.30
  -3 -15   0  599.44   39.20
  -3 -15   0  547.85   39.10
  -3 -15   0  586.14   38.40
   3  15   0  480.75   33.80
   3  15   0  453.45   36.00
   3  15   0  469.75   38.70
   3  15   0  442.06   37.50
   3  15   0  433.26   36.40
   3  15   0  415.26   36.10
   3  15   0  416.46   36.90
   3  15   0  418.56   37.00
   3  15   0  469.05   38.10
   3  15   0  433.36   36.10
  -5 -15   0  116.89   13.10
  -5 -15   0  122.49   17.20
  -5 -15   0  129.89   18.20
   5  15   0  101.79   12.60
   5  15   0  112.09   16.10
   5  15   0  132.69   19.20
   5  15   0  117.09   17.00
   5  15   0  115.99   19.00
   5  15   0  118.39   10.10
   5  15   0   98.29   15.70
  -7 -15   0  386.16   30.50
  -7 -15   0  351.96   34.90
  -7 -15   0  400.16   34.00
   7  15   0  374.36   32.70
   7  15   0  412.76   35.50
   7  15   0  405.26   34.00
  -9 -15   0  121.19   19.80
  -9 -15   0   98.69   21.50
  -9 -15   0  127.89   17.00
   9  15   0  143.59   18.90
   9  15   0  165.88   21.40
   9  15   0  168.38   22.10
 -11 -15   0  301.77   28.90
 -11 -15   0  290.17   31.00
 -11 -15   0  299.07   38.60
  11  15   0  360.06   33.60
  11  15   0  292.47   31.60
  11  15   0  324.07   30.00
 -13 -15   0  251.77   34.00
 -13 -15   0  313.47   32.20
  13  15   0  314.87   33.70
 -15 -15   0   20.30   14.10
  15  15   0   55.09   18.20
 -14  16   0   52.49   18.50
 -14  16   0   37.20   12.00
  12 -16   0   72.09   13.90
 -12  16   0  101.99   14.70
 -12  16   0   94.39   21.30
  10 -16   0   82.59   17.40
  10 -16   0   95.69   13.60
 -10  16   0  130.39   17.60
 -10  16   0  131.59   15.30
 -10  16   0  151.08   21.90
   8 -16   0  230.28   22.60
  -8  16   0  169.48   23.50
  -8  16   0  187.88   17.50
  -8  16   0  195.28   20.00
   6 -16   0   53.89   11.70
  -6  16   0   15.90    7.70
  -6  16   0   15.70   11.20
  -6  16   0   14.70    9.30
  -6  16   0   16.70    6.60
  -6  16   0   16.20    6.60
   4 -16   0  512.95   36.60
   4 -16   0  519.05   39.00
   4 -16   0  533.55   34.50
   4 -16   0  543.25   34.40
  -4  16   0  411.26   35.60
  -4  16   0  433.96   33.90
  -4  16   0  452.65   37.10
  -4  16   0  459.45   34.10
  -4  16   0  451.65   39.40
  -4  16   0  444.96   37.30
  -4  16   0  430.56   34.40
   2 -16   0 1735.43  108.69
   2 -16   0 1667.33  106.99
   2 -16   0 1714.13  106.79
  -2  16   0 1585.94  107.99
  -2  16   0 1523.85  105.39
  -2  16   0 1485.55  110.69
  -2  16   0 1579.54  115.09
  -2  16   0 1551.64  105.69
  -2  16   0 1578.14  106.39
  -2  16   0 1524.75  110.29
  -2  16   0 1600.14  106.59
   0 -16   0 1734.53  113.39
   0 -16   0 1678.73  113.89
   0 -16   0 1722.73  112.89
   0  16   0 1617.94  110.39
   0  16   0 1609.24  111.99
   0  16   0 1727.03  115.79
   0  16   0 1688.63  112.09
   0  16   0 1708.73  112.49
   0  16   0 1722.53  112.39
   0  16   0 1582.84  113.79
   0  16   0 1669.43  113.29
  -2 -16   0 1600.34  113.39
  -2 -16   0 1598.34  113.19
  -2 -16   0 1599.44  109.59
   2  16   0 1793.62  115.29
   2  16   0 1758.32  110.29
   2  16   0 1608.04  112.59
   2  16   0 1675.13  109.89
   2  16   0 1621.54  114.69
   2  16   0 1738.03  112.69
   2  16   0 1640.94  112.19
  -4 -16   0  445.36   35.50
  -4 -16   0  458.55   39.60
  -4 -16   0  474.45   40.40
   4  16   0  506.35   41.30
   4  16   0  530.15   40.40
   4  16   0  514.25   34.70
   4  16   0  583.34   40.00
  -6 -16   0   16.40   10.40
  -6 -16   0   16.70   10.80
   6  16   0   55.69   14.20
   6  16   0   39.30   11.30
   6  16   0   60.79   13.10
  -8 -16   0  172.88   23.50
  -8 -16   0  180.88   25.40
   8  16   0  228.98   23.70
   8  16   0  227.78   25.60
   8  16   0  232.08   24.40
 -10 -16   0  128.99   23.30
 -10 -16   0  119.09   20.40
  10  16   0  104.49   21.40
  10  16   0   94.29   18.60
 -12 -16   0   97.79   21.10
 -12 -16   0  121.39   25.10
  12  16   0   74.59   18.30
  12  16   0   73.09   18.60
  12  16   0   62.49   17.90
 -14 -16   0   25.00   13.80
  14  16   0   38.00   23.50
  13 -17   0   76.59   13.80
 -13  17   0   90.59   23.20
 -13  17   0  100.89   20.50
  11 -17   0  121.99   19.80
 -11  17   0  130.19   17.00
 -11  17   0  142.49   23.50
  -9  17   0   82.59   19.30
   7 -17   0  349.57   28.30
  -7  17   0  275.57   22.50
  -7  17   0  244.48   21.90
  -7  17   0  255.97   23.70
  -7  17   0  279.37   27.90
  -7  17   0  278.37   29.70
   5 -17   0  668.33   48.50
   5 -17   0  672.93   48.40
   5 -17   0  727.93   53.79
  -5  17   0  718.33   49.20
  -5  17   0  704.13   50.09
  -5  17   0  675.73   53.09
  -5  17   0  742.73   49.20
  -5  17   0  743.13   55.59
   3 -17   0  528.95   34.00
  -3  17   0  362.66   29.90
  -3  17   0  404.06   36.10
  -3  17   0  370.56   32.10
  -3  17   0  418.66   30.80
  -3  17   0  397.76   30.30
  -3  17   0  395.46   33.00
   1 -17   0 1025.90   67.99
   1 -17   0 1000.50   65.99
   1 -17   0 1031.20   66.59
  -1  17   0  929.21   65.29
  -1  17   0  881.31   63.79
  -1  17   0  967.60   65.79
  -1  17   0  889.01   67.09
  -1  17   0  985.70   66.39
  -1  17   0  946.21   69.69
  -1  17   0  847.82   63.89
  -1 -17   0  990.10   70.49
  -1 -17   0  940.81   70.89
   1  17   0 1055.79   73.19
   1  17   0  973.10   69.29
   1  17   0  991.50   68.19
   1  17   0 1033.50   69.89
  -3 -17   0  416.16   38.80
  -3 -17   0  401.96   38.70
   3  17   0  532.75   38.90
   3  17   0  521.05   34.90
   3  17   0  540.95   40.80
   3  17   0  533.75   41.70
  -5 -17   0  730.83   54.89
  -5 -17   0  698.23   54.09
   5  17   0  701.73   53.29
   5  17   0  690.93   53.59
   5  17   0  679.93   54.99
  -7 -17   0  264.37   28.70
  -7 -17   0  223.08   33.50
   7  17   0  393.96   41.30
   7  17   0  335.77   31.20
  -9 -17   0   65.79   15.90
  -9 -17   0   75.19   20.10
   9  17   0   96.19   18.10
   9  17   0   66.49   15.60
   9  17   0   65.39   16.50
 -11 -17   0  138.29   22.80
 -11 -17   0  146.39   26.30
  11  17   0  135.09   23.50
  11  17   0  133.29   23.00
  11  17   0  114.29   21.20
 -13 -17   0   96.49   26.20
 -13 -17   0   91.39   19.90
  13  17   0   69.39   19.70
 -12  18   0  214.98   29.20
 -12  18   0  208.98   21.90
  10 -18   0  192.48   24.30
 -10  18   0  238.58   27.70
   8 -18   0    8.50    9.80
  -8  18   0    3.90   10.20
  -8  18   0   -1.30    6.90
  -8  18   0    3.80   11.90
  -6  18   0  364.16   33.90
  -6  18   0  310.27   26.40
  -6  18   0  310.87   30.60
  -6  18   0  325.07   25.70
   4 -18   0   28.40    7.20
   4 -18   0   22.20    6.80
   4 -18   0   18.00    9.00
  -4  18   0   55.99   12.20
  -4  18   0   57.19   14.30
  -4  18   0   43.80   14.10
   2 -18   0   27.10    9.20
   2 -18   0   19.90    7.60
   2 -18   0   26.60    7.70
  -2  18   0    6.10   10.30
  -2  18   0    8.70    8.20
  -2  18   0    6.60    6.60
  -2  18   0    0.50    6.10
   0 -18   0  184.98   19.20
   0 -18   0  204.78   21.90
   0  18   0  181.68   23.90
   0  18   0  198.68   19.10
   0  18   0  177.58   18.50
  -2 -18   0    7.80    9.00
  -2 -18   0    7.80    8.90
   2  18   0   21.90   11.50
   2  18   0   18.80    7.10
   2  18   0   19.30    9.10
  -4 -18   0   56.89   15.50
  -4 -18   0   51.89   14.50
   4  18   0   15.80   12.70
   4  18   0   19.10   12.50
   4  18   0   27.70   14.80
  -6 -18   0  337.17   33.70
  -6 -18   0  354.26   32.30
   6  18   0  354.56   32.10
   6  18   0  336.17   33.90
   6  18   0  302.07   31.00
  -8 -18   0    7.70   11.00
  -8 -18   0    4.30    9.90
   8  18   0   27.50   13.50
   8  18   0   20.70   12.40
   8  18   0   10.60   10.50
 -10 -18   0  226.48   27.10
 -10 -18   0  208.98   29.50
  10  18   0  247.98   29.80
  10  18   0  215.68   26.50
 -12 -18   0  212.48   28.20
 -12 -18   0  192.38   31.60
  12  18   0  191.28   35.50
  12  18   0  171.18   26.10
  12  18   0  225.28   29.80
 -13  19   0   60.49   18.50
 -11  19   0  411.66   40.70
 -11  19   0  420.56   33.40
 -11  19   0  422.66   42.90
  -9  19   0  734.53   59.09
  -9  19   0  724.73   52.39
  -9  19   0  770.72   61.59
  -7  19   0  543.75   48.90
  -7  19   0  587.14   41.50
  -7  19   0  567.54   47.00
  -5  19   0  447.16   37.40
  -5  19   0  419.86   39.80
  -5  19   0  432.46   32.70
   3 -19   0  502.45   42.20
   3 -19   0  479.45   39.50
  -3  19   0  578.94   42.90
  -3  19   0  599.54   47.00
  -3  19   0  597.74   40.40
   1 -19   0  176.98   17.70
   1 -19   0  192.98   20.50
  -1  19   0  140.79   16.90
  -1  19   0  139.29   24.30
  -1  19   0  149.39   17.80
  -1 -19   0  166.48   21.20
  -1 -19   0  138.39   18.70
   1  19   0  200.38   19.20
   1  19   0  178.48   25.50
  -3 -19   0  637.84   46.10
  -3 -19   0  584.84   45.20
   3  19   0  526.65   43.10
   3  19   0  514.55   46.10
   3  19   0  496.55   44.70
  -5 -19   0  457.05   35.30
  -5 -19   0  364.36   34.10
   5  19   0  336.47   35.40
   5  19   0  309.47   32.80
   5  19   0  323.37   32.40
  -7 -19   0  584.14   48.90
  -7 -19   0  574.54   47.00
   7  19   0  511.65   47.60
   7  19   0  558.54   46.30
   7  19   0  564.14   46.30
  -9 -19   0  693.73   60.19
  -9 -19   0  735.23   58.29
   9  19   0  718.53   59.59
   9  19   0  739.23   56.99
   9  19   0  722.33   57.99
 -11 -19   0  422.16   44.90
 -11 -19   0  413.56   40.90
  11  19   0  443.26   40.30
  11  19   0  462.95   42.60
  11  19   0  434.76   42.70
 -13 -19   0   82.99   24.10
 -13 -19   0   50.79   17.50
  13  19   0  140.39   26.50
 -12  20   0   43.50   18.80
 -12  20   0   63.79   14.10
 -12  20   0   51.39   18.00
 -10  20   0  206.08   30.80
 -10  20   0  213.48   29.00
 -10  20   0  210.08   20.10
  -8  20   0  199.28   19.00
  -8  20   0  188.98   28.50
  -8  20   0  201.58   26.90
  -6  20   0   64.89   15.50
  -6  20   0   97.69   22.00
  -6  20   0   63.69   11.90
   4 -20   0  131.29   14.40
   4 -20   0  135.29   19.20
  -4  20   0  154.18   16.10
  -4  20   0  153.68   23.90
  -4  20   0  134.19   20.00
   2 -20   0   16.80   10.50
   2 -20   0   25.70    8.30
  -2  20   0   18.90    9.70
  -2  20   0   29.80   14.40
  -2  20   0   16.80    8.20
   0 -20   0  116.99   18.40
   0 -20   0  111.09   16.20
   0  20   0  128.69   22.60
   0  20   0  122.79   16.30
  -2 -20   0   25.80   11.80
  -2 -20   0   21.70   10.20
   2  20   0   11.10   10.90
   2  20   0   19.50    9.40
   2  20   0   22.30   13.10
  -4 -20   0  159.28   22.40
  -4 -20   0  155.28   21.80
   4  20   0  144.19   23.80
   4  20   0  129.59   22.10
   4  20   0  161.88   21.10
  -6 -20   0   86.19   20.30
  -6 -20   0   82.39   19.00
   6  20   0   89.39   20.20
   6  20   0   78.59   18.20
   6  20   0   47.50   17.30
  -8 -20   0  162.78   25.00
  -8 -20   0  202.48   27.60
   8  20   0  198.38   25.10
   8  20   0  192.18   25.10
   8  20   0  163.68   26.70
 -10 -20   0  221.48   31.30
 -10 -20   0  227.38   35.50
  10  20   0  224.38   30.50
  10  20   0  177.78   26.60
  10  20   0  178.28   26.50
 -12 -20   0   43.00   17.00
 -12 -20   0   26.00   20.10
  12  20   0   52.99   18.00
 -11  21   0   40.80   18.70
 -11  21   0   18.10   15.30
 -11  21   0   29.60    9.40
  -9  21   0   45.70   18.70
  -9  21   0   41.80   14.90
  -9  21   0   43.80   11.70
  -7  21   0  173.28   24.30
  -7  21   0  164.98   17.00
  -7  21   0  160.18   27.80
  -5  21   0  372.66   36.40
  -5  21   0  328.67   27.20
  -5  21   0  311.17   32.80
   3 -21   0  503.75   36.60
  -3  21   0  478.15   44.20
  -3  21   0  476.65   41.30
  -3  21   0  484.35   37.30
   1 -21   0  313.77   26.80
   1 -21   0  324.97   29.30
  -1  21   0  283.47   26.60
  -1  21   0  275.37   32.70
  -1 -21   0  272.07   29.60
  -1 -21   0  260.07   27.60
   1  21   0  307.67   27.60
   1  21   0  310.37   32.90
   1  21   0  343.97   32.30
  -3 -21   0  461.65   41.20
  -3 -21   0  487.55   42.40
   3  21   0  516.85   41.00
   3  21   0  497.95   44.80
   3  21   0  497.45   43.30
  -5 -21   0  353.76   37.70
  -5 -21   0  362.36   37.50
   5  21   0  471.65   41.60
   5  21   0  437.46   39.50
   5  21   0  469.25   38.10
  -7 -21   0  146.09   24.10
  -7 -21   0  154.58   25.10
   7  21   0  175.48   23.20
   7  21   0  170.28   24.10
   7  21   0  127.59   25.60
  -9 -21   0   40.40   18.10
  -9 -21   0   52.29   21.20
   9  21   0   60.69   19.00
   9  21   0   47.90   15.10
   9  21   0   68.19   19.40
 -11 -21   0   21.00   16.10
 -11 -21   0   54.79   15.80
  11  21   0   26.30   25.50
  11  21   0   40.90   17.00
 -10  22   0   10.70   13.90
 -10  22   0    2.20    7.40
 -10  22   0    9.70   16.10
  -8  22   0   27.40    8.30
  -8  22   0   13.70   12.90
  -6  22   0   73.79   19.40
  -6  22   0   51.29   11.90
  -6  22   0   38.70   14.30
  -4  22   0  167.58   27.50
  -4  22   0  181.18   18.90
   2 -22   0   94.69   19.10
   2 -22   0   97.79   15.50
  -2  22   0  110.69   23.80
  -2  22   0  158.98   17.30
   0 -22   0  223.78   23.40
   0 -22   0  245.98   26.00
   0  22   0  228.38   28.80
   0  22   0  215.28   23.40
   0  22   0  206.28   29.10
  -2 -22   0  135.19   21.60
  -2 -22   0  114.79   18.90
   2  22   0  101.79   21.00
   2  22   0  108.39   22.90
   2  22   0   88.29   17.30
  -4 -22   0  176.68   25.30
  -4 -22   0  212.18   26.90
   4  22   0  224.78   25.70
   4  22   0  244.78   28.50
   4  22   0  216.78   30.30
  -6 -22   0   24.30   13.90
  -6 -22   0   58.59   17.60
   6  22   0   43.00   14.40
   6  22   0   47.50   15.80
   6  22   0   48.30   18.10
  -8 -22   0   26.40   13.90
   8  22   0   36.90   16.20
   8  22   0   27.50   14.30
 -10 -22   0   13.20   14.80
 -10 -22   0   16.70   13.60
  10  22   0    7.20   14.50
  10  22   0   -2.70   12.60
  10  22   0   42.40   18.90
  -7  23   0   61.19   19.80
  -7  23   0   64.59   11.80
  -5  23   0  221.78   30.70
  -5  23   0  214.08   20.90
  -3  23   0   21.30   15.10
  -3  23   0   38.80   10.90
   1 -23   0  143.09   19.90
   1 -23   0  156.18   23.60
  -1  23   0  222.78   29.30
  -1  23   0  216.98   21.40
  -1 -23   0  205.18   22.70
  -1 -23   0  174.58   23.60
   1  23   0  158.98   26.70
   1  23   0  161.88   25.40
   1  23   0  128.29   20.60
  -3 -23   0   37.40   12.70
  -3 -23   0   28.00   13.90
   3  23   0   31.80   14.10
   3  23   0   23.90   13.70
   3  23   0   42.80   16.30
  -5 -23   0  272.07   43.00
  -5 -23   0  236.88   28.00
   5  23   0  153.28   24.10
   5  23   0  144.59   28.50
   5  23   0  158.28   27.00
  -7 -23   0   80.59   22.30
  -7 -23   0   68.79   17.30
   7  23   0   77.19   18.60
   7  23   0   60.59   19.60
   7  23   0   87.09   20.00
  -6  24   0  264.97   24.00
  -6  24   0  323.17   36.70
  -4  24   0   27.20   19.40
  -4  24   0   28.20    9.80
   2 -24   0   81.39   14.00
  -2  24   0   85.39   22.00
  -2  24   0   83.79   21.20
   0 -24   0   28.00   13.20
   0 -24   0   24.70   13.40
   0  24   0   27.60   16.40
   0  24   0    6.40   21.80
  -2 -24   0   76.49   17.40
  -2 -24   0   75.79   17.90
   2  24   0   70.29   19.90
   2  24   0   96.39   22.80
   2  24   0   74.29   18.00
  -4 -24   0   26.60   14.30
  -4 -24   0   25.80   13.80
   4  24   0   42.70   14.40
   4  24   0   40.90   16.00
   4  24   0   33.20   19.80
  -6 -24   0  325.27   36.50
  -6 -24   0  315.27   36.80
   6  24   0  360.06   40.30
   6  24   0  347.37   35.60
   6  24   0  379.26   37.90
  -3  25   0   42.20   11.60
  -3  25   0   43.80   18.80
  -3  25   0   40.80   16.60
   1 -25   0   59.89   14.00
  -1  25   0   75.59   19.00
  -1  25   0   68.49   20.90
  -1  25   0   61.29   15.70
  -1 -25   0   64.99   17.10
   1  25   0   46.10   17.10
   1  25   0   62.29   19.50
   1  25   0   59.29   15.60
  -3 -25   0   44.40   15.30
  -3 -25   0   44.00   14.30
   3  25   0   32.80   16.60
   3  25   0   57.09   15.70
   3  25   0   34.60   17.80
   3  25  -1  187.08   29.70
   3  25  -1  205.08   31.60
   3  25  -1  202.58   25.10
  -3 -25   1  236.38   28.80
  -3 -25   1  215.28   25.30
   1  25  -1  123.89   27.10
   1  25  -1  116.29   19.10
   1  25  -1  132.99   26.50
  -1 -25   1  180.38   19.20
  -1  25  -1   58.29   18.70
  -1  25  -1   46.00   19.70
  -1  25  -1   64.99   14.60
   1 -25   1   73.19   22.50
  -3  25  -1   74.89   21.30
  -3  25  -1   67.19   13.10
  -3  25  -1   70.39   18.60
   6  24  -1  177.48   28.10
   6  24  -1  177.98   31.20
   6  24  -1  186.18   25.60
  -6 -24   1  190.78   27.30
  -6 -24   1  197.98   26.70
   4  24  -1   38.90   12.60
   4  24  -1   53.49   19.70
   4  24  -1   27.70   16.10
  -4 -24   1   50.39   17.60
  -4 -24   1   62.99   17.10
   2  24  -1   17.20   13.90
   2  24  -1   12.10   14.90
   2  24  -1    4.20   10.80
  -2 -24   1   32.40   13.60
  -2 -24   1   25.70   13.60
   0  24  -1   15.70   14.80
   0 -24   1   26.00    9.40
   0 -24   1   28.90   14.20
  -2  24  -1   39.80   20.80
  -2  24  -1   34.60   17.40
  -4  24  -1  -17.40   22.00
  -4  24  -1    3.80   12.50
  -6  24  -1  110.99   26.00
  -6  24  -1   77.59   18.90
   7  23  -1   10.70   13.90
   7  23  -1   22.90   21.90
   7  23  -1    8.90   13.40
  -7 -23   1    6.80   12.90
  -7 -23   1    6.70   11.90
   5  23  -1   81.69   18.90
   5  23  -1   66.19   18.60
   5  23  -1   95.89   21.90
  -5 -23   1   91.49   21.10
  -5 -23   1  116.89   27.50
   3  23  -1  674.03   52.89
   3  23  -1  556.44   46.70
   3  23  -1  638.14   51.99
  -3 -23   1  579.94   47.60
  -3 -23   1  523.85   48.80
   1  23  -1  568.34   42.60
   1  23  -1  593.64   48.30
   1  23  -1  552.84   48.20
  -1 -23   1  493.35   41.60
  -1 -23   1  477.15   44.90
  -1  23  -1  505.75   46.70
  -1  23  -1  516.25   39.10
  -1  23  -1  490.65   45.10
   1 -23   1  475.95   42.50
  -3  23  -1  412.76   32.20
  -3  23  -1  430.36   41.90
  -3  23  -1  395.16   39.90
  -5  23  -1  263.67   33.30
  -7  23  -1   21.20   16.90
  10  22  -1   58.59   18.10
  10  22  -1   93.29   24.30
  10  22  -1   68.09   18.80
 -10 -22   1  101.99   25.50
 -10 -22   1  101.49   23.30
   8  22  -1   75.39   18.20
   8  22  -1   60.39   17.20
   8  22  -1   81.09   19.70
  -8 -22   1   80.99   20.30
   6  22  -1  155.98   26.70
   6  22  -1  161.48   22.20
   6  22  -1  165.38   25.10
  -6 -22   1  112.99   23.00
  -6 -22   1  137.29   23.30
   4  22  -1   12.10   14.90
   4  22  -1   25.60   11.00
   4  22  -1   12.20   12.20
  -4 -22   1   25.60   13.80
  -4 -22   1   23.20   12.40
   2  22  -1  517.35   39.00
   2  22  -1  476.55   43.10
   2  22  -1  547.95   44.40
  -2 -22   1  392.96   37.60
  -2 -22   1  431.76   40.40
   0  22  -1  779.62   59.99
   0  22  -1  786.92   60.99
   0  22  -1  805.12   55.19
   0 -22   1  686.33   57.39
   0 -22   1  696.83   53.89
  -2  22  -1  704.03   57.29
  -2  22  -1  674.23   50.69
  -2  22  -1  704.43   57.89
   2 -22   1  746.43   55.19
  -4  22  -1  449.95   42.80
  -6  22  -1   94.29   23.90
  -8  22  -1  109.19   35.00
  -8  22  -1   97.49   21.90
  11  21  -1   29.40   20.90
  11  21  -1   31.20   27.10
 -11 -21   1   13.50   15.40
 -11 -21   1   45.20   16.60
   9  21  -1   31.70   14.30
   9  21  -1   44.70   17.10
   9  21  -1   36.40   15.40
  -9 -21   1   42.90   16.80
  -9 -21   1   52.69   17.90
   7  21  -1  199.48   24.90
   7  21  -1  209.88   26.40
   7  21  -1  157.38   27.30
  -7 -21   1  179.28   27.00
  -7 -21   1  214.28   26.90
   5  21  -1  182.08   23.60
   5  21  -1  198.18   26.50
   5  21  -1  208.78   28.40
  -5 -21   1  196.98   25.30
  -5 -21   1  230.18   26.80
   3  21  -1   36.20   14.30
   3  21  -1    4.60   12.80
   3  21  -1   14.20   10.00
  -3 -21   1   35.10   13.00
  -3 -21   1   47.60   12.70
   1  21  -1  156.48   24.20
   1  21  -1  175.98   25.40
   1  21  -1  156.78   19.40
  -1 -21   1  203.08   23.50
  -1 -21   1  169.78   19.60
  -1  21  -1   38.50   15.30
  -1  21  -1   41.00   14.20
   1 -21   1   54.39   14.00
   1 -21   1   55.79   11.70
  -3  21  -1   14.80    7.30
  -3  21  -1   19.70   13.90
  -5  21  -1  100.49   22.10
  -5  21  -1   81.79   18.40
  -7  21  -1    4.60   11.40
  -7  21  -1   13.80   13.70
  -9  21  -1   57.49   19.80
  -9  21  -1   70.49   17.60
  12  20  -1  144.99   25.20
  12  20  -1  113.09   24.20
  12  20  -1  133.39   24.00
 -12 -20   1  122.19   24.40
  10  20  -1  546.95   44.70
  10  20  -1  494.75   45.80
  10  20  -1  488.15   44.40
 -10 -20   1  490.35   47.20
 -10 -20   1  460.35   44.30
   8  20  -1  553.44   46.40
   8  20  -1  524.15   45.60
   8  20  -1  584.34   48.00
  -8 -20   1  496.55   46.00
  -8 -20   1  533.25   48.50
   6  20  -1  372.26   36.30
   6  20  -1  366.26   37.80
   6  20  -1  353.26   34.60
  -6 -20   1  436.26   37.70
  -6 -20   1  410.56   36.80
   4  20  -1  835.12   66.49
   4  20  -1  813.52   63.69
   4  20  -1  821.92   65.79
  -4 -20   1  969.80   66.79
  -4 -20   1  913.71   65.59
   2  20  -1  253.87   29.80
   2  20  -1  271.27   26.70
   2  20  -1  264.77   30.50
  -2 -20   1  326.87   29.60
  -2 -20   1  324.17   27.50
   0  20  -1  460.65   35.40
   0  20  -1  451.75   40.90
   0  20  -1  473.15   40.50
   0 -20   1  428.46   35.00
   0 -20   1  470.25   38.60
  -2  20  -1  406.16   37.10
  -2  20  -1  374.66   29.40
  -2  20  -1  374.66   31.80
   2 -20   1  375.16   33.20
  -4  20  -1  198.38   26.50
  -4  20  -1  192.48   17.10
  -4  20  -1  180.98   22.60
  -6  20  -1  340.07   35.40
  -6  20  -1  334.87   32.70
  -8  20  -1  309.47   32.90
  -8  20  -1  305.07   34.90
 -10  20  -1   88.49   23.50
 -10  20  -1   72.29   18.50
  13  19  -1    0.30   14.20
  13  19  -1    0.40   14.00
 -13 -19   1   -3.50   15.00
 -13 -19   1    0.40   12.50
  11  19  -1  172.68   26.60
  11  19  -1  149.79   24.70
  11  19  -1  175.68   24.40
 -11 -19   1  123.29   24.30
 -11 -19   1  157.08   27.80
   9  19  -1  161.08   23.80
   9  19  -1  173.88   23.90
   9  19  -1  172.58   25.80
  -9 -19   1  151.18   25.80
  -9 -19   1  154.68   24.00
   7  19  -1   95.69   22.10
   7  19  -1  110.99   19.00
   7  19  -1  119.39   20.50
  -7 -19   1  114.39   21.40
  -7 -19   1  112.19   20.20
   5  19  -1  345.57   32.10
   5  19  -1  310.57   32.80
   5  19  -1  288.47   29.40
  -5 -19   1  345.17   32.00
  -5 -19   1  324.27   31.30
   3  19  -1  169.88   22.60
   3  19  -1  164.38   19.40
  -3 -19   1  184.58   22.40
  -3 -19   1  154.58   20.30
   1  19  -1   82.09   18.80
   1  19  -1   97.39   14.50
   1  19  -1   91.89   19.10
  -1 -19   1  108.19   15.20
  -1 -19   1  116.89   17.60
  -1  19  -1   52.79   16.30
  -1  19  -1   49.10   10.60
  -1  19  -1   48.50   12.30
   1 -19   1   38.40   11.60
   1 -19   1   36.40   10.90
   1 -19   1   39.30   10.10
  -3  19  -1    5.20    5.90
  -3  19  -1  -10.50    7.90
  -3  19  -1   14.60   11.90
  -3  19  -1    6.80    6.00
   3 -19   1   -6.30    7.90
  -5  19  -1  142.69   23.70
  -5  19  -1  143.59   20.10
  -7  19  -1   57.89   14.50
  -7  19  -1   45.30   16.10
  -9  19  -1  143.09   23.90
  -9  19  -1  147.19   25.90
 -11  19  -1  100.69   23.50
  14  18  -1   45.20   15.80
 -14 -18   1   44.90   16.40
 -14 -18   1   29.70   18.90
  12  18  -1  185.28   26.60
  12  18  -1  202.18   28.50
  12  18  -1  173.98   25.00
 -12 -18   1  197.58   30.50
 -12 -18   1  211.78   27.30
  10  18  -1    7.50   10.80
  10  18  -1   18.30   14.10
  10  18  -1   23.40   12.30
 -10 -18   1   13.10   11.90
 -10 -18   1   15.40   13.70
   8  18  -1  126.09   21.40
   8  18  -1  115.49   22.10
   8  18  -1  136.99   20.50
  -8 -18   1  210.78   23.30
   6  18  -1  315.97   32.80
   6  18  -1  344.87   30.50
   6  18  -1  322.67   31.20
  -6 -18   1  322.67   31.30
  -6 -18   1  311.17   31.60
   4  18  -1  963.70   64.59
   4  18  -1 1031.20   66.99
   4  18  -1  900.81   66.09
  -4 -18   1  751.32   72.59
  -4 -18   1  745.63   64.19
   2  18  -1  561.34   40.40
   2  18  -1  489.25   43.00
   2  18  -1  506.85   42.60
  -2 -18   1  481.45   40.80
  -2 -18   1  488.25   41.70
   0  18  -1  700.73   53.39
   0  18  -1  659.03   48.60
   0  18  -1  660.53   48.40
   0  18  -1  697.23   48.90
   0 -18   1  669.53   49.00
   0 -18   1  712.03   51.69
   0 -18   1  689.03   48.60
  -2  18  -1  936.81   62.39
  -2  18  -1  889.31   59.79
  -2  18  -1  932.11   65.89
  -2  18  -1  873.81   59.29
  -2  18  -1  820.12   62.09
   2 -18   1  822.32   58.99
   2 -18   1  813.92   62.39
  -4  18  -1  514.75   36.30
  -4  18  -1  461.45   36.30
  -4  18  -1  458.05   41.00
  -4  18  -1  475.35   33.80
  -4  18  -1  461.55   38.60
  -6  18  -1  760.02   55.89
  -6  18  -1  766.92   58.19
  -6  18  -1  757.52   60.09
  -8  18  -1  241.08   27.10
  -8  18  -1  212.78   28.30
 -10  18  -1   49.30   15.50
 -12  18  -1   -2.30   14.90
  15  17  -1   19.30   15.90
 -15 -17   1   52.49   16.30
  13  17  -1   58.79   17.60
  13  17  -1   42.40   14.50
 -13 -17   1   31.40   15.10
 -13 -17   1   41.20   18.00
  11  17  -1  124.89   21.30
  11  17  -1   99.49   21.70
  11  17  -1  131.89   23.10
 -11 -17   1  156.98   23.00
 -11 -17   1  172.88   26.20
   9  17  -1   24.60   10.60
   9  17  -1   29.50   11.90
   9  17  -1   26.60   13.90
  -9 -17   1   16.60   12.90
  -9 -17   1   22.40   11.90
   7  17  -1  278.47   34.40
   7  17  -1  283.47   29.20
  -7 -17   1  297.47   29.10
  -7 -17   1  270.67   28.50
  -7 -17   1  298.87   30.40
   5  17  -1  228.18   25.20
   5  17  -1  204.68   21.30
   5  17  -1  203.88   22.90
  -5 -17   1  181.58   18.40
  -5 -17   1  170.08   22.20
  -5 -17   1  204.48   23.10
   3  17  -1  132.89   16.40
   3  17  -1  138.19   19.60
   3  17  -1  147.09   16.30
   3  17  -1  144.89   19.50
  -3 -17   1  120.99   14.90
  -3 -17   1  117.49   17.60
  -3 -17   1   96.29   17.60
   1  17  -1   84.29   12.30
   1  17  -1   87.39   10.90
   1  17  -1   95.19   13.20
   1  17  -1   94.59   17.00
   1  17  -1   90.19   12.10
   1  17  -1   94.49   17.70
  -1 -17   1   98.09   13.00
  -1 -17   1  100.89   16.00
  -1 -17   1  117.79   14.40
  -1 -17   1  113.99   12.20
  -1  17  -1   71.59   11.00
  -1  17  -1   72.29   10.50
  -1  17  -1   67.99   12.00
  -1  17  -1   59.49   13.10
  -1  17  -1   66.09   12.20
  -1  17  -1   65.49   16.30
   1 -17   1   84.79   10.80
   1 -17   1   86.69   11.30
   1 -17   1   92.89   15.00
  -3  17  -1  134.59   19.60
  -3  17  -1  154.48   13.40
  -3  17  -1  134.49   17.70
  -3  17  -1  165.38   13.70
  -3  17  -1  147.69   20.60
  -3  17  -1  143.69   15.90
  -3  17  -1  155.58   17.10
   3 -17   1   97.19   16.90
  -5  17  -1  525.05   42.20
  -5  17  -1  513.55   39.80
  -5  17  -1  549.74   44.40
  -7  17  -1  223.78   21.40
  -7  17  -1  219.18   22.50
  -7  17  -1  246.08   25.60
  -7  17  -1  208.08   27.00
  -9  17  -1   95.49   19.90
  -9  17  -1   63.79   15.10
 -11  17  -1   50.99   15.70
 -11  17  -1   58.69   18.30
 -11  17  -1   55.89   12.30
 -13  17  -1   26.40   15.80
 -13  17  -1   57.19   13.50
  14  16  -1   76.69   19.30
 -14 -16   1   56.49   16.70
 -14 -16   1   62.89   19.70
  12  16  -1   47.30   16.20
  12  16  -1   30.80   13.00
  12  16  -1   17.80   13.40
 -12 -16   1   37.40   14.10
 -12 -16   1   34.80   16.00
  10  16  -1  221.78   27.60
  10  16  -1  218.18   25.30
  10  16  -1  201.88   27.00
 -10 -16   1  248.68   29.70
 -10 -16   1  227.08   26.20
 -10 -16   1  244.18   23.90
   8  16  -1   68.19   15.40
   8  16  -1   79.79   18.30
   8  16  -1   60.89   14.30
  -8 -16   1   72.99   14.10
  -8 -16   1   77.49   17.10
  -8 -16   1   91.89   18.60
   6  16  -1  217.08   23.40
   6  16  -1  246.08   24.70
   6  16  -1  253.17   26.40
  -6 -16   1  231.08   21.30
  -6 -16   1  224.18   24.70
  -6 -16   1  260.17   26.20
   4  16  -1  905.31   65.09
   4  16  -1  942.31   68.89
   4  16  -1  970.00   68.99
   4  16  -1  939.31   68.29
   4  16  -1  929.81   67.09
  -4 -16   1 1007.10   68.79
  -4 -16   1  866.01   72.09
  -4 -16   1 1009.10   68.99
   2  16  -1  455.15   33.60
   2  16  -1  475.15   34.30
   2  16  -1  453.55   39.70
   2  16  -1  480.95   35.40
   2  16  -1  470.55   33.40
   2  16  -1  480.55   38.20
   2  16  -1  497.95   39.10
   2  16  -1  457.95   35.00
   2  16  -1  490.45   35.70
  -2 -16   1  439.96   34.10
  -2 -16   1  472.65   36.50
  -2 -16   1  459.65   35.60
  -2 -16   1  464.35   37.70
   0  16  -1  812.72   54.99
   0  16  -1  792.52   58.79
   0  16  -1  792.32   54.69
   0  16  -1  819.42   55.69
   0  16  -1  838.22   55.39
   0  16  -1  782.32   57.49
   0  16  -1  848.42   55.29
   0 -16   1  765.62   54.89
   0 -16   1  753.32   55.49
   0 -16   1  713.23   56.89
  -2  16  -1  743.03   54.69
  -2  16  -1  766.32   54.39
  -2  16  -1  792.62   54.49
  -2  16  -1  732.83   55.89
  -2  16  -1  764.32   56.99
  -2  16  -1  775.22   53.09
  -2  16  -1  719.73   52.49
  -2  16  -1  773.62   51.89
  -2  16  -1  732.13   51.99
   2 -16   1  762.82   54.69
  -4  16  -1  102.79   15.60
  -4  16  -1  103.89   13.10
  -4  16  -1  108.59   15.40
  -4  16  -1  111.09   10.50
  -4  16  -1  106.99   18.10
  -4  16  -1  100.39   13.70
  -4  16  -1  111.19   15.90
  -4  16  -1  108.29   10.90
  -6  16  -1  127.59   20.60
  -6  16  -1  141.39   16.90
  -6  16  -1  153.98   19.60
  -8  16  -1  117.79   12.30
  -8  16  -1  107.69   17.10
  -8  16  -1  117.69   12.70
 -10  16  -1   36.60    8.70
 -10  16  -1   38.00   14.00
 -12  16  -1  137.89   20.80
 -12  16  -1  118.09   16.20
 -12  16  -1  123.39   24.00
 -14  16  -1   14.70   13.90
 -14  16  -1    7.80    9.50
  14 -16   1   17.70    8.20
  15  15  -1  170.78   31.10
 -15 -15   1  162.88   25.60
  13  15  -1   97.59   22.40
  13  15  -1  128.39   23.10
  13  15  -1  120.79   20.10
 -13 -15   1  126.39   21.50
 -13 -15   1  115.59   19.80
 -13 -15   1  130.19   26.00
  11  15  -1  181.48   24.40
  11  15  -1  252.07   26.70
  11  15  -1  198.78   27.10
 -11 -15   1  178.58   24.50
 -11 -15   1  180.48   22.00
   9  15  -1  364.26   31.80
   9  15  -1  353.76   32.90
   9  15  -1  346.07   33.50
  -9 -15   1  377.46   35.90
  -9 -15   1  363.36   34.10
  -9 -15   1  343.77   30.00
   7  15  -1  184.98   19.30
   7  15  -1  188.08   21.80
   7  15  -1  202.18   23.70
   7  15  -1  203.98   22.30
  -7 -15   1  238.68   24.90
  -7 -15   1  221.78   20.10
  -7 -15   1  214.08   23.30
   5  15  -1  607.34   46.80
   5  15  -1  538.55   47.90
   5  15  -1  563.34   44.30
   5  15  -1  605.24   45.70
   5  15  -1  590.14   44.90
   5  15  -1  588.34   42.80
  -5 -15   1  626.34   42.90
  -5 -15   1  574.04   45.40
  -5 -15   1  645.24   46.40
  -5 -15   1  594.64   46.50
   3  15  -1 1058.39   77.89
   3  15  -1 1038.70   81.39
   3  15  -1 1045.90   80.89
   3  15  -1 1120.19   80.39
   3  15  -1 1120.79   82.29
   3  15  -1 1089.79   77.79
   3  15  -1 1040.30   81.69
   3  15  -1 1086.19   80.59
   3  15  -1 1110.19   80.79
   3  15  -1 1097.19   82.49
   3  15  -1 1081.19   79.29
  -3 -15   1 1346.47   78.79
  -3 -15   1 1364.96   83.39
  -3 -15   1 1385.66   82.39
  -3 -15   1 1401.26   83.49
  -3 -15   1 1363.86   82.89
  -3 -15   1 1346.17   78.89
   1  15  -1 1471.35  101.59
   1  15  -1 1505.15  102.39
   1  15  -1 1442.26   98.79
   1  15  -1 1483.95   99.39
   1  15  -1 1472.65   98.89
   1  15  -1 1522.35   98.59
   1  15  -1 1518.25   98.69
   1  15  -1 1404.96   99.09
   1  15  -1 1469.95   99.39
   1  15  -1 1444.46  101.39
  -1 -15   1 1512.05  101.59
  -1 -15   1 1540.05  100.49
  -1 -15   1 1495.85   98.89
  -1 -15   1 1487.85   99.69
  -1  15  -1  700.93   49.40
  -1  15  -1  639.44   47.20
  -1  15  -1  678.13   49.40
  -1  15  -1  680.53   45.80
  -1  15  -1  677.73   46.30
  -1  15  -1  686.13   45.70
  -1  15  -1  695.13   50.19
  -1  15  -1  626.44   50.19
  -1  15  -1  673.83   48.90
   1 -15   1  629.44   45.80
   1 -15   1  614.24   48.00
   1 -15   1  624.74   45.50
  -3  15  -1 1958.00  130.19
  -3  15  -1 1972.00  129.09
  -3  15  -1 1896.71  128.49
  -3  15  -1 1938.31  127.29
  -3  15  -1 1960.40  127.59
  -3  15  -1 1929.71  128.99
  -3  15  -1 1946.21  129.29
  -3  15  -1 1632.74  126.39
  -3  15  -1 1975.50  130.79
  -3  15  -1 1983.00  125.59
   3 -15   1 1915.91  128.49
  -5  15  -1  585.94   43.30
  -5  15  -1  628.14   47.10
  -5  15  -1  600.24   45.40
  -5  15  -1  553.44   43.10
  -5  15  -1  602.24   43.80
  -5  15  -1  614.04   45.60
  -5  15  -1  571.74   44.50
  -5  15  -1  593.04   40.40
  -7  15  -1  350.86   27.90
  -7  15  -1  338.77   29.10
  -7  15  -1  348.97   32.20
  -7  15  -1  342.77   29.50
  -9  15  -1   91.99   12.30
  -9  15  -1  115.29   12.70
  -9  15  -1   94.29   16.60
  -9  15  -1  108.59   19.90
 -11  15  -1   47.40   14.80
 -11  15  -1   36.60    9.60
 -11  15  -1   54.59   17.70
 -13  15  -1   59.49   13.90
 -13  15  -1   46.30   15.10
 -13  15  -1   42.40   15.90
 -15  15  -1  154.58   26.20
 -15  15  -1  187.18   28.70
 -15  15  -1  201.68   22.20
  15 -15   1  185.88   20.80
  16  14  -1    2.50   14.50
 -16 -14   1    9.00   11.70
 -16 -14   1    6.70   12.50
  14  14  -1    8.10   12.80
 -14 -14   1   19.40   14.20
 -14 -14   1   39.30   14.20
 -14 -14   1   23.90   12.20
  12  14  -1   -8.20    8.40
  12  14  -1   -6.50   10.90
  12  14  -1    3.40   12.60
 -12 -14   1    1.90   10.00
 -12 -14   1   12.00   13.10
 -12 -14   1   14.50   10.90
  10  14  -1   81.09   14.50
  10  14  -1   99.29   18.30
  10  14  -1  102.19   17.40
  10  14  -1  133.29   19.80
 -10 -14   1  118.99   27.30
 -10 -14   1  106.49   21.20
 -10 -14   1  110.09   16.10
   8  14  -1  310.67   29.80
   8  14  -1  314.07   28.20
   8  14  -1  334.47   26.80
  -8 -14   1  310.57   26.70
  -8 -14   1  282.77   28.50
  -8 -14   1  305.07   30.90
   6  14  -1  191.28   19.20
   6  14  -1  197.38   19.90
   6  14  -1  195.18   21.70
   6  14  -1  194.68   20.30
   6  14  -1  186.58   19.60
   6  14  -1  171.58   20.70
   6  14  -1  189.68   19.20
   6  14  -1  189.98   17.50
  -6 -14   1  180.08   20.30
  -6 -14   1  168.38   21.00
  -6 -14   1  174.38   19.80
  -6 -14   1  159.58   17.30
   4  14  -1   24.70    8.00
   4  14  -1   34.00    8.60
   4  14  -1   27.60    8.50
   4  14  -1   24.10    8.50
   4  14  -1   18.70    8.70
   4  14  -1   39.30   10.70
   4  14  -1   21.90    8.00
   4  14  -1   16.00    6.80
   4  14  -1   31.40    9.30
  -4 -14   1   42.10    8.10
  -4 -14   1   43.30   12.10
  -4 -14   1   48.20   10.50
  -4 -14   1   45.90   10.80
  -4 -14   1   40.90    8.30
  -4 -14   1   53.39   13.00
  -4 -14   1   46.30    9.30
   2  14  -1  514.45   39.50
   2  14  -1  481.05   38.90
   2  14  -1  494.35   36.80
   2  14  -1  500.35   36.50
   2  14  -1  509.85   37.40
   2  14  -1  475.45   35.30
   2  14  -1  485.35   35.10
   2  14  -1  483.15   36.00
   2  14  -1  480.65   42.30
   2  14  -1  496.15   37.00
   2  14  -1  503.95   38.50
  -2 -14   1  535.05   39.00
  -2 -14   1  529.45   34.50
  -2 -14   1  568.34   36.60
  -2 -14   1  545.75   37.70
  -2 -14   1  453.85   37.60
  -2 -14   1  551.64   39.20
   0  14  -1   71.79    9.50
   0  14  -1   67.69   13.20
   0  14  -1   63.79   11.60
   0  14  -1   78.59    9.60
   0  14  -1   76.69    9.20
   0  14  -1   63.19    9.80
   0  14  -1   76.09   12.00
   0  14  -1   75.59    8.10
   0  14  -1   73.29    8.20
   0  14  -1   73.99   10.20
   0 -14   1   51.79    9.30
   0 -14   1   60.59    9.60
   0 -14   1   55.39   11.60
   0 -14   1   63.79    9.40
  -2  14  -1  280.97   21.20
  -2  14  -1  281.47   25.40
  -2  14  -1  287.37   21.40
  -2  14  -1  258.87   24.50
  -2  14  -1  286.07   24.20
  -2  14  -1  284.67   26.20
  -2  14  -1  270.17   22.50
  -2  14  -1  281.07   23.90
  -2  14  -1  263.07   23.80
   2 -14   1  332.57   24.80
   2 -14   1  328.17   21.50
  -4  14  -1  447.56   35.60
  -4  14  -1  464.15   41.20
  -4  14  -1  438.16   35.10
  -4  14  -1  460.85   35.80
  -4  14  -1  468.65   31.50
  -4  14  -1  448.26   34.20
  -4  14  -1  459.75   37.30
  -4  14  -1  436.76   33.70
  -4  14  -1  464.35   36.40
  -6  14  -1  139.79   18.50
  -6  14  -1  140.49   15.00
  -6  14  -1  157.88   15.80
  -6  14  -1  135.49   15.90
  -6  14  -1  141.99   18.70
  -6  14  -1  168.18   16.70
  -6  14  -1  143.99   18.60
  -6  14  -1  148.99   16.70
  -8  14  -1  184.48   16.10
  -8  14  -1  166.98   15.60
  -8  14  -1  189.38   20.10
  -8  14  -1  162.98   20.10
  -8  14  -1  197.58   23.00
  -8  14  -1  187.18   19.40
  -8  14  -1  187.68   19.10
   8 -14   1  153.18   19.00
 -10  14  -1  129.79   19.10
 -10  14  -1  141.59   15.30
 -10  14  -1  149.29   22.30
  10 -14   1  124.39   17.50
  10 -14   1  145.49   14.60
 -12  14  -1   -2.40    7.40
 -12  14  -1   -0.10   10.90
 -12  14  -1    2.50   10.40
  12 -14   1    4.80    7.30
  12 -14   1   13.60   12.90
 -14  14  -1    8.90   12.10
 -14  14  -1   17.00   13.20
 -14  14  -1    4.00    9.10
  14 -14   1    1.10   13.20
  14 -14   1   11.40    9.20
  17  13  -1   51.39   18.00
 -17 -13   1   93.29   24.10
 -17 -13   1   69.09   18.40
  15  13  -1   27.60   14.60
 -15 -13   1   39.70   14.40
 -15 -13   1   25.10   13.50
  13  13  -1  147.59   22.60
  13  13  -1  175.48   23.40
  13  13  -1  165.48   20.40
 -13 -13   1  108.89   24.20
 -13 -13   1  117.29   20.30
 -13 -13   1  118.79   20.40
  11  13  -1  263.87   27.70
  11  13  -1  284.57   29.90
 -11 -13   1  316.37   28.40
 -11 -13   1  303.17   29.80
 -11 -13   1  339.47   33.70
   9  13  -1 1716.03  114.69
   9  13  -1 1400.06  122.99
   9  13  -1 1667.33  112.49
   9  13  -1 1607.24  112.29
   9  13  -1 1761.72  112.99
   9  13  -1 1774.12  114.79
  -9 -13   1 1600.24  115.99
  -9 -13   1 1678.93  113.99
  -9 -13   1 1609.64  111.69
   7  13  -1 2611.34  170.78
   7  13  -1 2558.84  170.78
   7  13  -1 2496.85  170.08
   7  13  -1 2548.84  168.78
   7  13  -1 2631.34  170.98
   7  13  -1 2547.65  169.68
   7  13  -1 2497.65  172.48
   7  13  -1 2604.74  169.88
   7  13  -1 2239.28  170.08
  -7 -13   1 2591.04  172.38
  -7 -13   1 2670.53  168.78
  -7 -13   1 2522.15  170.48
  -7 -13   1 2565.84  169.28
  -7 -13   1 2597.24  170.88
   5  13  -1 3387.36  232.28
   5  13  -1 3381.56  234.08
   5  13  -1 3535.75  234.78
   5  13  -1 3410.06  233.58
   5  13  -1 3316.77  233.68
   5  13  -1 3481.95  233.78
   5  13  -1 3493.05  234.08
   5  13  -1 3362.76  235.08
   5  13  -1 3475.75  233.98
  -5 -13   1 3525.75  234.48
  -5 -13   1 3693.43  234.88
  -5 -13   1 3656.23  232.98
  -5 -13   1 3783.12  235.78
  -5 -13   1 3824.92  234.68
  -5 -13   1 3823.22  232.48
  -5 -13   1 3664.33  232.48
   3  13  -1  934.51   62.89
   3  13  -1  977.20   64.19
   3  13  -1  889.61   64.89
   3  13  -1  912.71   64.99
   3  13  -1  953.90   64.89
   3  13  -1  920.91   65.39
   3  13  -1  953.40   64.09
   3  13  -1  914.61   63.89
   3  13  -1  913.71   64.69
   3  13  -1  909.61   61.29
   3  13  -1  959.20   61.19
  -3 -13   1  903.81   64.79
  -3 -13   1  929.41   62.89
  -3 -13   1  881.31   64.29
  -3 -13   1  919.71   65.09
  -3 -13   1  901.01   62.09
  -3 -13   1  911.61   62.29
  -3 -13   1  937.81   65.19
   1  13  -1  828.72   54.59
   1  13  -1  809.72   55.09
   1  13  -1  819.22   54.79
   1  13  -1  806.22   56.89
   1  13  -1  841.72   57.69
   1  13  -1  814.02   57.09
   1  13  -1  808.92   54.49
   1  13  -1  802.52   54.99
   1  13  -1  819.02   56.49
  -1 -13   1  774.02   54.79
  -1 -13   1  777.42   55.19
  -1 -13   1  755.02   56.69
  -1 -13   1  779.82   55.69
  -1  13  -1  426.86   33.70
  -1  13  -1  429.66   34.10
  -1  13  -1  434.16   31.30
  -1  13  -1  414.56   32.00
  -1  13  -1  413.86   34.30
  -1  13  -1  419.16   34.70
  -1  13  -1  416.86   32.70
  -1  13  -1  440.16   31.30
  -1  13  -1  431.96   33.00
   1 -13   1  501.05   31.60
   1 -13   1  507.05   34.30
   1 -13   1  495.35   31.80
  -3  13  -1  585.24   43.80
  -3  13  -1  588.24   41.60
  -3  13  -1  545.75   42.60
  -3  13  -1  661.83   44.90
  -3  13  -1  583.44   42.80
  -3  13  -1  604.64   42.00
  -3  13  -1  596.74   43.00
  -3  13  -1  596.64   42.20
   3 -13   1  501.75   41.80
  -5  13  -1  802.32   54.29
  -5  13  -1  779.62   53.69
  -5  13  -1  753.82   54.29
  -5  13  -1  747.13   54.49
  -5  13  -1  795.82   56.19
  -5  13  -1  768.22   56.19
  -5  13  -1  755.92   55.69
   5 -13   1  730.63   54.99
  -7  13  -1 1203.58   84.89
  -7  13  -1 1220.48   86.39
  -7  13  -1 1284.17   87.09
  -7  13  -1 1240.18   82.99
  -7  13  -1 1192.28   82.79
  -7  13  -1 1229.58   81.79
  -7  13  -1 1209.78   86.59
  -7  13  -1 1248.98   84.49
  -7  13  -1 1271.37   81.79
  -7  13  -1 1255.37   84.69
   7 -13   1 1158.08   84.39
  -9  13  -1  764.52   52.19
  -9  13  -1  764.72   55.79
  -9  13  -1  784.02   52.19
  -9  13  -1  754.62   53.79
  -9  13  -1  748.03   55.29
  -9  13  -1  761.42   51.99
  -9  13  -1  776.72   57.89
   9 -13   1  671.33   53.69
   9 -13   1  720.33   51.79
 -11  13  -1  865.61   64.49
 -11  13  -1  853.71   58.49
 -11  13  -1  827.82   61.99
  11 -13   1  802.62   63.49
  11 -13   1  789.42   58.09
 -13  13  -1  117.59   23.40
 -13  13  -1  120.09   20.90
 -13  13  -1  111.19   16.40
  13 -13   1  125.69   22.80
  13 -13   1  111.89   16.30
 -15  13  -1  105.69   21.50
 -15  13  -1   74.59   18.70
 -15  13  -1   82.19   25.50
  15 -13   1  139.19   24.70
  16  12  -1    2.60   13.90
 -16 -12   1   24.40   12.70
 -16 -12   1   -7.80   11.40
  14  12  -1   41.30   11.40
  14  12  -1   45.90   15.30
 -14 -12   1   25.20   12.50
 -14 -12   1   39.20   13.40
 -14 -12   1   40.90   15.50
  12  12  -1   57.09   12.70
  12  12  -1   68.49   16.90
  12  12  -1   51.39   14.00
 -12 -12   1   81.79   19.80
 -12 -12   1   68.79   15.10
 -12 -12   1   48.90   13.10
  10  12  -1  675.43   48.30
  10  12  -1  610.64   50.89
  10  12  -1  650.83   50.19
  10  12  -1  626.94   47.70
  10  12  -1  673.83   50.49
  10  12  -1  647.44   48.00
 -10 -12   1  624.14   49.40
 -10 -12   1  654.53   52.69
 -10 -12   1  619.64   48.00
   8  12  -1  764.72   58.99
   8  12  -1  819.82   59.19
   8  12  -1  761.42   60.89
   8  12  -1  828.02   59.59
   8  12  -1  799.02   59.99
   8  12  -1  826.82   57.79
   8  12  -1  813.62   57.99
   8  12  -1  771.12   58.19
   8  12  -1  785.42   57.29
  -8 -12   1  827.62   57.99
  -8 -12   1  796.92   58.89
  -8 -12   1  817.62   57.29
  -8 -12   1  876.81   59.49
  -8 -12   1  799.12   60.99
   6  12  -1  985.30   71.49
   6  12  -1 1003.20   70.59
   6  12  -1  978.60   72.09
   6  12  -1  992.20   71.99
   6  12  -1  969.90   73.59
   6  12  -1 1010.70   71.99
   6  12  -1  992.40   72.69
   6  12  -1 1009.00   71.79
   6  12  -1 1015.70   72.79
  -6 -12   1 1025.90   71.59
  -6 -12   1 1093.59   73.49
  -6 -12   1 1109.29   72.99
  -6 -12   1 1064.69   70.99
  -6 -12   1 1082.59   74.19
  -6 -12   1 1114.19   71.69
  -6 -12   1 1059.49   72.59
   4  12  -1  356.66   29.40
   4  12  -1  365.86   30.00
   4  12  -1  369.56   30.00
   4  12  -1  361.56   30.40
   4  12  -1  371.06   29.40
   4  12  -1  338.77   30.20
   4  12  -1  363.86   29.60
   4  12  -1  341.17   29.20
   4  12  -1  355.76   28.10
  -4 -12   1  426.26   28.60
  -4 -12   1  397.46   28.50
  -4 -12   1  406.16   28.20
  -4 -12   1  412.26   31.00
  -4 -12   1  413.46   30.80
  -4 -12   1  416.76   30.50
   2  12  -1  184.38   18.10
   2  12  -1  171.48   14.60
   2  12  -1  168.78   14.80
   2  12  -1  188.78   18.40
   2  12  -1  187.98   16.30
   2  12  -1  188.88   16.90
   2  12  -1  178.38   17.60
   2  12  -1  205.38   16.60
   2  12  -1  170.88   15.90
   2  12  -1  179.68   16.80
   2  12  -1  169.48   17.50
  -2 -12   1  203.28   16.00
  -2 -12   1  211.38   17.20
  -2 -12   1  198.68   14.70
  -2 -12   1  210.48   14.80
  -2 -12   1  204.18   17.80
  -2 -12   1  207.18   18.50
  -2 -12   1  180.78   18.20
   0  12  -1   15.30    5.30
   0  12  -1   26.00    5.90
   0  12  -1   14.50    5.00
   0  12  -1   13.00    4.50
   0  12  -1   16.90    5.10
   0  12  -1   13.80    4.50
   0  12  -1   15.80    4.00
   0  12  -1    8.60    6.70
   0  12  -1   19.60    7.00
   0  12  -1    8.70    5.60
   0 -12   1   31.70    6.50
   0 -12   1   20.70    5.70
   0 -12   1   20.80    6.00
   0 -12   1   19.90    6.70
  -2  12  -1   24.30    5.50
  -2  12  -1   42.00    9.00
  -2  12  -1   42.20    8.70
  -2  12  -1   36.80    8.20
  -2  12  -1   34.60    8.50
  -2  12  -1   37.20    7.50
  -2  12  -1   32.90    5.40
  -2  12  -1   38.70    9.00
  -2  12  -1   38.40    9.10
   2 -12   1   17.90    6.60
  -4  12  -1  239.48   22.10
  -4  12  -1  243.18   20.50
  -4  12  -1  229.78   20.80
  -4  12  -1  264.27   20.40
  -4  12  -1  251.37   22.10
  -4  12  -1  244.78   20.40
  -4  12  -1  251.27   22.20
   4 -12   1  224.68   21.60
  -6  12  -1  201.08   15.50
  -6  12  -1  202.98   15.40
  -6  12  -1  174.38   20.30
  -6  12  -1  180.58   17.90
  -6  12  -1  215.58   25.40
  -6  12  -1  205.88   19.00
  -6  12  -1  187.68   20.10
  -6  12  -1  206.88   17.10
  -6  12  -1  208.78   17.60
  -6  12  -1  198.98   18.60
   6 -12   1  159.18   18.50
  -8  12  -1  473.75   33.50
  -8  12  -1  458.65   34.70
  -8  12  -1  437.06   41.90
  -8  12  -1  479.95   33.10
  -8  12  -1  476.95   33.10
  -8  12  -1  461.05   36.50
  -8  12  -1  508.65   39.00
  -8  12  -1  462.35   33.20
   8 -12   1  423.06   32.70
   8 -12   1  448.86   38.00
   8 -12   1  446.46   32.80
   8 -12   1  419.66   34.90
 -10  12  -1  366.86   33.20
 -10  12  -1  419.36   35.90
 -10  12  -1  419.46   30.40
 -10  12  -1  403.16   30.00
  10 -12   1  357.06   29.60
  10 -12   1  383.46   30.90
  10 -12   1  346.47   34.40
  10 -12   1  383.06   30.00
 -12  12  -1  179.88   29.40
 -12  12  -1  196.68   20.60
 -12  12  -1  205.08   26.20
  12 -12   1  220.78   21.00
  12 -12   1  205.88   26.70
 -14  12  -1   31.30   14.70
 -14  12  -1   28.30   13.50
 -14  12  -1   20.30   10.00
  14 -12   1   34.90   15.20
  14 -12   1   24.10   10.60
 -16  12  -1   25.90   15.30
 -16  12  -1   22.80   15.40
 -16  12  -1   50.59   13.80
  16 -12   1   45.10   17.60
  16 -12   1   45.40   13.60
 -17 -11   1  218.38   29.00
  15  11  -1  282.67   31.80
 -15 -11   1  289.37   29.00
 -15 -11   1  259.77   29.60
  13  11  -1  196.38   25.50
  13  11  -1  197.68   25.30
  13  11  -1  203.48   22.80
 -13 -11   1  244.48   25.50
 -13 -11   1  250.27   25.30
 -13 -11   1  251.67   29.60
  11  11  -1  422.06   35.80
  11  11  -1  361.96   35.50
  11  11  -1  371.16   43.30
  11  11  -1  414.76   33.10
  11  11  -1  357.86   33.70
 -11 -11   1  415.96   33.70
 -11 -11   1  418.96   34.60
 -11 -11   1  445.46   38.60
   9  11  -1   74.19   15.90
   9  11  -1   77.99   14.10
   9  11  -1   56.79   11.90
   9  11  -1   79.99   13.30
   9  11  -1   95.89   15.20
   9  11  -1   87.09   12.60
   9  11  -1   91.19   15.00
  -9 -11   1   62.49   12.80
  -9 -11   1   30.00   10.90
  -9 -11   1   60.79   15.70
  -9 -11   1   55.09   13.40
  -9 -11   1   44.40   11.80
   7  11  -1  322.47   31.10
   7  11  -1  335.07   32.80
   7  11  -1  333.07   31.60
   7  11  -1  410.76   37.10
   7  11  -1  343.47   31.00
   7  11  -1  342.17   29.70
   7  11  -1  358.56   30.70
   7  11  -1  354.26   30.20
  -7 -11   1  465.15   30.70
  -7 -11   1  452.55   31.10
  -7 -11   1  451.15   34.10
  -7 -11   1  473.35   33.70
  -7 -11   1  426.56   31.90
   5  11  -1  431.16   30.90
   5  11  -1  420.46   30.40
   5  11  -1  415.76   31.00
   5  11  -1  404.96   31.50
   5  11  -1  428.46   30.80
   5  11  -1  397.76   30.60
   5  11  -1  415.76   30.70
   5  11  -1  410.66   29.40
   5  11  -1  437.36   32.60
  -5 -11   1  361.56   29.60
  -5 -11   1  339.67   31.40
  -5 -11   1  348.37   30.30
  -5 -11   1  350.16   30.50
  -5 -11   1  357.56   29.00
  -5 -11   1  355.96   28.90
   3  11  -1 1433.06   94.69
   3  11  -1 1409.76   91.29
   3  11  -1 1476.75   94.89
   3  11  -1 1491.05   93.89
   3  11  -1 1434.96   94.79
   3  11  -1 1467.35   94.69
   3  11  -1 1491.15   94.29
   3  11  -1 1416.96   93.79
   3  11  -1 1464.85   91.19
   3  11  -1 1497.15   94.09
  -3 -11   1 1256.87   93.99
  -3 -11   1 1319.27   92.69
  -3 -11   1 1385.36   94.59
  -3 -11   1 1244.48   93.99
  -3 -11   1 1329.97   92.69
  -3 -11   1 1333.87   92.39
  -3 -11   1 1315.77   94.39
   1  11  -1 2653.73  174.08
   1  11  -1 2667.83  174.38
   1  11  -1 2663.03  174.18
   1  11  -1 2656.33  173.98
   1  11  -1 2649.93  175.88
   1  11  -1 2713.43  178.28
   1  11  -1 2700.33  174.28
   1  11  -1 2664.93  175.68
   1  11  -1 2797.02  174.68
   1  11  -1 2717.63  173.88
  -1 -11   1 2617.94  174.28
  -1 -11   1 2604.64  175.68
  -1 -11   1 2586.44  174.88
  -1 -11   1 2651.14  174.68
  -1  11  -1 3092.29  201.28
  -1  11  -1 3043.30  200.68
  -1  11  -1 3105.49  199.68
  -1  11  -1 3178.58  199.78
  -1  11  -1 3054.89  201.88
  -1  11  -1 2888.81  204.88
  -1  11  -1 3099.99  209.28
  -1  11  -1 3072.09  201.98
  -1  11  -1 3066.09  202.28
   1 -11   1 3117.09  199.88
   1 -11   1 3025.20  201.68
   1 -11   1 3158.48  200.08
  -3  11  -1 1133.69   77.09
  -3  11  -1 1139.59   76.39
  -3  11  -1 1106.09   77.39
  -3  11  -1 1121.99   77.89
  -3  11  -1 1147.69   78.19
  -3  11  -1 1124.49   76.59
  -3  11  -1 1153.48   77.69
  -3  11  -1 1146.99   76.59
  -5  11  -1 2917.11  181.68
  -5  11  -1 2731.83  185.38
  -5  11  -1 2887.21  181.68
  -5  11  -1 2736.33  185.38
  -5  11  -1 2622.34  185.88
  -5  11  -1 2756.82  184.08
  -5  11  -1 2796.52  185.68
  -5  11  -1 2734.93  184.08
  -5  11  -1 2735.83  183.28
   5 -11   1 3041.30  184.78
  -7  11  -1  605.34   45.70
  -7  11  -1  637.14   44.20
  -7  11  -1  632.64   46.70
  -7  11  -1  616.14   48.00
  -7  11  -1  609.24   48.50
  -7  11  -1  602.24   44.60
  -7  11  -1  611.14   44.10
  -7  11  -1  638.84   47.20
  -7  11  -1  596.54   48.00
  -7  11  -1  646.84   44.90
   7 -11   1  739.13   45.60
   7 -11   1  774.32   47.10
  -9  11  -1  117.99   18.50
  -9  11  -1  119.09   13.10
  -9  11  -1  106.79   13.00
  -9  11  -1  107.09   16.50
  -9  11  -1   96.69   13.30
  -9  11  -1  108.29   12.00
   9 -11   1  159.98   15.30
 -11  11  -1   46.30   13.50
 -11  11  -1   51.79   11.60
 -11  11  -1   38.10   12.10
 -13  11  -1  122.09   20.10
 -13  11  -1  130.49   22.40
 -13  11  -1  109.19   16.60
  13 -11   1  104.29   16.60
  13 -11   1   96.39   21.80
 -15  11  -1   60.19   15.30
 -15  11  -1   41.90   15.10
 -15  11  -1   56.99   16.90
  15 -11   1    8.00   13.60
  15 -11   1   24.60   11.40
 -17  11  -1  160.98   23.50
 -17  11  -1  150.88   28.50
 -17  11  -1  144.39   27.20
  17 -11   1  192.08   29.50
  17 -11   1  183.28   24.10
  18  10  -1  124.39   25.20
 -18 -10   1   69.99   20.10
  16  10  -1   60.99   17.10
 -16 -10   1   45.10   15.40
 -16 -10   1   43.10   13.40
  14  10  -1  335.17   29.50
  14  10  -1  306.17   33.30
 -14 -10   1  364.86   32.00
 -14 -10   1  318.27   36.00
 -14 -10   1  369.86   33.40
  12  10  -1   50.69   13.20
  12  10  -1   40.30   14.00
  12  10  -1   44.00   13.30
  12  10  -1   51.49   11.20
  10  10  -1  396.66   34.50
  10  10  -1  406.06   34.80
  10  10  -1  456.25   37.10
  10  10  -1  391.76   34.80
  10  10  -1  405.06   36.70
  10  10  -1  393.66   38.70
  10  10  -1  409.96   37.60
  10  10  -1  393.56   36.60
 -10 -10   1  541.55   40.70
 -10 -10   1  508.25   37.20
 -10 -10   1  543.45   37.20
 -10 -10   1  545.55   37.10
 -10 -10   1  465.65   37.60
   8  10  -1  885.11   66.69
   8  10  -1  922.01   66.19
   8  10  -1  869.51   64.89
   8  10  -1  931.91   64.79
   8  10  -1  829.22   65.79
   8  10  -1  903.71   68.19
   8  10  -1  954.20   66.29
   8  10  -1  869.11   64.49
  -8 -10   1  990.60   64.89
  -8 -10   1 1014.10   68.49
  -8 -10   1 1009.50   66.09
  -8 -10   1  932.51   65.19
  -8 -10   1  951.60   65.89
  -8 -10   1  915.01   67.29
   6  10  -1   37.10    9.70
   6  10  -1   58.69    9.60
   6  10  -1   59.19   10.60
   6  10  -1   79.79   12.40
   6  10  -1   51.69   10.30
   6  10  -1   39.40   12.90
   6  10  -1   62.89   10.70
   6  10  -1   56.89   11.10
  -6 -10   1   63.19   10.10
  -6 -10   1   74.79   13.00
  -6 -10   1   74.19   11.60
  -6 -10   1   72.99   11.30
  -6 -10   1   76.39   10.60
  -6 -10   1   68.59   11.60
  -6 -10   1   78.29   10.20
   4  10  -1  637.54   42.10
   4  10  -1  665.93   42.10
   4  10  -1  636.54   41.10
   4  10  -1  695.23   42.60
   4  10  -1  648.04   42.40
   4  10  -1  654.43   42.00
   4  10  -1  636.74   42.30
   4  10  -1  661.93   43.50
  -4 -10   1  505.95   41.50
  -4 -10   1  490.55   40.60
  -4 -10   1  502.85   42.00
  -4 -10   1  500.95   40.30
  -4 -10   1  487.95   41.60
  -4 -10   1  479.45   40.20
   2  10  -1 1875.01  116.19
   2  10  -1 1824.02  118.39
   2  10  -1 1720.83  118.29
   2  10  -1 1712.33  120.19
   2  10  -1 1760.22  117.69
   2  10  -1 1782.12  118.69
   2  10  -1 1845.62  117.69
   2  10  -1 1855.71  118.99
   2  10  -1 1797.02  118.69
   2  10  -1 1831.52  116.39
   2  10  -1 1800.42  117.19
  -2 -10   1 1698.23  119.29
  -2 -10   1 1831.32  117.29
  -2 -10   1 1725.73  117.39
  -2 -10   1 1717.33  117.89
  -2 -10   1 1759.72  118.59
  -2 -10   1 1738.53  116.39
   0  10  -1 2028.70  128.19
   0  10  -1 1958.60  127.79
   0  10  -1 2005.90  128.99
   0  10  -1 2060.89  127.09
   0  10  -1 2031.00  126.79
   0  10  -1 2024.90  129.09
   0  10  -1 2016.40  127.29
   0  10  -1 2023.40  129.49
   0  10  -1 2042.80  127.89
   0  10  -1 2013.50  127.19
   0 -10   1 1777.92  128.59
   0 -10   1 1729.33  127.49
   0 -10   1 1780.72  127.19
   0 -10   1 1772.12  127.59
  -2  10  -1 3626.04  236.68
  -2  10  -1 3720.53  236.88
  -2  10  -1 3574.24  237.08
  -2  10  -1 3687.43  237.48
  -2  10  -1 3627.24  236.38
  -2  10  -1 3626.24  236.78
  -2  10  -1 3611.94  235.78
   2 -10   1 3507.95  236.18
  -4  10  -1 1589.24  104.49
  -4  10  -1 1543.55  103.79
  -4  10  -1 1513.05  105.29
  -4  10  -1 1539.75  105.79
  -4  10  -1 1548.45  105.39
  -4  10  -1 1577.24  104.19
  -4  10  -1 1504.05  104.19
   4 -10   1 1697.23  104.89
  -6  10  -1  534.95   39.20
  -6  10  -1  540.55   41.90
  -6  10  -1  527.15   41.60
  -6  10  -1  531.85   40.50
  -6  10  -1  530.85   39.00
  -6  10  -1  565.84   42.30
  -6  10  -1  523.95   38.00
  -6  10  -1  547.35   39.90
  -6  10  -1  558.34   38.20
  -6  10  -1  539.05   40.90
   6 -10   1  606.14   38.50
   6 -10   1  617.64   42.70
   6 -10   1  614.14   38.50
  -8  10  -1   86.99   14.90
  -8  10  -1   75.19   13.90
  -8  10  -1   97.29   10.90
  -8  10  -1   83.99   14.50
  -8  10  -1  101.69   15.60
  -8  10  -1   83.59   11.30
  -8  10  -1   92.19   10.50
 -10  10  -1  211.28   23.30
 -10  10  -1  186.58   15.70
 -10  10  -1  173.88   17.60
 -10  10  -1  175.58   18.00
 -10  10  -1  151.88   17.00
 -10  10  -1  167.28   20.80
 -10  10  -1  162.78   15.90
  10 -10   1  258.47   24.40
  10 -10   1  223.98   18.40
  10 -10   1  230.88   19.20
 -12  10  -1   76.29   16.30
 -12  10  -1   73.39   13.30
 -12  10  -1   53.69   14.50
  12 -10   1   37.20   14.30
 -14  10  -1    3.60   11.70
 -14  10  -1   18.50    9.50
 -14  10  -1   13.20   12.30
  14 -10   1    6.50    9.30
  14 -10   1    9.70   12.80
 -16  10  -1   44.40   16.80
 -16  10  -1   51.69   13.50
 -16  10  -1   77.19   19.90
  16 -10   1   45.70   14.70
  16 -10   1   48.40   17.60
  17   9  -1   11.20   13.80
 -17  -9   1   26.90   15.10
  15   9  -1  128.79   21.80
 -15  -9   1   89.59   20.10
 -15  -9   1  103.79   17.80
  13   9  -1  149.88   17.60
  13   9  -1  135.69   20.00
 -13  -9   1  111.99   18.20
 -13  -9   1  123.69   18.30
 -13  -9   1  115.39   21.90
 -13  -9   1  143.49   19.80
  11   9  -1  585.64   43.70
  11   9  -1  559.84   44.50
  11   9  -1  604.54   46.80
  11   9  -1  577.64   41.10
  11   9  -1  589.94   43.50
  11   9  -1  558.34   40.70
  11   9  -1  527.55   43.40
  11   9  -1  603.04   42.50
 -11  -9   1  495.65   41.50
 -11  -9   1  497.15   42.90
 -11  -9   1  487.85   44.60
 -11  -9   1  491.45   41.80
 -11  -9   1  469.35   39.50
   9   9  -1 1436.96   95.59
   9   9  -1 1317.87   95.59
   9   9  -1 1363.76   94.09
   9   9  -1 1396.46   93.99
   9   9  -1 1433.86   93.69
   9   9  -1 1398.46   97.99
  -9  -9   1 1359.66   90.39
  -9  -9   1 1377.96   94.79
  -9  -9   1 1430.66   94.39
  -9  -9   1 1421.36   94.79
  -9  -9   1 1380.76   90.19
  -9  -9   1 1356.36   97.29
  -9  -9   1 1346.47   96.89
  -9  -9   1 1293.57   95.19
   7   9  -1 1062.59   69.29
   7   9  -1 1072.89   69.69
   7   9  -1 1088.19   70.49
   7   9  -1 1127.89   69.49
   7   9  -1 1153.68   70.79
   7   9  -1 1063.59   70.79
   7   9  -1 1124.69   72.99
   7   9  -1 1036.50   70.89
  -7  -9   1  895.31   68.79
  -7  -9   1  942.51   71.09
  -7  -9   1  932.61   69.49
  -7  -9   1  941.51   69.59
  -7  -9   1  931.01   71.19
  -7  -9   1  895.11   68.99
  -7  -9   1  842.42   69.69
   5   9  -1  666.63   49.30
   5   9  -1  576.44   53.29
   5   9  -1  671.33   50.89
   5   9  -1  672.23   49.80
   5   9  -1  673.73   49.60
   5   9  -1  681.03   50.19
   5   9  -1  675.43   48.60
   5   9  -1  672.43   49.90
  -5  -9   1  770.52   50.19
  -5  -9   1  729.53   49.40
  -5  -9   1  742.03   49.00
  -5  -9   1  748.43   48.80
  -5  -9   1  753.72   49.90
  -5  -9   1  767.22   50.99
   3   9  -1  349.77   26.60
   3   9  -1  342.07   26.00
   3   9  -1  343.17   26.20
   3   9  -1  332.77   25.00
   3   9  -1  330.97   25.50
   3   9  -1  344.77   25.90
   3   9  -1  327.87   25.50
   3   9  -1  325.37   26.40
   3   9  -1  339.77   26.40
   3   9  -1  337.17   23.00
  -3  -9   1  353.96   26.30
  -3  -9   1  368.26   26.40
  -3  -9   1  369.16   26.60
  -3  -9   1  335.07   25.00
  -3  -9   1  355.46   26.60
  -3  -9   1  349.77   25.10
  -3  -9   1  349.67   24.90
   1   9  -1 1943.41  138.39
   1   9  -1 1919.61  138.19
   1   9  -1 1918.41  137.09
   1   9  -1 1908.51  136.79
   1   9  -1 1926.71  137.09
   1   9  -1 1964.70  137.49
   1   9  -1 1885.31  136.99
   1   9  -1 1907.01  137.29
   1   9  -1 1909.11  137.19
   1   9  -1 1921.21  138.39
  -1  -9   1 2328.97  138.09
  -1  -9   1 2359.26  136.29
  -1  -9   1 2361.36  138.99
  -1  -9   1 2331.47  138.89
  -1  -9   1 2396.56  136.29
  -1  -9   1 2354.56  137.89
  -1  -9   1 2372.06  137.69
  -1   9  -1  138.99   13.00
  -1   9  -1  145.99   10.90
  -1   9  -1  152.18   12.60
  -1   9  -1  142.29   13.60
  -1   9  -1  136.89   13.00
  -1   9  -1  150.88   13.00
  -1   9  -1  147.49   13.40
  -1   9  -1  147.09   14.10
  -1   9  -1  146.99   10.90
  -3   9  -1   33.10    7.30
  -3   9  -1   28.20    7.50
  -3   9  -1   28.70    6.80
  -3   9  -1   29.00    6.80
  -3   9  -1   35.20    7.50
  -3   9  -1   29.20    6.20
  -3   9  -1   28.30    7.00
   3  -9   1   31.30    7.60
  -5   9  -1  298.27   24.40
  -5   9  -1  296.57   23.30
  -5   9  -1  305.77   22.20
  -5   9  -1  318.97   21.00
  -5   9  -1  307.77   23.80
  -5   9  -1  304.77   22.90
  -5   9  -1  296.47   20.90
  -5   9  -1  312.37   24.80
  -5   9  -1  359.06   25.40
  -5   9  -1  298.47   22.30
   5  -9   1  216.28   23.80
   5  -9   1  229.98   22.40
  -7   9  -1  436.76   33.80
  -7   9  -1  416.26   34.20
  -7   9  -1  414.26   30.90
  -7   9  -1  427.06   34.80
  -7   9  -1  435.76   34.40
  -7   9  -1  433.06   31.10
  -7   9  -1  415.16   30.80
  -7   9  -1  407.86   31.60
  -7   9  -1  415.56   30.90
   7  -9   1  454.75   31.60
   7  -9   1  463.35   34.90
   7  -9   1  454.25   31.50
   7  -9   1  480.45   32.40
  -9   9  -1  746.23   50.79
  -9   9  -1  693.93   49.50
  -9   9  -1  695.33   50.39
  -9   9  -1  699.03   49.00
  -9   9  -1  730.63   49.10
  -9   9  -1  698.13   53.09
  -9   9  -1  698.93   53.39
  -9   9  -1  707.23   49.70
  -9   9  -1  670.93   53.29
  -9   9  -1  702.63   50.09
  -9   9  -1  745.13   54.29
   9  -9   1  746.43   50.49
   9  -9   1  754.82   54.29
   9  -9   1  735.23   51.09
   9  -9   1  771.62   51.39
 -11   9  -1  912.31   64.69
 -11   9  -1  847.12   63.29
 -11   9  -1  853.11   58.09
 -11   9  -1  886.51   60.79
  11  -9   1  894.31   64.29
  11  -9   1  802.52   60.99
  11  -9   1  809.72   59.09
 -13   9  -1  478.85   37.30
 -13   9  -1  440.66   39.50
 -13   9  -1  436.76   40.80
  13  -9   1  467.65   41.00
  13  -9   1  449.76   37.80
 -15   9  -1  139.99   24.40
 -15   9  -1  118.39   22.10
 -15   9  -1  118.29   19.00
  15  -9   1  108.59   20.20
  15  -9   1  122.99   23.50
 -17   9  -1   10.40   14.30
 -17   9  -1   25.30   13.20
 -17   9  -1   -3.10   21.00
  17  -9   1   31.80   13.70
  17  -9   1    5.70   14.70
  18   8  -1   -6.30   21.30
 -18  -8   1   12.40   14.70
  16   8  -1   56.89   16.20
 -16  -8   1   22.60   10.90
 -16  -8   1   17.50   13.10
  14   8  -1  271.97   24.40
  14   8  -1  310.07   32.40
  14   8  -1  296.47   28.90
 -14  -8   1  228.18   29.60
 -14  -8   1  226.18   24.80
 -14  -8   1  224.08   27.40
  12   8  -1 1082.29   82.99
  12   8  -1 1325.57   80.59
  12   8  -1 1264.27   83.79
  12   8  -1 1244.78   80.69
  12   8  -1 1250.37   86.79
  12   8  -1 1264.07   83.59
 -12  -8   1 1098.39   81.89
 -12  -8   1 1029.20   78.79
 -12  -8   1 1066.09   90.19
 -12  -8   1 1054.19   83.09
 -12  -8   1 1095.59   81.09
  10   8  -1 1924.81  125.89
  10   8  -1 1866.21  127.29
  10   8  -1 2023.10  123.69
  10   8  -1 1929.71  127.39
  10   8  -1 1893.11  128.29
  10   8  -1 1943.41  123.99
  10   8  -1 1900.31  126.39
  10   8  -1 1942.41  125.59
 -10  -8   1 1763.82  124.39
 -10  -8   1 1820.62  120.89
 -10  -8   1 1790.22  121.29
 -10  -8   1 1807.12  125.19
 -10  -8   1 1779.22  127.39
 -10  -8   1 1687.23  126.89
 -10  -8   1 1730.53  124.79
 -10  -8   1 1733.23  125.59
 -10  -8   1 1836.32  124.39
   8   8  -1 2237.88  144.49
   8   8  -1 2090.39  141.59
   8   8  -1 2042.40  142.69
   8   8  -1 2156.78  140.29
   8   8  -1 2031.30  140.59
   8   8  -1 2019.40  142.09
   8   8  -1 2050.49  140.59
   8   8  -1 2025.60  143.79
  -8  -8   1 2193.88  137.79
  -8  -8   1 2182.48  141.29
  -8  -8   1 2126.99  141.39
  -8  -8   1 2144.69  142.29
  -8  -8   1 2217.68  140.89
  -8  -8   1 2148.89  143.49
  -8  -8   1 2080.99  141.19
  -8  -8   1 2105.49  137.49
   6   8  -1  442.56   36.70
   6   8  -1  440.26   38.30
   6   8  -1  423.76   36.20
   6   8  -1  404.76   36.60
   6   8  -1  437.76   37.40
   6   8  -1  433.66   35.80
   6   8  -1  468.95   36.30
   6   8  -1  492.75   43.50
  -6  -8   1  561.84   38.80
  -6  -8   1  567.14   37.50
  -6  -8   1  587.34   36.80
  -6  -8   1  586.24   39.30
  -6  -8   1  583.64   37.90
  -6  -8   1  594.74   37.30
  -6  -8   1  572.74   37.60
   4   8  -1 2669.93  190.58
   4   8  -1 2750.62  190.38
   4   8  -1 2757.42  190.58
   4   8  -1 2777.22  190.38
   4   8  -1 2731.03  190.68
   4   8  -1 2744.13  191.58
   4   8  -1 2727.43  189.68
   4   8  -1 2853.71  190.78
  -4  -8   1 3183.58  191.28
  -4  -8   1 3243.88  190.28
  -4  -8   1 3154.78  191.88
  -4  -8   1 3196.08  190.88
  -4  -8   1 2711.73  191.08
  -4  -8   1 3143.29  190.08
  -4  -8   1 2996.10  190.48
   2   8  -1 2291.27  156.68
   2   8  -1 2216.18  156.48
   2   8  -1 2229.08  154.68
   2   8  -1 2252.87  154.48
   2   8  -1 2240.98  156.38
   2   8  -1 2193.38  156.48
   2   8  -1 2227.38  155.88
   2   8  -1 2260.37  155.68
   2   8  -1 2260.07  155.78
   2   8  -1 2335.57  156.58
   2   8  -1 2238.68  155.98
  -2  -8   1 2733.13  155.48
  -2  -8   1 2775.62  157.28
  -2  -8   1 2818.82  156.08
  -2  -8   1 2741.53  155.68
   0   8  -1  119.79   11.90
   0   8  -1  133.29   10.20
   0   8  -1  130.89   12.30
   0   8  -1  131.79   10.20
   0   8  -1  126.69   11.10
   0   8  -1  131.99   10.20
   0   8  -1  124.09   11.00
   0   8  -1  148.99   11.50
   0   8  -1  126.99   11.80
  -2   8  -1  322.77   25.90
  -2   8  -1  330.77   24.90
  -2   8  -1  350.96   24.50
  -2   8  -1  313.27   24.30
  -2   8  -1  369.86   25.30
  -2   8  -1  318.97   25.40
  -4   8  -1 1859.61  121.09
  -4   8  -1 1853.61  121.89
  -4   8  -1 1843.62  121.69
  -4   8  -1 1832.72  120.19
  -4   8  -1 1823.92  120.89
  -4   8  -1 1893.81  121.99
  -4   8  -1 1819.72  120.79
   4  -8   1 1776.72  120.69
   4  -8   1 1756.42  121.69
  -6   8  -1  941.01   59.29
  -6   8  -1  922.01   58.69
  -6   8  -1  929.01   57.69
  -6   8  -1  906.01   61.29
  -6   8  -1  917.71   61.49
  -6   8  -1  914.61   58.59
  -6   8  -1  909.31   61.59
  -6   8  -1  938.81   58.39
  -6   8  -1  922.21   58.39
   6  -8   1  740.83   58.29
   6  -8   1  764.52   58.39
   6  -8   1  737.43   58.79
   6  -8   1  773.22   60.89
  -8   8  -1 1399.66   94.49
  -8   8  -1 1405.36   93.99
  -8   8  -1 1461.05   95.19
  -8   8  -1 1417.96   95.09
  -8   8  -1 1463.75   97.49
  -8   8  -1 1373.96   94.59
  -8   8  -1 1405.86   97.39
  -8   8  -1 1447.96   94.09
  -8   8  -1 1403.76   98.09
  -8   8  -1 1396.76   94.59
   8  -8   1 1409.66   95.59
   8  -8   1 1473.35   97.99
   8  -8   1 1406.36   95.59
   8  -8   1 1467.25   95.09
 -10   8  -1  714.83   47.40
 -10   8  -1  660.93   49.40
 -10   8  -1  688.13   46.70
 -10   8  -1  688.63   44.60
 -10   8  -1  658.33   44.40
 -10   8  -1  666.63   45.50
 -10   8  -1  657.43   49.50
 -10   8  -1  691.13   50.49
 -10   8  -1  662.23   46.90
  10  -8   1  578.24   49.20
  10  -8   1  584.54   45.30
  10  -8   1  572.94   47.20
  10  -8   1  622.44   47.50
 -12   8  -1  939.71   70.39
 -12   8  -1  933.11   68.49
 -12   8  -1  898.11   66.39
  12  -8   1  861.61   67.29
  12  -8   1  989.70   69.19
 -14   8  -1  644.54   53.89
 -14   8  -1  640.54   51.29
 -14   8  -1  632.24   54.59
  14  -8   1  711.23   55.29
  14  -8   1  731.13   53.39
 -16   8  -1  294.27   30.80
 -16   8  -1  303.47   34.30
 -16   8  -1  309.87   34.80
  16  -8   1  323.47   35.10
  16  -8   1  336.17   32.50
 -18   8  -1   38.80   16.80
 -18   8  -1   10.90   15.80
 -18   8  -1   23.70   14.10
  18  -8   1   53.39   16.50
  18  -8   1   68.99   20.10
  19   7  -1   74.79   20.10
 -19  -7   1  100.89   24.50
  17   7  -1   58.79   17.50
 -17  -7   1   79.79   18.50
  15   7  -1  128.39   22.10
  15   7  -1  174.78   32.90
 -15  -7   1  159.68   23.00
 -15  -7   1  153.38   19.20
  13   7  -1  214.38   20.80
  13   7  -1  275.27   34.10
  13   7  -1  195.68   20.90
  13   7  -1  220.48   24.70
  13   7  -1  193.18   23.80
  13   7  -1  208.88   24.50
 -13  -7   1  228.58   24.60
 -13  -7   1  212.68   24.50
 -13  -7   1  200.88   22.70
 -13  -7   1  224.48   27.30
 -13  -7   1  221.28   21.90
 -13  -7   1  207.98   26.60
  11   7  -1  174.88   23.30
  11   7  -1  151.08   18.80
  11   7  -1  139.29   17.30
  11   7  -1  139.19   19.00
  11   7  -1  155.68   16.40
  11   7  -1  189.08   22.30
  11   7  -1  154.98   21.40
  11   7  -1  167.98   16.80
 -11  -7   1  166.98   19.10
 -11  -7   1  157.58   20.50
 -11  -7   1  158.58   18.10
 -11  -7   1  164.98   19.40
 -11  -7   1  162.68   17.70
 -11  -7   1  165.18   15.30
 -11  -7   1  144.29   19.10
 -11  -7   1  132.99   24.90
 -11  -7   1  175.68   17.30
   9   7  -1   66.19   12.20
   9   7  -1   83.69   18.10
   9   7  -1   50.69   12.10
   9   7  -1   56.59    9.70
   9   7  -1   48.00   11.10
   9   7  -1   55.89   10.30
   9   7  -1   69.79   11.90
   9   7  -1   56.59   10.40
  -9  -7   1   53.19    7.80
  -9  -7   1   47.90   11.90
  -9  -7   1   61.69    9.70
  -9  -7   1   55.49   10.60
  -9  -7   1   56.29   10.90
  -9  -7   1   51.09    7.40
  -9  -7   1   53.49   10.80
  -9  -7   1   45.30   13.00
  -9  -7   1   47.30   11.70
  -9  -7   1   65.29   12.00
   7   7  -1   94.99   12.40
   7   7  -1   86.99   12.00
   7   7  -1   82.29   10.90
   7   7  -1  142.59   21.90
   7   7  -1   88.49   12.70
   7   7  -1   96.09   11.30
   7   7  -1   94.79   11.20
  -7  -7   1   92.99   13.60
  -7  -7   1   90.89   11.70
  -7  -7   1   97.59    8.20
  -7  -7   1   99.19   12.40
  -7  -7   1  103.89   12.80
  -7  -7   1   91.69   11.30
  -7  -7   1   91.79   13.10
  -7  -7   1   99.09    8.00
   5   7  -1  714.23   49.80
   5   7  -1  720.03   48.00
   5   7  -1  718.63   48.30
   5   7  -1  704.13   48.60
   5   7  -1  700.33   48.90
   5   7  -1  694.13   48.30
   5   7  -1  704.63   47.80
  -5  -7   1  669.83   47.40
  -5  -7   1  652.03   47.90
  -5  -7   1  687.73   49.30
  -5  -7   1  676.53   48.10
  -5  -7   1  654.53   49.00
  -5  -7   1  663.63   47.70
   3   7  -1  524.15   37.70
   3   7  -1  517.15   36.80
   3   7  -1  536.75   37.10
   3   7  -1  508.85   37.50
   3   7  -1  521.15   36.20
   3   7  -1  501.55   36.80
   3   7  -1  525.25   36.60
  -3  -7   1  522.45   36.20
  -3  -7   1  539.65   37.50
  -3  -7   1  521.15   36.90
  -3  -7   1  533.45   36.90
  -3  -7   1  542.05   36.50
  -3  -7   1  536.55   37.20
   1   7  -1 1439.86   92.39
   1   7  -1 1405.56   93.59
   1   7  -1 1399.16   92.39
   1   7  -1 1488.65   93.09
   1   7  -1 1472.45   92.99
   1   7  -1 1441.76   93.69
   1   7  -1 1463.55   92.79
   1   7  -1 1465.45   93.79
   1   7  -1 1403.66   92.69
   1   7  -1 1388.76   92.49
  -1  -7   1 1401.76   92.99
  -1  -7   1 1399.66   91.89
  -1  -7   1 1340.57   92.79
  -1  -7   1 1430.46   93.19
  -1  -7   1 1385.96   93.49
  -1  -7   1 1324.87   93.49
  -1  -7   1 1382.66   91.99
  -1   7  -1  479.25   34.60
  -1   7  -1  497.65   34.20
  -1   7  -1  486.05   34.20
  -1   7  -1  491.95   34.50
  -1   7  -1  477.25   34.10
  -1   7  -1  495.55   33.80
  -1   7  -1  497.45   34.20
   1  -7   1  504.85   33.90
   1  -7   1  490.65   34.20
  -3   7  -1 2779.32  201.88
  -3   7  -1 3065.69  197.48
  -3   7  -1 3012.60  196.88
  -3   7  -1 3118.19  197.38
  -3   7  -1 3021.00  197.08
  -3   7  -1 2883.21  202.48
   3  -7   1 3133.89  197.98
   3  -7   1 3144.49  197.28
  -5   7  -1  853.21   60.39
  -5   7  -1  871.91   57.49
  -5   7  -1  877.21   60.19
  -5   7  -1  885.91   57.99
  -5   7  -1  873.61   58.49
  -5   7  -1  829.72   58.59
  -5   7  -1  846.52   60.59
  -5   7  -1  847.82   58.29
  -5   7  -1  882.11   57.99
   5  -7   1  860.41   58.29
   5  -7   1  903.81   58.39
   5  -7   1  904.61   60.69
   5  -7   1  898.81   58.99
  -7   7  -1   20.50    7.40
  -7   7  -1   23.90    5.60
  -7   7  -1   18.60    7.10
  -7   7  -1   18.50    5.50
  -7   7  -1   22.80    5.70
  -7   7  -1   20.80    5.20
  -7   7  -1   18.70    4.70
  -7   7  -1   24.40    5.40
  -7   7  -1   20.50    5.20
  -7   7  -1   25.30    7.80
   7  -7   1   16.10    5.60
   7  -7   1   15.20    5.50
   7  -7   1   16.60    7.70
   7  -7   1   12.60    4.90
  -9   7  -1   26.00    6.80
  -9   7  -1    8.80    7.70
  -9   7  -1   19.70    8.20
  -9   7  -1   20.70    6.50
  -9   7  -1   21.60    5.70
  -9   7  -1   23.60    6.90
  -9   7  -1   20.10    5.30
  -9   7  -1   25.50    7.10
  -9   7  -1   26.30    6.40
  -9   7  -1   17.40   10.20
   9  -7   1   22.00    6.10
   9  -7   1   25.10    8.90
   9  -7   1   17.20    6.70
   9  -7   1   15.00    7.30
   9  -7   1   19.90    4.80
   9  -7   1   23.60    5.40
   9  -7   1   16.10    9.40
 -11   7  -1  181.58   15.50
 -11   7  -1  164.08   18.50
 -11   7  -1  178.28   16.30
 -11   7  -1  201.18   19.10
 -11   7  -1  201.18   22.70
 -11   7  -1  191.78   21.70
  11  -7   1  192.58   20.20
  11  -7   1  184.08   16.30
  11  -7   1  208.08   22.60
 -13   7  -1  132.99   18.00
 -13   7  -1  128.89   21.20
 -13   7  -1  115.49   23.70
  13  -7   1  141.99   21.30
  13  -7   1  148.49   19.50
 -15   7  -1   77.49   16.60
 -15   7  -1   78.09   20.40
 -15   7  -1   93.99   20.40
  15  -7   1   57.09   17.40
  15  -7   1   60.59   16.30
 -17   7  -1   61.19   18.00
 -17   7  -1   56.29   17.60
 -17   7  -1   46.10   17.60
  17  -7   1   50.39   18.90
  17  -7   1   58.59   16.90
  18   6  -1  327.87   35.10
 -18  -6   1  298.87   34.70
  16   6  -1  217.18   29.90
  16   6  -1  202.08   26.80
 -16  -6   1  187.88   26.70
 -16  -6   1  198.48   26.10
  14   6  -1  386.66   28.50
  14   6  -1  412.96   45.00
  14   6  -1  350.86   35.80
  14   6  -1  327.37   31.50
 -14  -6   1  342.47   35.50
 -14  -6   1  340.27   29.10
 -14  -6   1  326.57   29.50
 -14  -6   1  316.07   34.00
 -14  -6   1  306.37   32.40
  12   6  -1  422.86   40.20
  12   6  -1  410.16   40.60
  12   6  -1  458.75   37.60
  12   6  -1  420.66   42.00
  12   6  -1  412.36   37.10
 -12  -6   1  594.44   41.70
 -12  -6   1  602.24   39.60
 -12  -6   1  588.54   42.60
 -12  -6   1  591.34   38.10
 -12  -6   1  572.44   41.40
 -12  -6   1  567.64   44.00
  10   6  -1  626.94   49.10
  10   6  -1  658.23   47.30
  10   6  -1  606.34   50.39
  10   6  -1  609.64   51.29
  10   6  -1  642.24   47.10
  10   6  -1  670.03   48.90
  10   6  -1  648.94   49.90
  10   6  -1  606.04   49.20
 -10  -6   1  704.93   48.40
 -10  -6   1  711.53   49.40
 -10  -6   1  693.93   51.59
 -10  -6   1  725.53   49.99
 -10  -6   1  657.53   47.10
 -10  -6   1  722.33   50.59
 -10  -6   1  712.03   46.10
 -10  -6   1  660.03   49.20
 -10  -6   1  688.33   46.70
   8   6  -1 1309.47   98.69
   8   6  -1 1384.06   96.99
   8   6  -1 1391.96   95.59
   8   6  -1 1375.06   95.39
   8   6  -1 1291.17   95.89
   8   6  -1 1327.47   96.59
  -8  -6   1 1475.35   96.29
  -8  -6   1 1471.95   93.89
  -8  -6   1 1417.16  100.29
  -8  -6   1 1494.45   95.49
  -8  -6   1 1437.16   96.79
  -8  -6   1 1470.75   96.49
  -8  -6   1 1526.95   99.09
  -8  -6   1 1489.05   94.29
  -8  -6   1 1560.84   97.19
   6   6  -1 3829.12  276.47
   6   6  -1 4097.89  275.37
   6   6  -1 4073.89  277.97
   6   6  -1 4054.89  275.67
   6   6  -1 4060.69  275.57
   6   6  -1 4230.98  276.27
   6   6  -1 4190.38  276.47
  -6  -6   1 4336.47  276.07
  -6  -6   1 4331.37  277.77
  -6  -6   1 4286.37  275.37
  -6  -6   1 4340.77  276.17
  -6  -6   1 4406.16  273.47
  -6  -6   1 4431.76  275.97
  -6  -6   1 4413.46  277.87
  -6  -6   1 4432.06  276.37
   4   6  -1 1494.45  101.69
   4   6  -1 1491.65  102.29
   4   6  -1 1502.25  101.99
   4   6  -1 1571.94  103.69
   4   6  -1 1544.85  102.09
   4   6  -1 1579.54  102.79
   4   6  -1 1559.34  102.09
   4   6  -1 1580.24  101.69
   2   6  -1 4887.51  293.77
   2   6  -1 4751.92  292.37
   2   6  -1 4819.42  293.67
   2   6  -1 4756.82  294.17
   2   6  -1 4899.21  292.37
   2   6  -1 4965.10  294.47
   2   6  -1 4831.62  294.07
   2   6  -1 4832.22  294.17
   2   6  -1 4995.90  294.57
   2   6  -1 4899.71  293.97
  -2  -6   1 4102.19  293.07
  -2  -6   1 4007.50  293.87
  -2  -6   1 4004.50  293.17
  -2  -6   1 4180.28  293.97
  -2  -6   1 3987.70  293.87
  -2  -6   1 3987.10  293.37
  -2  -6   1 4179.48  293.77
   0   6  -1 4203.28  282.17
   0   6  -1 4366.56  281.37
   0   6  -1 4290.67  282.17
   0   6  -1 4183.68  282.57
   0   6  -1 4210.38  281.27
   0   6  -1 4204.58  282.67
   0   6  -1 4315.57  281.37
   0   6  -1 4367.76  281.37
   0   6  -1 4276.67  282.77
   0   6  -1 4303.97  282.17
   0  -6   1 4683.43  281.77
   0  -6   1 4494.65  282.77
   0  -6   1 4615.04  281.77
   0  -6   1 4524.05  282.37
  -2   6  -1 6938.81  437.16
  -2   6  -1 6820.32  437.26
  -2   6  -1 6942.31  437.76
  -2   6  -1 6780.92  437.06
  -2   6  -1 6884.51  437.66
   2  -6   1 6205.48  437.06
  -4   6  -1 3940.31  254.47
  -4   6  -1 3971.50  254.97
  -4   6  -1 3983.90  252.67
  -4   6  -1 3861.31  253.37
  -4   6  -1 3909.71  253.27
  -4   6  -1 3771.02  252.47
  -4   6  -1 3985.10  256.37
  -4   6  -1 3798.52  253.27
   4  -6   1 3852.81  252.87
   4  -6   1 3919.31  254.77
   4  -6   1 3995.30  253.57
   4  -6   1 3890.21  252.87
  -6   6  -1 2278.57  157.78
  -6   6  -1 2224.88  157.78
  -6   6  -1 2297.67  156.08
  -6   6  -1 2295.97  156.08
  -6   6  -1 2228.18  157.98
  -6   6  -1 2280.67  155.98
  -6   6  -1 2259.07  156.18
  -6   6  -1 2280.87  156.28
  -6   6  -1 2266.57  155.68
   6  -6   1 2796.22  156.58
   6  -6   1 2755.42  157.28
   6  -6   1 2708.93  157.18
  -8   6  -1  726.63   48.90
  -8   6  -1  760.12   48.80
  -8   6  -1  748.33   52.29
  -8   6  -1  734.33   52.29
  -8   6  -1  726.53   50.39
  -8   6  -1  739.63   52.29
  -8   6  -1  737.03   50.29
  -8   6  -1  756.52   50.49
  -8   6  -1  744.53   50.29
   8  -6   1  702.63   52.29
   8  -6   1  704.43   51.59
   8  -6   1  660.23   50.59
   8  -6   1  688.13   48.40
   8  -6   1  703.03   48.40
   8  -6   1  685.83   50.89
   8  -6   1  706.93   49.10
 -10   6  -1  585.44   43.40
 -10   6  -1  608.84   41.70
 -10   6  -1  583.74   43.60
 -10   6  -1  586.24   38.70
 -10   6  -1  575.64   41.60
 -10   6  -1  600.24   41.70
 -10   6  -1  571.74   43.50
 -10   6  -1  553.04   39.30
 -10   6  -1  576.44   41.60
  10  -6   1  535.65   42.30
  10  -6   1  512.55   42.40
  10  -6   1  513.15   38.80
  10  -6   1  549.25   43.70
  10  -6   1  536.35   42.10
  10  -6   1  509.15   43.20
  10  -6   1  525.15   39.10
 -12   6  -1  131.99   20.20
 -12   6  -1  127.99   13.30
 -12   6  -1  161.18   20.70
 -12   6  -1  158.88   18.20
  12  -6   1  177.58   21.60
  12  -6   1  173.98   19.70
 -14   6  -1  292.67   29.20
 -14   6  -1  291.77   29.00
 -14   6  -1  294.47   26.70
  14  -6   1  206.98   27.50
  14  -6   1  200.28   26.30
 -16   6  -1  115.99   23.70
 -16   6  -1  142.69   21.90
 -16   6  -1  130.59   23.90
  16  -6   1  123.89   22.00
  16  -6   1  137.39   24.20
 -18   6  -1   59.29   19.70
 -18   6  -1   66.49   19.30
 -18   6  -1  105.79   21.10
  18  -6   1   93.69   22.90
  18  -6   1  100.19   24.50
  19   5  -1  107.59   23.20
 -19  -5   1   73.09   20.50
  17   5  -1  148.39   23.60
  17   5  -1  142.49   27.70
 -17  -5   1  126.99   24.10
  15   5  -1   -1.10   10.90
  15   5  -1    5.30   11.40
 -15  -5   1    8.30   10.70
 -15  -5   1   -0.10    7.70
 -15  -5   1    6.60   11.10
  13   5  -1  162.38   23.60
  13   5  -1  204.98   22.30
  13   5  -1  177.88   17.60
  13   5  -1  143.39   20.30
  13   5  -1  158.98   21.00
 -13  -5   1  191.48   18.60
 -13  -5   1  153.68   16.80
 -13  -5   1  215.38   23.10
 -13  -5   1  151.68   20.00
 -13  -5   1  165.88   23.00
 -13  -5   1  191.28   23.90
 -13  -5   1  193.98   19.00
 -13  -5   1  200.98   22.70
  11   5  -1  128.99   19.70
  11   5  -1  133.29   17.50
  11   5  -1  124.99   16.70
  11   5  -1  100.49   13.80
  11   5  -1  127.49   15.10
  11   5  -1  144.89   17.80
  11   5  -1  176.68   23.00
 -11  -5   1  159.88   18.10
 -11  -5   1  155.88   15.10
 -11  -5   1  149.79   17.50
 -11  -5   1  199.58   24.20
 -11  -5   1  156.98   18.20
 -11  -5   1  144.49   14.70
 -11  -5   1  134.69   17.00
 -11  -5   1  142.69   14.10
 -11  -5   1  173.38   16.20
 -11  -5   1  163.08   20.20
   9   5  -1   44.80    9.50
   9   5  -1   40.30    9.10
   9   5  -1   32.60    8.40
   9   5  -1   45.10   12.60
   9   5  -1   46.30    8.60
   9   5  -1   46.20   11.00
   9   5  -1   46.60   12.30
   9   5  -1   40.20   10.30
  -9  -5   1   80.09   12.20
  -9  -5   1   85.19   13.10
  -9  -5   1   62.99   12.90
  -9  -5   1   68.49    8.90
  -9  -5   1   79.49   11.10
  -9  -5   1   63.19   10.00
  -9  -5   1   70.09    9.10
  -9  -5   1   75.49   11.80
  -9  -5   1   59.29   11.30
  -9  -5   1   74.79    8.10
   7   5  -1  617.64   39.30
   7   5  -1  626.34   38.50
   7   5  -1  590.24   39.70
   7   5  -1  599.64   38.40
   7   5  -1  573.44   41.50
   7   5  -1  570.34   39.60
   7   5  -1  565.04   40.00
  -7  -5   1  493.75   40.30
  -7  -5   1  503.25   36.90
  -7  -5   1  504.75   40.80
  -7  -5   1  526.75   38.40
  -7  -5   1  505.15   36.50
  -7  -5   1  481.35   37.70
  -7  -5   1  517.35   39.80
  -7  -5   1  522.95   38.80
  -7  -5   1  487.25   38.90
   5   5  -1 1183.58   86.29
   5   5  -1 1130.79   86.39
   5   5  -1 1204.58   86.19
   5   5  -1 1175.18   85.59
   5   5  -1 1228.88   87.69
   5   5  -1 1206.28   85.89
   5   5  -1 1185.18   85.69
  -5  -5   1 1399.86   85.89
  -5  -5   1 1367.16   87.69
  -5  -5   1 1373.66   86.49
  -5  -5   1 1385.96   86.19
  -5  -5   1 1365.16   87.69
  -5  -5   1 1380.26   83.99
  -5  -5   1 1387.46   86.29
  -5  -5   1 1271.57   88.59
  -5  -5   1 1416.36   86.59
  -5  -5   1 1315.57   84.49
   3   5  -1  432.76   30.20
   3   5  -1  463.65   30.10
   3   5  -1  454.95   30.20
   3   5  -1  466.55   31.10
   3   5  -1  446.26   30.40
   3   5  -1  461.95   30.10
   3   5  -1  436.96   29.70
   3   5  -1  453.65   30.00
  -3  -5   1  409.56   29.90
  -3  -5   1  400.46   30.40
  -3  -5   1  417.06   30.50
  -3  -5   1  406.76   29.80
  -3  -5   1  412.46   29.80
  -3  -5   1  412.26   30.00
  -3  -5   1  391.76   29.50
  -3  -5   1  385.66   29.50
   1   5  -1  363.36   23.90
   1   5  -1  376.86   23.40
   1   5  -1  385.16   24.30
   1   5  -1  380.26   23.70
   1   5  -1  386.36   24.20
   1   5  -1  371.86   24.70
   1   5  -1  373.76   24.60
   1   5  -1  383.66   23.80
   1   5  -1  381.16   24.50
  -1  -5   1  302.77   23.20
  -1  -5   1  295.57   24.30
  -1  -5   1  297.87   23.20
  -1  -5   1  292.27   24.10
  -1  -5   1  289.87   23.80
  -1   5  -1 2717.93  172.88
  -1   5  -1 2593.74  172.58
  -1   5  -1 2664.73  172.78
  -1   5  -1 2587.34  172.78
  -1   5  -1 2653.33  172.68
   1  -5   1 2644.84  172.68
   1  -5   1 2735.33  172.78
  -3   5  -1  381.26   24.60
  -3   5  -1  355.36   25.40
  -3   5  -1  366.96   24.50
  -3   5  -1  367.36   25.80
  -3   5  -1  348.57   25.20
  -3   5  -1  379.56   23.40
  -3   5  -1  359.96   24.40
  -3   5  -1  374.26   23.40
   3  -5   1  274.07   24.10
   3  -5   1  289.97   23.50
  -5   5  -1 2053.19  136.69
  -5   5  -1 2110.99  135.19
  -5   5  -1 2027.00  135.19
  -5   5  -1 2152.08  135.29
  -5   5  -1 2065.19  135.29
  -5   5  -1 2089.19  135.09
  -5   5  -1 2081.29  135.09
  -5   5  -1 1990.40  136.79
  -5   5  -1 2098.39  136.89
   5  -5   1 2054.39  135.09
   5  -5   1 2048.00  135.59
   5  -5   1 2071.89  135.69
   5  -5   1 2056.69  136.89
  -7   5  -1  130.79   11.70
  -7   5  -1  140.89   10.10
  -7   5  -1  127.89   13.30
  -7   5  -1  134.49   13.50
  -7   5  -1  124.99   13.30
  -7   5  -1  135.19   11.60
  -7   5  -1  128.49   10.00
  -7   5  -1  135.89   11.50
   7  -5   1   77.29   12.00
   7  -5   1   85.49   11.30
   7  -5   1   79.59   12.50
   7  -5   1   81.59    9.40
   7  -5   1   79.29   11.00
   7  -5   1   74.39    9.50
   7  -5   1   85.59    9.80
  -9   5  -1   57.19   10.40
  -9   5  -1   63.49    8.20
  -9   5  -1   54.29   12.40
  -9   5  -1   46.00   11.40
  -9   5  -1   65.39   10.40
  -9   5  -1   55.19    7.90
  -9   5  -1   45.80    9.90
  -9   5  -1   54.19   10.20
   9  -5   1   82.99    9.10
   9  -5   1   75.29   12.10
   9  -5   1   89.19   13.50
   9  -5   1   87.09   12.20
   9  -5   1   78.89    9.00
   9  -5   1   82.09   11.70
 -11   5  -1  189.88   18.90
 -11   5  -1  159.98   19.40
 -11   5  -1  169.68   14.70
 -11   5  -1  173.08   18.00
 -11   5  -1  169.68   19.90
 -11   5  -1  184.98   14.90
 -11   5  -1  208.48   21.20
 -11   5  -1  162.68   18.20
  11  -5   1  176.28   19.90
  11  -5   1  159.98   19.30
  11  -5   1  165.98   20.50
  11  -5   1  158.08   14.60
 -13   5  -1   34.40   12.70
 -13   5  -1   51.59   13.80
 -13   5  -1   47.30   14.00
  13  -5   1   78.89   17.40
  13  -5   1   55.59   15.20
 -15   5  -1   74.29   16.90
 -15   5  -1   67.09   16.10
 -15   5  -1   88.49   20.30
  15  -5   1   61.89   17.80
  15  -5   1   85.79   20.00
 -17   5  -1   32.10   15.80
 -17   5  -1   33.00   13.20
 -17   5  -1   28.50   14.10
  17  -5   1   38.60   14.10
  17  -5   1   47.80   17.10
  18   4  -1   37.10   16.10
 -18  -4   1   50.29   16.60
  16   4  -1  268.47   37.80
  16   4  -1  194.08   25.50
 -16  -4   1  159.88   25.40
 -16  -4   1  180.18   27.40
  14   4  -1  147.39   27.60
  14   4  -1  120.79   15.90
  14   4  -1  101.09   19.60
  14   4  -1  138.89   21.10
 -14  -4   1  191.98   22.50
 -14  -4   1  147.39   21.70
 -14  -4   1  158.88   18.70
 -14  -4   1  180.68   22.40
 -14  -4   1  189.08   17.50
  12   4  -1 2162.18  142.79
  12   4  -1 2120.69  144.59
  12   4  -1 2210.88  142.69
  12   4  -1 2141.39  144.99
  12   4  -1 2171.78  141.99
  12   4  -1 2137.89  138.99
  12   4  -1 2181.18  138.99
  12   4  -1 2195.38  142.49
 -12  -4   1 2061.69  139.49
 -12  -4   1 1963.20  141.69
 -12  -4   1 2033.10  138.79
 -12  -4   1 2063.29  141.99
 -12  -4   1 2174.68  140.29
 -12  -4   1 2113.89  143.09
 -12  -4   1 2073.49  144.19
 -12  -4   1 2027.10  139.19
 -12  -4   1 1971.80  143.59
 -12  -4   1 1952.50  141.69
  10   4  -1 1001.20   67.69
  10   4  -1  998.80   67.79
  10   4  -1 1007.60   70.09
  10   4  -1 1046.80   65.49
  10   4  -1  968.70   64.99
  10   4  -1 1007.60   69.29
  10   4  -1  989.80   67.29
  10   4  -1  939.21   67.79
 -10  -4   1  883.01   67.09
 -10  -4   1  929.11   69.29
 -10  -4   1  905.71   67.09
 -10  -4   1  884.21   64.69
 -10  -4   1  908.41   69.09
 -10  -4   1  927.51   65.59
 -10  -4   1  937.11   67.29
 -10  -4   1  859.31   64.69
 -10  -4   1  936.41   65.49
 -10  -4   1 1117.89   71.29
   8   4  -1 1451.85   85.69
   8   4  -1 1408.66   87.99
   8   4  -1 1341.67   89.09
   8   4  -1 1436.46   85.59
   8   4  -1 1412.66   89.39
   8   4  -1 1461.35   86.99
  -8  -4   1 1198.48   87.29
  -8  -4   1 1208.68   85.09
  -8  -4   1 1194.48   86.69
  -8  -4   1 1153.18   84.49
  -8  -4   1 1185.68   85.59
  -8  -4   1 1223.08   88.39
  -8  -4   1 1177.78   85.09
  -8  -4   1 1221.08   86.59
  -8  -4   1 1231.68   88.19
  -8  -4   1 1204.28   88.09
   6   4  -1 3095.99  211.38
   6   4  -1 3060.39  210.48
   6   4  -1 3149.68  210.58
   6   4  -1 3120.69  211.38
   6   4  -1 2991.50  211.48
   6   4  -1 2995.90  212.88
   6   4  -1 2961.80  211.78
  -6  -4   1 3380.06  211.68
  -6  -4   1 3442.16  213.28
  -6  -4   1 3341.17  209.58
  -6  -4   1 3407.26  210.68
  -6  -4   1 3358.56  209.88
  -6  -4   1 3394.16  212.28
  -6  -4   1 3348.96  211.48
  -6  -4   1 3298.27  210.98
  -6  -4   1 3412.56  213.08
   4   4  -1 1379.86  110.29
   4   4  -1 1397.46  110.49
   4   4  -1 1415.26  110.39
   4   4  -1 1415.46  110.49
   4   4  -1 1445.26  111.29
   4   4  -1 1387.86  110.69
  -4  -4   1 1878.41  109.19
  -4  -4   1 1794.22  110.89
  -4  -4   1 1914.11  112.39
  -4  -4   1 1896.01  112.29
  -4  -4   1 1887.01  109.19
  -4  -4   1 1852.71  110.79
  -4  -4   1 1919.21  111.19
  -4  -4   1 1871.61  110.99
  -4  -4   1 1861.31  111.19
   2   4  -1  156.38   12.20
   2   4  -1  158.78   11.80
   2   4  -1  145.09   12.00
   2   4  -1  147.49   12.00
   2   4  -1  162.38   12.50
   2   4  -1  153.68   11.90
   2   4  -1  152.48   11.90
   2   4  -1  154.78   12.00
   0   4  -1 9979.70  637.84
   0   4  -1 9804.02  637.84
  -2   4  -1  862.91   57.39
  -2   4  -1  841.42   56.99
  -2   4  -1  855.61   57.49
  -2   4  -1  856.11   56.99
  -2   4  -1  739.93   56.69
  -2   4  -1  831.72   57.49
   2  -4   1  943.41   56.99
   2  -4   1  949.60   57.89
   2  -4   1  881.61   57.49
  -4   4  -1 1011.30   63.89
  -4   4  -1 1005.80   64.09
  -4   4  -1 1019.70   64.09
  -4   4  -1  985.00   64.19
  -4   4  -1 1006.70   65.49
  -4   4  -1  972.60   65.49
  -4   4  -1  993.70   64.19
  -4   4  -1 1001.60   65.39
  -4   4  -1 1014.70   63.99
   4  -4   1  904.71   64.29
   4  -4   1  927.81   63.19
   4  -4   1  895.01   65.19
   4  -4   1  913.81   64.29
   4  -4   1  950.30   63.89
   4  -4   1  935.71   63.29
  -6   4  -1 3004.70  196.18
  -6   4  -1 3000.60  197.48
  -6   4  -1 2931.81  197.78
  -6   4  -1 2971.00  198.58
  -6   4  -1 2988.30  196.48
  -6   4  -1 3027.10  198.48
  -6   4  -1 3057.39  197.38
  -6   4  -1 2978.70  198.68
  -6   4  -1 2997.40  197.58
   6  -4   1 3106.29  198.68
   6  -4   1 2971.10  197.98
   6  -4   1 3009.30  196.68
   6  -4   1 3103.39  198.68
   6  -4   1 3017.30  196.58
   6  -4   1 3112.89  196.38
   6  -4   1 3085.29  196.68
   6  -4   1 3060.89  198.18
  -8   4  -1  740.73   48.90
  -8   4  -1  709.23   47.80
  -8   4  -1  721.23   47.20
  -8   4  -1  715.63   48.30
  -8   4  -1  705.83   48.50
  -8   4  -1  755.22   47.60
  -8   4  -1  732.93   45.40
  -8   4  -1  720.23   47.60
  -8   4  -1  693.13   44.80
   8  -4   1  589.84   45.60
   8  -4   1  593.84   44.80
   8  -4   1  603.14   44.70
   8  -4   1  585.34   47.50
   8  -4   1  563.64   47.30
   8  -4   1  623.64   45.80
   8  -4   1  611.34   47.90
 -10   4  -1  670.23   49.40
 -10   4  -1  698.73   48.80
 -10   4  -1  699.83   45.60
 -10   4  -1  643.94   48.50
 -10   4  -1  664.03   49.30
 -10   4  -1  735.43   48.80
 -10   4  -1  662.33   47.90
 -10   4  -1  676.53   49.80
 -10   4  -1  653.53   44.80
  10  -4   1  634.44   48.90
  10  -4   1  617.44   49.00
  10  -4   1  641.34   46.70
  10  -4   1  644.64   46.50
  10  -4   1  631.14   49.30
  10  -4   1  655.23   45.20
  10  -4   1  634.94   44.80
 -12   4  -1 1052.09   74.49
 -12   4  -1 1050.49   70.49
 -12   4  -1 1040.20   75.49
  12  -4   1 1044.90   75.79
  12  -4   1 1040.50   75.79
 -14   4  -1  393.96   38.00
 -14   4  -1  415.56   36.70
 -14   4  -1  392.06   37.80
  14  -4   1  437.86   38.80
  14  -4   1  496.25   39.80
 -16   4  -1   32.90   14.30
 -16   4  -1   65.59   17.20
 -16   4  -1   43.40   15.40
  16  -4   1   36.00   14.90
  16  -4   1   26.70   14.40
 -18   4  -1   52.09   15.00
 -18   4  -1   87.99   23.00
 -18   4  -1   57.99   19.00
  18  -4   1   62.69   19.10
  19   3  -1   24.00   14.80
 -19  -3   1   24.80   16.00
  17   3  -1   53.99   23.20
  17   3  -1   31.70   14.40
 -17  -3   1   11.60   13.20
  15   3  -1  344.97   37.60
  15   3  -1  396.06   35.80
 -15  -3   1  372.46   30.40
 -15  -3   1  400.46   33.40
 -15  -3   1  412.56   36.70
 -15  -3   1  390.26   36.00
  13   3  -1   96.79   19.90
  13   3  -1  122.99   19.10
  13   3  -1  101.89   14.40
 -13  -3   1  142.19   19.20
 -13  -3   1  152.08   20.20
 -13  -3   1  146.69   17.20
 -13  -3   1  118.29   14.20
 -13  -3   1  158.28   15.10
 -13  -3   1  142.89   18.00
 -13  -3   1  163.48   20.30
 -13  -3   1  131.09   15.60
 -13  -3   1  135.99   19.20
  11   3  -1 1162.58   74.89
  11   3  -1 1123.49   71.19
  11   3  -1 1105.59   74.79
  11   3  -1 1159.68   74.79
  11   3  -1 1103.59   76.09
  11   3  -1 1154.38   74.59
  11   3  -1 1172.98   71.59
 -11  -3   1  956.20   76.59
 -11  -3   1  999.70   74.09
 -11  -3   1  978.30   71.09
 -11  -3   1  918.11   73.49
 -11  -3   1  965.30   71.59
 -11  -3   1  975.90   75.69
 -11  -3   1 1015.60   71.49
 -11  -3   1  985.10   75.49
   9   3  -1 1514.55  109.89
   9   3  -1 1599.04  109.59
   9   3  -1 1621.74  107.69
   9   3  -1 1551.84  109.29
   9   3  -1 1656.93  109.89
  -9  -3   1 1545.95  111.09
  -9  -3   1 1678.13  109.79
  -9  -3   1 1641.74  108.39
  -9  -3   1 1575.04  107.59
  -9  -3   1 1613.14  109.09
  -9  -3   1 1612.94  107.99
  -9  -3   1 1916.61  111.89
  -9  -3   1 1664.93  109.89
  -9  -3   1 1600.04  111.39
   7   3  -1 3391.06  220.48
   7   3  -1 3270.87  221.88
   7   3  -1 3343.87  223.58
   7   3  -1 3344.27  221.88
   7   3  -1 3420.96  223.28
   7   3  -1 3306.87  221.68
   7   3  -1 3396.06  220.58
   7   3  -1 3220.08  222.18
  -7  -3   1 3420.86  220.88
  -7  -3   1 3457.05  220.68
  -7  -3   1 3325.07  221.98
  -7  -3   1 3551.84  223.68
  -7  -3   1 3494.25  221.98
  -7  -3   1 3352.26  222.48
  -7  -3   1 3381.26  220.68
  -7  -3   1 3395.76  220.28
  -7  -3   1 3545.75  221.98
  -7  -3   1 3406.36  223.28
   5   3  -1 3790.92  242.28
   5   3  -1 3856.41  242.98
   5   3  -1 3768.32  242.88
   5   3  -1 3700.83  243.78
   5   3  -1 3824.02  242.38
   5   3  -1 3838.82  244.38
   5   3  -1 3726.33  243.48
  -5  -3   1 3747.83  241.58
  -5  -3   1 3693.23  242.78
  -5  -3   1 3697.63  241.68
  -5  -3   1 3719.53  243.98
  -5  -3   1 3668.83  242.38
  -5  -3   1 3731.73  242.28
  -5  -3   1 3634.34  243.28
  -5  -3   1 3695.83  242.78
  -5  -3   1 3652.03  242.98
   3   3  -1 3187.98  217.58
   3   3  -1 3047.79  217.28
   3   3  -1 3141.09  217.28
   3   3  -1 3158.38  217.68
   3   3  -1 3007.60  217.18
   3   3  -1 3132.89  217.38
   3   3  -1 3058.99  218.18
   3   3  -1 3209.28  218.08
  -3  -3   1 3569.44  217.58
  -3  -3   1 3668.13  217.58
  -3  -3   1 3729.13  218.58
  -3  -3   1 3605.04  217.48
  -3  -3   1 3733.93  217.58
  -3  -3   1 3713.33  217.78
  -1  -3   1  606.74   41.50
  -1  -3   1  618.64   41.80
  -1  -3   1  630.24   42.00
  -1  -3   1  611.94   42.10
  -1  -3   1  612.34   41.90
  -1  -3   1  663.63   42.00
  -1  -3   1  644.34   41.50
  -1  -3   1  655.33   42.00
  -1  -3   1  650.93   41.30
  -1   3  -1 8112.09  500.95
  -1   3  -1 8138.39  501.15
   1  -3   1 7049.60  500.85
  -3   3  -1 1899.41  127.39
  -3   3  -1 1893.61  126.19
  -3   3  -1 1927.41  126.49
  -3   3  -1 1875.31  126.49
  -3   3  -1 1941.01  126.39
  -3   3  -1 1941.21  126.29
  -3   3  -1 1914.11  126.59
  -3   3  -1 1903.91  127.39
  -3   3  -1 1855.91  127.19
   3  -3   1 1946.71  125.89
   3  -3   1 2027.70  126.79
   3  -3   1 2057.59  126.29
   3  -3   1 1972.30  126.59
   3  -3   1 2009.40  125.99
   3  -3   1 1989.10  127.59
   3  -3   1 1958.40  127.39
  -5   3  -1  724.63   47.10
  -5   3  -1  768.62   47.60
  -5   3  -1  757.82   47.00
  -5   3  -1  756.22   46.50
  -5   3  -1  766.32   45.10
  -5   3  -1  749.42   46.70
  -5   3  -1  800.12   48.00
  -5   3  -1  739.43   45.70
  -5   3  -1  742.03   46.30
   5  -3   1  598.14   46.80
   5  -3   1  573.44   45.20
   5  -3   1  585.14   44.80
   5  -3   1  590.34   46.90
   5  -3   1  575.24   46.30
   5  -3   1  574.74   45.30
   5  -3   1  606.34   45.60
  -7   3  -1 1768.52  112.19
  -7   3  -1 1813.12  112.89
  -7   3  -1 1777.12  110.79
  -7   3  -1 1757.52  112.99
  -7   3  -1 1692.73  109.99
  -7   3  -1 1752.12  112.99
  -7   3  -1 1773.92  113.19
   7  -3   1 1639.54  112.99
   7  -3   1 1622.54  109.99
   7  -3   1 1588.44  111.29
   7  -3   1 1623.14  112.79
   7  -3   1 1592.94  110.59
   7  -3   1 1592.94  111.19
   7  -3   1 1629.44  112.89
  -9   3  -1 1434.16   97.29
  -9   3  -1 1411.66   97.29
  -9   3  -1 1459.75   96.59
  -9   3  -1 1365.26   93.39
  -9   3  -1 1440.76   97.19
  -9   3  -1 1472.75   96.89
  -9   3  -1 1420.56   97.39
  -9   3  -1 1441.16   94.39
  -9   3  -1 1474.25   97.99
   9  -3   1 1451.15   93.59
   9  -3   1 1310.17   97.19
   9  -3   1 1457.75   95.39
   9  -3   1 1441.36   97.39
   9  -3   1 1383.46   95.59
   9  -3   1 1461.95   97.79
   9  -3   1 1447.76   97.99
   9  -3   1 1374.56   95.29
 -11   3  -1  381.26   28.20
 -11   3  -1  389.46   33.30
 -11   3  -1  350.36   32.50
 -11   3  -1  392.96   32.50
 -11   3  -1  405.36   34.10
 -11   3  -1  339.17   32.40
 -11   3  -1  390.86   29.40
 -11   3  -1  407.36   33.80
 -11   3  -1  430.06   33.20
  11  -3   1  432.46   31.70
  11  -3   1  434.96   34.60
  11  -3   1  448.06   28.50
  11  -3   1  392.36   33.30
  11  -3   1  439.46   34.60
 -13   3  -1  666.63   49.20
 -13   3  -1  620.84   44.00
 -13   3  -1  681.23   50.49
  13  -3   1  583.34   49.30
  13  -3   1  579.34   49.70
 -15   3  -1   51.09   15.40
 -15   3  -1   29.40   11.10
 -15   3  -1   39.10   13.40
  15  -3   1   69.29   18.60
  15  -3   1   40.60   14.20
 -17   3  -1   26.10   14.80
 -17   3  -1   31.60   14.20
 -17   3  -1   34.70   14.40
  17  -3   1    9.40   14.00
  17  -3   1   25.00   15.30
  20   2  -1   86.09   21.70
 -20  -2   1   39.80   18.20
  18   2  -1    7.10   13.80
  18   2  -1    7.00   13.30
 -18  -2   1   14.10   14.50
  16   2  -1   60.99   15.50
  16   2  -1   68.39   18.70
 -16  -2   1   25.50   11.00
 -16  -2   1   64.99   16.30
 -16  -2   1   61.29   13.70
  14   2  -1  417.66   28.30
  14   2  -1  369.66   33.00
  14   2  -1  385.96   35.60
 -14  -2   1  326.07   30.50
 -14  -2   1  331.67   33.20
 -14  -2   1  311.87   31.10
 -14  -2   1  342.67   32.80
 -14  -2   1  302.77   32.40
  12   2  -1    0.50    5.50
  12   2  -1    5.60    7.70
  12   2  -1    7.20    8.40
  12   2  -1    6.50   12.40
  12   2  -1    8.00    7.90
  12   2  -1    0.80    8.20
  12   2  -1    3.80    5.30
  12   2  -1    5.00    7.00
 -12  -2   1   12.40    5.90
 -12  -2   1   20.90    7.40
 -12  -2   1   24.90   10.30
 -12  -2   1   11.80    8.00
 -12  -2   1   17.00    6.50
 -12  -2   1    7.30    7.50
 -12  -2   1   11.00    7.70
 -12  -2   1   16.40    8.10
 -12  -2   1    6.70    8.20
  10   2  -1  318.67   28.20
  10   2  -1  336.77   27.90
  10   2  -1  343.67   25.40
  10   2  -1  337.77   30.30
  10   2  -1  327.47   25.80
  10   2  -1  283.57   27.60
  10   2  -1  321.07   29.30
  10   2  -1  344.77   28.30
 -10  -2   1  342.47   28.20
 -10  -2   1  378.86   27.80
 -10  -2   1  364.96   30.20
 -10  -2   1  378.16   29.40
 -10  -2   1  372.46   26.20
 -10  -2   1  355.96   26.10
 -10  -2   1  369.76   26.90
 -10  -2   1  348.97   28.80
 -10  -2   1  363.06   28.50
   8   2  -1  151.08   13.30
   8   2  -1  163.98   15.50
   8   2  -1  146.69   14.90
   8   2  -1  143.69   14.50
   8   2  -1  145.89   12.60
   8   2  -1  135.89   16.30
   8   2  -1  162.78   15.60
  -8  -2   1  147.29   16.10
  -8  -2   1  143.59   13.40
  -8  -2   1  182.18   17.90
  -8  -2   1  152.98   13.20
  -8  -2   1  143.69   14.80
  -8  -2   1  220.88   23.60
  -8  -2   1  141.29   14.70
  -8  -2   1  160.18   14.10
  -8  -2   1  159.58   15.70
  -8  -2   1  149.49   13.30
  -6  -2   1  188.88   15.00
  -6  -2   1  188.58   16.00
  -6  -2   1  186.38   14.80
  -6  -2   1  206.28   17.50
  -6  -2   1  195.58   17.30
  -6  -2   1  193.78   14.90
  -6  -2   1  196.18   16.10
  -6  -2   1  205.58   15.30
  -6  -2   1  176.68   16.20
   4   2  -1   25.50    5.20
   4   2  -1   21.40    4.90
   4   2  -1   28.50    6.30
   4   2  -1   24.40    5.10
   4   2  -1   18.10    4.20
   4   2  -1   25.10    4.80
   4   2  -1   21.70    4.90
   4   2  -1   37.70    9.60
  -4  -2   1   34.30    4.90
  -4  -2   1   27.40    5.20
  -4  -2   1   52.69    8.40
  -4  -2   1   30.40    4.50
  -4  -2   1   33.20    4.60
  -4  -2   1   31.60    6.30
  -4  -2   1   36.30    5.60
   2   2  -1 2108.39  134.79
   2   2  -1 2097.59  133.99
   2   2  -1 2195.58  135.29
   2   2  -1 2066.89  134.79
   2   2  -1 2129.99  135.29
   2   2  -1 2129.29  134.69
   2   2  -1 2150.58  134.89
   2   2  -1 2098.29  134.89
  -2  -2   1 2005.80  134.49
  -2  -2   1 1966.00  134.69
  -2  -2   1 1927.91  134.69
  -2  -2   1 2059.79  134.79
  -2  -2   1 2048.70  135.19
   0   2  -1 1121.79   81.39
   0   2  -1 1144.59   80.89
   0   2  -1 1184.38   80.99
   0   2  -1 1173.08   81.19
   0   2  -1 1139.59   80.99
   0   2  -1 1141.69   80.89
   0  -2   1 1400.26   82.09
   0  -2   1 1387.06   81.09
   0  -2   1 1406.76   81.29
   0  -2   1 1407.06   81.09
   2  -2   1  604.64   39.60
   2  -2   1  614.54   40.70
   2  -2   1  612.34   40.10
   2  -2   1  599.74   40.10
   2  -2   1  590.64   40.40
  -4   2  -1 2671.53  182.18
  -4   2  -1 2799.42  181.18
  -4   2  -1 2761.62  181.98
  -4   2  -1 2790.02  181.48
  -4   2  -1 2710.43  182.08
  -4   2  -1 2742.33  180.38
  -4   2  -1 2794.42  181.68
  -4   2  -1 2773.92  182.18
  -4   2  -1 2786.22  181.88
   4  -2   1 2848.52  182.28
   4  -2   1 2879.21  182.08
   4  -2   1 2728.53  182.28
   4  -2   1 2864.01  182.08
   4  -2   1 2902.31  181.38
   4  -2   1 2761.12  181.18
   4  -2   1 2831.82  182.18
   4  -2   1 2802.62  181.08
  -6   2  -1  408.06   31.40
  -6   2  -1  419.36   31.10
  -6   2  -1  397.46   28.70
  -6   2  -1  399.06   29.60
  -6   2  -1  402.16   30.70
  -6   2  -1  395.46   31.20
  -6   2  -1  400.16   31.50
  -6   2  -1  395.56   31.30
  -6   2  -1  421.96   31.90
   6  -2   1  437.06   31.70
   6  -2   1  469.75   32.00
   6  -2   1  454.75   28.90
   6  -2   1  467.85   29.80
   6  -2   1  455.55   30.70
   6  -2   1  454.05   31.90
   6  -2   1  466.65   30.60
   6  -2   1  453.55   31.90
  -8   2  -1  474.75   37.70
  -8   2  -1  472.65   38.30
  -8   2  -1  499.55   38.30
  -8   2  -1  447.86   35.00
  -8   2  -1  486.05   38.60
  -8   2  -1  470.85   38.70
  -8   2  -1  495.75   36.20
  -8   2  -1  481.05   38.90
  -8   2  -1  458.55   38.00
   8  -2   1  609.14   36.50
   8  -2   1  601.04   37.90
   8  -2   1  571.84   35.30
   8  -2   1  582.64   39.50
   8  -2   1  586.24   39.80
   8  -2   1  564.44   39.10
   8  -2   1  567.04   37.90
 -10   2  -1  276.07   22.10
 -10   2  -1  293.27   26.90
 -10   2  -1  302.87   27.40
 -10   2  -1  314.27   27.00
 -10   2  -1  295.77   26.30
 -10   2  -1  297.87   26.70
 -10   2  -1  301.47   26.10
 -10   2  -1  294.17   23.50
  10  -2   1  339.97   28.50
  10  -2   1  315.87   25.10
  10  -2   1  337.97   27.80
  10  -2   1  323.87   22.20
  10  -2   1  308.97   27.40
  10  -2   1  345.87   29.20
  10  -2   1  342.27   24.90
 -12   2  -1   79.29   16.20
 -12   2  -1   69.89   13.90
 -12   2  -1   69.09   14.20
 -12   2  -1   78.19   10.60
  12  -2   1   39.30   12.10
  12  -2   1   45.30   12.50
 -14   2  -1   74.69   17.10
 -14   2  -1  115.69   19.20
 -14   2  -1  114.29   19.70
  14  -2   1  106.49   20.00
  14  -2   1  101.49   19.70
 -16   2  -1  243.58   27.80
 -16   2  -1  248.48   28.60
 -16   2  -1  197.48   28.60
  16  -2   1  264.17   30.20
  16  -2   1  268.77   30.90
 -18   2  -1   34.40   14.10
 -18   2  -1   43.10   16.00
 -18   2  -1   12.10   14.90
  18  -2   1   24.90   13.80
  18  -2   1   32.00   17.70
  19   1  -1  110.39   25.70
  19   1  -1  136.89   28.90
 -19  -1   1  124.29   31.60
  17   1  -1  266.57   30.40
  17   1  -1  226.68   30.80
 -17  -1   1  244.48   28.70
 -17  -1   1  228.78   29.30
 -17  -1   1  248.18   28.80
  15   1  -1  175.68   25.10
  15   1  -1  203.38   24.50
 -15  -1   1  195.38   24.00
 -15  -1   1  177.48   24.60
 -15  -1   1  186.68   22.30
  13   1  -1  800.52   52.39
  13   1  -1  815.32   55.89
  13   1  -1  796.42   48.40
  13   1  -1  773.92   52.99
 -13  -1   1  606.44   52.79
 -13  -1   1  603.84   47.50
 -13  -1   1  672.53   52.19
 -13  -1   1  703.13   50.99
 -13  -1   1  586.54   52.09
 -13  -1   1  610.94   51.09
 -13  -1   1  653.63   52.09
 -13  -1   1  653.83   47.30
 -13  -1   1  611.04   49.40
  11   1  -1  584.04   44.10
  11   1  -1  550.44   40.00
  11   1  -1  563.64   40.90
  11   1  -1  575.74   45.90
  11   1  -1  600.54   43.90
  11   1  -1  580.44   45.20
  11   1  -1  575.64   43.40
 -11  -1   1  555.54   43.00
 -11  -1   1  585.44   45.50
 -11  -1   1  576.94   42.40
 -11  -1   1  579.64   43.80
 -11  -1   1  567.54   45.10
 -11  -1   1  576.24   46.60
 -11  -1   1  616.44   44.80
 -11  -1   1  588.94   40.70
 -11  -1   1  590.44   41.10
 -11  -1   1  609.44   44.50
   9   1  -1 1827.32  122.09
   9   1  -1 1861.81  120.29
   9   1  -1 1852.21  117.59
   9   1  -1 1946.71  120.79
   9   1  -1 1825.42  120.59
   9   1  -1 1903.11  118.29
   9   1  -1 1812.02  121.59
   9   1  -1 1859.61  120.29
  -9  -1   1 1761.52  121.39
  -9  -1   1 1682.53  121.99
  -9  -1   1 1730.03  120.09
  -9  -1   1 1730.73  118.99
  -9  -1   1 1715.23  121.49
  -9  -1   1 1625.04  119.89
  -9  -1   1 1741.33  117.89
  -9  -1   1 1795.12  119.59
  -9  -1   1 1809.22  120.49
   7   1  -1  661.23   47.30
   7   1  -1  678.63   44.40
   7   1  -1  675.93   45.90
   7   1  -1  674.03   43.80
   7   1  -1  651.53   46.90
   7   1  -1  653.63   45.80
   7   1  -1  644.74   46.00
   7   1  -1  687.13   45.90
  -7  -1   1  646.04   44.10
  -7  -1   1  647.64   45.90
  -7  -1   1  599.04   45.60
  -7  -1   1  630.14   45.60
  -7  -1   1  643.14   46.20
  -7  -1   1  634.04   45.20
  -7  -1   1  651.93   44.40
  -7  -1   1  660.33   44.90
   5   1  -1 3152.08  201.08
   5   1  -1 3138.79  201.48
   5   1  -1 3082.49  201.88
   5   1  -1 3067.39  200.28
   5   1  -1 3176.78  201.28
   5   1  -1 3099.79  199.88
   5   1  -1 3067.49  200.98
  -5  -1   1 2942.91  200.78
  -5  -1   1 3040.10  201.18
  -5  -1   1 3089.19  201.48
  -5  -1   1 3104.09  200.28
  -5  -1   1 3002.20  201.88
  -5  -1   1 3152.18  200.58
  -5  -1   1 3108.39  199.98
  -5  -1   1 3064.49  202.08
   3   1  -1 4783.02  332.47
   3   1  -1 4799.92  332.77
   3   1  -1 4981.00  333.47
   3   1  -1 4856.31  332.17
   3   1  -1 4971.80  332.27
   3   1  -1 4998.20  332.97
  -3  -1   1 5652.13  332.67
  -3  -1   1 5644.44  332.77
  -3  -1   1 5662.83  333.07
   1   1  -1  991.10   64.59
   1   1  -1 1057.69   64.79
  -1  -1   1  979.40   64.49
  -1  -1   1 1012.10   64.49
  -1  -1   1  934.11   64.29
  -1  -1   1  971.10   64.09
   1  -1   1   87.39    6.60
  -3   1  -1 5494.25  349.07
  -3   1  -1 5425.06  349.37
  -3   1  -1 5359.06  348.67
  -3   1  -1 5186.98  349.17
  -3   1  -1 5404.46  349.27
  -3   1  -1 5426.56  348.97
  -3   1  -1 5416.66  349.27
   3  -1   1 5534.35  348.97
   3  -1   1 5352.36  349.37
   3  -1   1 5473.45  349.27
   3  -1   1 5440.06  348.67
   3  -1   1 5337.27  349.17
   3  -1   1 5329.67  348.77
  -5   1  -1 2161.28  136.79
  -5   1  -1 2126.49  135.69
  -5   1  -1 2142.99  137.19
  -5   1  -1 2147.89  136.79
  -5   1  -1 2157.68  136.49
  -5   1  -1 2164.38  137.19
  -5   1  -1 2068.69  134.49
  -5   1  -1 2125.99  136.69
  -5   1  -1 2169.08  137.09
   5  -1   1 1983.50  136.69
   5  -1   1 2037.90  137.09
   5  -1   1 2008.60  134.69
   5  -1   1 1989.50  136.29
   5  -1   1 2028.00  136.09
   5  -1   1 1999.50  136.89
   5  -1   1 2034.30  136.69
   5  -1   1 2005.90  135.49
  -7   1  -1 3133.59  212.08
  -7   1  -1 3313.97  211.58
  -7   1  -1 3176.78  209.68
  -7   1  -1 3132.79  211.68
  -7   1  -1 3097.29  211.68
  -7   1  -1 3228.78  211.18
  -7   1  -1 3222.68  211.58
  -7   1  -1 3172.58  211.08
  -7   1  -1 3119.29  208.48
   7  -1   1 3234.48  211.58
   7  -1   1 3261.37  210.68
   7  -1   1 3340.57  209.68
   7  -1   1 3219.68  211.68
   7  -1   1 3244.98  211.08
   7  -1   1 3305.67  208.48
   7  -1   1 3230.78  212.18
   7  -1   1 3392.66  211.68
   7  -1   1 3189.28  212.08
  -9   1  -1  970.90   69.89
  -9   1  -1 1026.80   73.39
  -9   1  -1 1078.29   74.09
  -9   1  -1 1041.80   73.39
  -9   1  -1 1003.80   73.59
  -9   1  -1  925.91   73.99
  -9   1  -1 1005.30   71.29
  -9   1  -1 1009.10   73.99
  -9   1  -1 1010.20   74.29
   9  -1   1 1142.69   74.49
   9  -1   1 1171.58   71.49
   9  -1   1 1097.69   75.19
   9  -1   1 1111.49   73.29
   9  -1   1 1088.39   74.89
   9  -1   1 1132.59   74.39
   9  -1   1 1151.68   70.09
   9  -1   1 1111.89   72.99
 -11   1  -1  742.63   52.09
 -11   1  -1  679.63   51.49
 -11   1  -1  684.43   52.09
 -11   1  -1  668.93   46.30
 -11   1  -1  666.13   51.99
 -11   1  -1  708.23   52.29
 -11   1  -1  694.53   51.29
 -11   1  -1  684.73   50.89
 -11   1  -1  696.93   48.20
  11  -1   1  649.83   47.60
  11  -1   1  704.43   63.29
  11  -1   1  712.03   51.99
  11  -1   1  648.14   51.09
  11  -1   1  684.23   52.99
  11  -1   1  678.63   46.30
  11  -1   1  720.23   50.39
  11  -1   1  708.13   53.09
 -13   1  -1  218.08   23.60
 -13   1  -1  220.28   24.70
  13  -1   1  221.28   24.60
  13  -1   1  170.48   23.70
 -15   1  -1  472.95   39.60
 -15   1  -1  451.45   39.30
 -15   1  -1  388.26   39.50
  15  -1   1  468.85   41.00
  15  -1   1  421.26   41.00
 -17   1  -1  113.79   24.30
 -17   1  -1  147.59   22.90
 -17   1  -1  149.19   23.40
  17  -1   1  163.28   27.10
  17  -1   1  157.78   25.80
 -19   1  -1   52.69   19.60
 -19   1  -1   32.20   16.90
  19  -1   1   49.10   17.00
  19  -1   1   33.10   16.70
  20   0  -1   -2.20   13.00
  20   0  -1   12.70   14.80
 -20   0   1    5.20   15.50
  18   0  -1   -0.40   13.60
  18   0  -1    9.60   13.80
 -18   0   1   -5.50    9.90
 -18   0   1   -1.50   11.50
 -18   0   1  -18.30   12.00
  16   0  -1    7.10   11.50
  16   0  -1    5.00   11.70
 -16   0   1    2.50   11.50
 -16   0   1    2.50   10.40
 -16   0   1    7.10    9.50
  14   0  -1   -4.40    8.90
  14   0  -1   -0.80    9.60
  14   0  -1   -3.30    5.70
 -14   0   1   -1.00    5.20
 -14   0   1   -2.50   10.10
 -14   0   1   -5.80    7.60
 -14   0   1   -4.10    7.80
 -14   0   1    1.70    7.40
  12   0  -1   -2.40    7.80
  12   0  -1   -7.50    6.40
  12   0  -1    1.10    4.00
  12   0  -1   -2.20    4.80
  12   0  -1   -6.00    6.10
  12   0  -1   -8.90    7.00
  12   0  -1    5.40    7.90
 -12   0   1    3.40    5.30
 -12   0   1   -0.10    6.50
 -12   0   1    3.80    7.20
 -12   0   1    3.00    8.00
 -12   0   1    1.60    4.60
 -12   0   1    5.20    7.70
 -12   0   1   -7.20    7.70
 -12   0   1    2.10    7.60
 -12   0   1   -6.10    6.00
 -12   0   1    0.80    6.80
  10   0  -1    5.10    5.90
  10   0  -1    2.40    7.30
  10   0  -1    3.20    6.10
  10   0  -1   -0.80    4.30
  10   0  -1   -5.90    5.70
  10   0  -1   -0.30    3.40
  10   0  -1    2.70    6.30
 -10   0   1    2.70    6.10
 -10   0   1   -0.40    4.90
 -10   0   1    4.60    6.50
 -10   0   1    1.90    4.40
 -10   0   1    2.20    6.60
 -10   0   1    0.70    5.20
 -10   0   1    0.40    5.70
 -10   0   1    3.30    5.60
 -10   0   1   -1.40    3.80
 -10   0   1   -0.50    5.40
   8   0  -1   -2.40    4.50
   8   0  -1    0.50    4.20
   8   0  -1   -3.50    4.40
   8   0  -1   -0.50    5.40
   8   0  -1    0.70    2.70
   8   0  -1    1.90    4.30
   8   0  -1    0.40    3.40
  -8   0   1   -0.10    5.40
  -8   0   1    3.90    4.80
  -8   0   1    1.10    3.10
  -8   0   1    3.80    4.20
  -8   0   1    5.70    5.60
  -8   0   1   -1.00    4.50
  -8   0   1   -1.10    4.20
  -8   0   1   -2.30    5.00
  -8   0   1    1.00    4.60
  -8   0   1    1.10    3.60
   6   0  -1    2.70    3.50
   6   0  -1    1.00    3.30
   6   0  -1    2.10    3.70
   6   0  -1    2.20    2.90
   6   0  -1    4.30    4.20
   6   0  -1    3.10    2.20
   6   0  -1   -1.20    4.00
  -6   0   1    2.10    2.40
  -6   0   1   -0.20    3.50
  -6   0   1    3.60    4.00
  -6   0   1    8.60    4.50
  -6   0   1   -0.70    3.90
  -6   0   1    2.40    3.10
  -6   0   1    2.50    4.00
  -6   0   1   -3.30    4.10
  -6   0   1    3.90    3.70
   4   0  -1    1.40    2.40
   4   0  -1    0.00    2.60
   4   0  -1    1.90    2.50
   4   0  -1    2.10    2.80
   4   0  -1   -0.70    1.60
   4   0  -1    1.20    4.00
   4   0  -1   -0.80    2.60
   4   0  -1    1.10    2.70
  -4   0   1   -4.60    2.40
  -4   0   1   -0.80    2.50
  -4   0   1    0.40    3.10
  -4   0   1    4.80    3.10
  -4   0   1   -0.30    2.40
  -4   0   1   -0.10    1.70
  -4   0   1   -1.50    2.80
  -4   0   1    0.90    2.70
  -4   0   1   -1.10    2.30
   2   0  -1    3.40    1.80
   2   0  -1   -0.10    1.60
   2   0  -1    1.50    1.50
   2   0  -1    1.10    1.20
   2   0  -1    1.90    1.80
   2   0  -1    0.40    1.50
  -2   0   1    3.30    1.90
  -2   0   1    3.30    2.70
  -2   0   1    4.90    1.70
  -2   0   1   -1.00    1.50
  -2   0   1    1.00    1.60
   0   0  -1    4.30    1.30
   0   0  -1    1.10    1.30
   0   0  -1    4.10    1.50
   0   0  -1    4.20    1.50
   0   0  -1    3.50    1.30
   0   0   1    4.10    1.10
   0   0   1    3.70    1.40
   0   0   1    3.40    1.50
   0   0   1    5.70    1.50
   0   0   1    3.20    1.30
   0   0   1    3.00    1.20
   0   0   1    2.20    1.20
  -2   0  -1    3.50    2.40
  -2   0  -1    0.30    1.90
  -2   0  -1    2.30    2.50
  -2   0  -1    0.50    1.90
  -2   0  -1    1.60    2.30
  -2   0  -1    1.60    2.30
  -2   0  -1    2.80    2.10
   2   0   1    1.70    1.20
   2   0   1    7.80    2.40
   2   0   1   -0.90    2.00
   2   0   1    2.10    2.10
   2   0   1    3.20    2.40
   2   0   1    0.60    2.20
   2   0   1   -0.60    2.00
   2   0   1    1.90    2.00
  -4   0  -1    0.10    2.80
  -4   0  -1    1.40    3.50
  -4   0  -1    4.10    3.10
  -4   0  -1    4.40    3.40
  -4   0  -1    0.60    3.00
  -4   0  -1    0.10    2.90
  -4   0  -1   -0.40    2.60
  -4   0  -1    4.80    3.60
  -4   0  -1    0.70    1.30
   4   0   1    0.30    0.50
   4   0   1   -1.10    3.00
   4   0   1    1.50    3.20
   4   0   1    2.40    3.10
   4   0   1    0.40    3.10
   4   0   1    2.50    3.40
   4   0   1    0.30    2.50
   4   0   1   -1.80    2.70
  -6   0  -1    0.30    4.00
  -6   0  -1    3.30    4.20
  -6   0  -1    2.00    4.10
  -6   0  -1    1.50    2.00
  -6   0  -1    0.50    4.30
  -6   0  -1    1.30    3.50
  -6   0  -1    0.10    4.50
  -6   0  -1   -2.10    4.10
  -6   0  -1    0.30    3.30
   6   0   1   -0.10    3.00
   6   0   1   -2.60    3.90
   6   0   1    1.60    4.10
   6   0   1   -1.50    4.60
   6   0   1    0.60    1.20
   6   0   1    5.90    4.40
   6   0   1    0.80    4.40
   6   0   1    2.70    4.30
  -8   0  -1    0.20    3.60
  -8   0  -1    3.60    6.00
  -8   0  -1   -0.50    4.80
  -8   0  -1    3.20    5.00
  -8   0  -1   -2.60    4.40
  -8   0  -1   -0.80    2.50
  -8   0  -1   -0.80    5.20
  -8   0  -1   -1.30    5.20
  -8   0  -1    0.00    3.90
   8   0   1    0.50    5.90
   8   0   1   -1.80    2.40
   8   0   1   -1.90    4.30
   8   0   1   -1.00    3.60
   8   0   1    1.80    6.20
   8   0   1    2.50    6.60
   8   0   1    1.80    5.70
   8   0   1    0.10    5.60
 -10   0  -1   -2.30    7.80
 -10   0  -1   -3.10    6.30
 -10   0  -1    9.10    5.60
 -10   0  -1    8.00    7.90
 -10   0  -1    3.60    6.40
 -10   0  -1    1.10    6.30
 -10   0  -1    1.30    5.90
 -10   0  -1   -0.70    6.40
 -10   0  -1   -1.50    3.20
  10   0   1    2.80    4.70
  10   0   1    1.10    3.40
  10   0   1    0.20    2.00
  10   0   1   -3.00    6.10
  10   0   1    0.20    7.20
  10   0   1    1.20    5.90
  10   0   1   -3.90    6.90
 -12   0  -1   -1.00    6.80
 -12   0  -1    1.30    7.50
 -12   0  -1   -7.60    8.00
 -12   0  -1    0.00   10.70
 -12   0  -1   -0.20    7.40
 -12   0  -1    2.60    6.70
  12   0   1   -4.20    8.30
  12   0   1   -4.70    8.10
 -14   0  -1   -2.80    8.70
 -14   0  -1   11.80    7.00
 -14   0  -1   -0.50   10.10
  14   0   1    1.10   10.70
  14   0   1   -3.10    9.60
 -16   0  -1   -9.40    8.90
 -16   0  -1  -10.70   10.20
 -16   0  -1   -1.10    9.30
  16   0   1   -0.60   12.30
  16   0   1   10.20   13.40
 -18   0  -1   -2.90   12.10
 -18   0  -1    4.40   13.40
 -18   0  -1    2.70   15.50
  18   0   1   -0.80   19.20
  18   0   1    4.60   13.80
  19  -1  -1  131.89   27.20
  19  -1  -1  131.09   29.30
 -19   1   1   96.19   22.50
 -19   1   1  105.49   22.40
 -19   1   1  110.29   28.50
  17  -1  -1  241.48   30.30
  17  -1  -1  224.98   29.60
 -17   1   1  263.07   28.80
 -17   1   1  254.17   28.30
 -17   1   1  213.18   29.30
  15  -1  -1  203.68   26.40
  15  -1  -1  195.38   25.10
 -15   1   1  181.78   24.90
 -15   1   1  207.28   24.40
 -15   1   1  203.48   23.70
  13  -1  -1  729.93   51.99
  13  -1  -1  767.52   48.30
  13  -1  -1  816.02   53.59
  13  -1  -1  765.12   54.49
 -13   1   1  659.63   52.29
 -13   1   1  604.84   47.60
 -13   1   1  611.44   50.09
 -13   1   1  622.54   46.20
 -13   1   1  678.13   52.09
 -13   1   1  636.34   52.59
 -13   1   1  692.63   51.69
 -13   1   1  628.64   52.09
  11  -1  -1  533.45   42.10
  11  -1  -1  565.74   43.40
  11  -1  -1  573.64   40.10
  11  -1  -1  546.15   43.90
  11  -1  -1  545.65   44.30
  11  -1  -1  507.95   46.70
  11  -1  -1  552.24   41.90
  11  -1  -1  578.14   38.50
 -11   1   1  573.24   43.80
 -11   1   1  565.94   43.40
 -11   1   1  589.04   38.90
 -11   1   1  611.14   43.20
 -11   1   1  569.94   44.00
 -11   1   1  586.44   42.80
 -11   1   1  568.54   51.39
 -11   1   1  567.44   43.30
 -11   1   1  567.44   42.10
 -11   1   1  565.44   40.00
   9  -1  -1 1865.11  119.79
   9  -1  -1 1873.91  117.89
   9  -1  -1 1726.53  120.69
   9  -1  -1 1887.51  120.29
   9  -1  -1 1853.71  119.39
   9  -1  -1 1782.52  119.59
   9  -1  -1 1816.02  116.49
   9  -1  -1 1837.82  121.49
  -9   1   1 1723.03  116.69
  -9   1   1 1715.53  120.39
  -9   1   1 1810.22  120.09
  -9   1   1 1749.53  119.59
  -9   1   1 1735.83  120.79
  -9   1   1 1804.62  120.09
  -9   1   1 1802.02  119.69
  -9   1   1 1690.43  121.09
  -9   1   1 1699.83  119.59
  -9   1   1 1795.32  119.29
   7  -1  -1  693.53   46.40
   7  -1  -1  666.93   46.00
   7  -1  -1  672.93   43.40
   7  -1  -1  667.23   44.70
   7  -1  -1  688.63   46.30
   7  -1  -1  675.73   47.30
  -7   1   1  654.23   46.30
  -7   1   1  653.53   46.20
  -7   1   1  621.34   47.50
  -7   1   1  619.64   44.60
  -7   1   1  661.53   46.20
  -7   1   1  666.03   46.20
  -7   1   1  656.33   46.10
  -7   1   1  628.04   45.80
  -7   1   1  631.84   46.60
  -7   1   1  665.83   43.60
   5  -1  -1 3204.58  203.28
   5  -1  -1 3046.30  203.98
   5  -1  -1 3185.98  203.28
   5  -1  -1 3058.19  202.48
   5  -1  -1 3100.39  201.38
   5  -1  -1 3125.79  203.38
   5  -1  -1 3067.19  203.98
  -5   1   1 3257.37  204.18
  -5   1   1 3087.49  202.48
  -5   1   1 3137.29  203.28
  -5   1   1 3141.59  201.48
  -5   1   1 2922.31  203.58
  -5   1   1 3114.79  203.38
  -5   1   1 3151.98  203.28
  -5   1   1 3315.47  203.48
  -5   1   1 3013.20  203.18
   3  -1  -1 4837.52  336.07
   3  -1  -1 4780.92  337.17
   3  -1  -1 4969.90  337.17
   3  -1  -1 4828.12  336.97
   3  -1  -1 4585.04  337.47
   3  -1  -1 5036.80  337.17
   3  -1  -1 4729.33  336.87
  -3   1   1 5605.44  337.47
  -3   1   1 5664.83  337.87
  -3   1   1 5789.32  337.37
  -3   1   1 5597.64  337.07
  -3   1   1 5522.45  337.27
  -3   1   1 5694.93  337.47
  -3   1   1 5431.36  337.77
   1  -1  -1 1050.49   64.89
   1  -1  -1  993.90   65.49
   1  -1  -1 1043.00   65.29
   1  -1  -1 1003.90   64.89
  -1   1   1  984.50   65.29
  -1   1   1  938.01   65.09
  -1   1   1  985.60   64.99
  -3  -1  -1 5355.06  352.16
  -3  -1  -1 5621.54  351.96
  -3  -1  -1 5466.85  351.36
  -3  -1  -1 5443.16  351.36
  -3  -1  -1 5343.17  351.66
  -3  -1  -1 5284.77  351.56
  -3  -1  -1 5512.55  352.26
   3   1   1 5302.77  351.56
   3   1   1 5325.87  351.66
   3   1   1 5389.86  351.56
   3   1   1 5526.05  351.26
   3   1   1 5505.45  351.46
   3   1   1 5435.96  350.16
   3   1   1 5580.24  352.26
  -5  -1  -1 2159.88  136.59
  -5  -1  -1 2118.09  136.19
  -5  -1  -1 2122.59  134.09
  -5  -1  -1 2162.88  135.49
  -5  -1  -1 2173.28  135.89
  -5  -1  -1 2166.98  136.39
  -5  -1  -1 2174.38  137.29
   5   1   1 1989.40  136.29
   5   1   1 2011.50  135.29
   5   1   1 2018.60  135.99
   5   1   1 1963.50  136.79
   5   1   1 1998.10  135.69
   5   1   1 1976.90  136.19
   5   1   1 2004.20  137.09
   5   1   1 2019.70  136.39
  -7  -1  -1 3266.37  211.98
  -7  -1  -1 3142.29  210.28
  -7  -1  -1 3083.19  210.78
  -7  -1  -1 3061.29  210.88
  -7  -1  -1 3276.87  211.48
  -7  -1  -1 3247.88  211.38
  -7  -1  -1 3116.79  208.08
  -7  -1  -1 3204.78  209.68
   7   1   1 3343.37  210.88
   7   1   1 3295.07  209.48
   7   1   1 3187.98  211.08
   7   1   1 3318.37  211.28
   7   1   1 3237.28  212.18
   7   1   1 3187.18  210.48
   7   1   1 3263.07  208.08
   7   1   1 3231.08  211.28
  -9  -1  -1 1052.89   73.59
  -9  -1  -1  981.30   72.69
  -9  -1  -1  973.50   71.79
  -9  -1  -1  967.90   73.59
  -9  -1  -1  961.50   68.99
  -9  -1  -1 1045.40   71.09
  -9  -1  -1  995.20   72.59
  -9  -1  -1  930.41   73.69
  -9  -1  -1  976.80   72.99
   9   1   1 1136.59   69.19
   9   1   1 1127.29   74.99
   9   1   1 1126.09   73.49
   9   1   1 1107.89   70.79
   9   1   1 1131.49   72.69
   9   1   1 1141.39   73.59
   9   1   1 1077.29   74.39
   9   1   1 1060.29   72.89
   9   1   1 1089.79   72.59
 -11  -1  -1  683.13   50.59
 -11  -1  -1  701.73   49.80
 -11  -1  -1  650.73   50.79
 -11  -1  -1  744.43   51.99
 -11  -1  -1  710.73   51.59
 -11  -1  -1  595.94   53.79
 -11  -1  -1  684.33   51.89
 -11  -1  -1  661.73   45.80
  11   1   1  670.63   45.80
  11   1   1  726.53   51.69
  11   1   1  675.23   49.99
  11   1   1  679.63   50.39
  11   1   1  663.63   50.79
  11   1   1  650.83   52.59
  11   1   1  701.53   47.80
 -13  -1  -1  209.48   24.10
 -13  -1  -1  220.48   23.70
 -13  -1  -1  199.68   19.00
 -13  -1  -1  184.18   21.00
  13   1   1  177.98   23.00
  13   1   1  195.98   25.40
 -15  -1  -1  395.66   39.10
 -15  -1  -1  439.76   39.70
  15   1   1  436.06   55.59
  15   1   1  457.35   40.10
 -17  -1  -1  130.59   22.40
 -17  -1  -1  151.58   25.10
 -17  -1  -1  138.69   22.90
  17   1   1  119.29   24.20
  17   1   1  129.19   25.50
 -19  -1  -1   22.00   16.40
  19   1   1   45.10   25.90
  19   1   1   37.50   17.20
  20  -2  -1   76.19   20.10
  20  -2  -1   36.70   18.30
 -20   2   1   39.40   17.60
  18  -2  -1   25.30   14.80
  18  -2  -1   13.30   14.20
 -18   2   1   21.40   13.10
 -18   2   1   -5.30   13.00
 -18   2   1    3.20   10.20
  16  -2  -1   47.80   15.30
  16  -2  -1   73.99   19.50
 -16   2   1   69.29   17.00
 -16   2   1   61.49   17.20
 -16   2   1   66.09   16.00
  14  -2  -1  386.56   35.20
  14  -2  -1  397.96   28.50
  14  -2  -1  428.26   34.70
 -14   2   1  318.47   32.20
 -14   2   1  314.57   31.80
 -14   2   1  322.17   33.00
  12  -2  -1    6.80    8.10
  12  -2  -1    1.50    7.10
  12  -2  -1    4.30    5.60
  12  -2  -1    4.40    7.10
  12  -2  -1    2.60    5.30
  12  -2  -1    2.60    8.50
 -12   2   1   13.70    8.20
 -12   2   1   16.30    4.50
 -12   2   1   13.70    8.80
 -12   2   1   18.80    9.90
 -12   2   1   10.00    5.80
 -12   2   1   23.90    9.10
 -12   2   1   20.50    9.30
 -12   2   1   10.10    7.70
 -12   2   1   15.40    8.70
  10  -2  -1  349.87   26.40
  10  -2  -1  328.87   27.90
  10  -2  -1  334.47   28.60
  10  -2  -1  334.27   29.70
  10  -2  -1  332.87   29.30
  10  -2  -1  332.07   29.60
  10  -2  -1  350.46   24.40
 -10   2   1  359.46   28.60
 -10   2   1  356.16   29.50
 -10   2   1  373.56   28.80
 -10   2   1  369.76   29.40
 -10   2   1  395.96   29.70
 -10   2   1  359.86   29.20
 -10   2   1  370.76   29.90
 -10   2   1  359.56   26.50
 -10   2   1  362.86   29.40
 -10   2   1  367.46   24.60
   8  -2  -1  152.98   15.50
   8  -2  -1  156.18   14.70
   8  -2  -1  159.68   13.30
   8  -2  -1  147.49   14.30
   8  -2  -1  153.18   11.00
   8  -2  -1  147.59   15.40
   8  -2  -1  156.68   15.80
  -8   2   1  136.19   14.90
  -8   2   1  148.99   15.50
  -8   2   1  158.58   15.10
  -8   2   1  148.59   15.10
  -8   2   1  170.28   15.00
  -8   2   1  161.48   15.20
  -8   2   1  145.49   14.70
  -8   2   1  154.28   21.50
  -8   2   1  148.09   11.20
  -8   2   1  143.39   13.10
  -6   2   1  184.88   15.50
  -6   2   1  194.68   16.10
  -6   2   1  189.38   15.70
  -6   2   1  194.98   14.60
  -6   2   1  180.38   15.40
  -6   2   1  172.98   15.70
  -6   2   1  178.18   16.00
  -6   2   1  199.18   16.50
   4  -2  -1   20.80    5.20
   4  -2  -1   15.70    4.40
   4  -2  -1   22.00    4.50
   4  -2  -1   19.30    4.40
   4  -2  -1   18.70    4.90
   4  -2  -1   16.10    4.30
   4  -2  -1   21.40    5.00
  -4   2   1   32.30    5.50
  -4   2   1   23.80    4.50
  -4   2   1   26.30    5.30
  -4   2   1   27.30    4.90
  -4   2   1   29.60    4.90
  -4   2   1   29.60    5.30
  -4   2   1   34.50    5.00
  -4   2   1   24.60    5.10
   2  -2  -1 2018.20  131.29
   2  -2  -1 2171.88  131.09
   2  -2  -1 2089.59  131.39
   2  -2  -1 2061.59  131.69
   2  -2  -1 2152.28  131.59
   2  -2  -1 2158.28  130.69
  -2   2   1 1980.80  131.39
  -2   2   1 1951.50  131.69
  -2   2   1 1927.31  131.39
  -2   2   1 1938.01  131.39
  -2   2   1 1913.61  131.59
  -2   2   1 1984.20  131.39
  -2   2   1 1951.70  130.59
   0  -2  -1 1121.09   76.49
   0  -2  -1 1101.59   76.09
   0  -2  -1 1102.59   76.19
   0  -2  -1 1127.89   76.09
   0  -2  -1 1203.28   76.89
   0  -2  -1 1122.09   75.49
   0   2   1 1399.36   76.79
  -2  -2  -1  441.86   36.10
  -2  -2  -1  564.94   37.50
  -2  -2  -1  451.45   36.20
  -2  -2  -1  432.46   35.40
  -2  -2  -1  573.14   37.10
   2   2   1  579.34   36.00
   2   2   1  573.24   36.20
   2   2   1  599.04   35.80
   2   2   1  602.14   35.70
   2   2   1  495.65   35.50
  -4  -2  -1 2729.13  182.28
  -4  -2  -1 2724.93  181.08
  -4  -2  -1 2752.22  181.48
  -4  -2  -1 2709.63  181.48
  -4  -2  -1 2725.13  181.58
  -4  -2  -1 2689.83  180.88
  -4  -2  -1 2773.02  181.98
   4   2   1 2908.31  181.98
   4   2   1 2816.42  181.08
   4   2   1 2790.42  182.48
   4   2   1 2848.31  181.68
   4   2   1 2891.21  181.08
   4   2   1 2805.72  181.48
  -6  -2  -1  442.86   32.80
  -6  -2  -1  456.85   34.80
  -6  -2  -1  417.66   33.50
  -6  -2  -1  466.75   35.00
  -6  -2  -1  448.56   33.90
  -6  -2  -1  449.06   33.90
  -6  -2  -1  426.76   32.80
   6   2   1  508.85   34.10
   6   2   1  474.85   34.50
   6   2   1  480.55   34.90
   6   2   1  496.55   39.30
   6   2   1  488.85   32.80
   6   2   1  496.15   33.30
   6   2   1  485.95   31.40
   6   2   1  460.85   34.00
  -8  -2  -1  468.95   37.50
  -8  -2  -1  462.65   37.20
  -8  -2  -1  469.25   35.40
  -8  -2  -1  495.25   39.30
  -8  -2  -1  477.45   38.80
  -8  -2  -1  482.55   38.80
  -8  -2  -1  589.74   41.20
  -8  -2  -1  467.35   39.60
   8   2   1  539.35   39.20
   8   2   1  541.55   40.20
   8   2   1  554.04   35.60
   8   2   1  581.74   39.10
   8   2   1  586.44   37.50
   8   2   1  577.04   38.50
   8   2   1  571.34   39.30
   8   2   1  581.74   39.60
 -10  -2  -1  315.67   27.00
 -10  -2  -1  306.67   28.50
 -10  -2  -1  311.27   28.30
 -10  -2  -1  295.97   30.20
 -10  -2  -1  285.37   26.30
 -10  -2  -1  321.07   27.70
 -10  -2  -1  307.07   27.50
 -10  -2  -1  276.07   25.30
  10   2   1  314.87   27.00
  10   2   1  316.87   24.40
  10   2   1  327.17   26.80
  10   2   1  333.87   27.90
  10   2   1  337.17   22.50
  10   2   1  316.67   29.10
 -12  -2  -1   66.99   15.00
 -12  -2  -1   88.09   16.30
 -12  -2  -1   72.39   12.50
 -12  -2  -1   64.59   15.10
 -12  -2  -1   81.99   15.60
  12   2   1   42.00   12.40
  12   2   1   44.60    9.40
  12   2   1   43.30   14.30
  12   2   1   29.00    9.50
  12   2   1   44.90    9.90
 -14  -2  -1  106.49   19.50
 -14  -2  -1  103.29   14.90
 -14  -2  -1  105.49   19.70
  14   2   1  105.09   21.20
  14   2   1   82.89   18.90
 -16  -2  -1  216.28   27.90
 -16  -2  -1  208.48   26.40
 -16  -2  -1  219.18   28.90
  16   2   1  266.37   32.00
  16   2   1  254.47   29.10
 -18  -2  -1   31.50   17.50
  18   2   1   32.00   18.00
  18   2   1   23.60   15.50
  19  -3  -1   13.20   14.40
  19  -3  -1   11.20   12.70
 -19   3   1   19.90   15.70
 -19   3   1   35.40   15.00
 -19   3   1   30.40   14.50
  17  -3  -1   32.60   14.60
  17  -3  -1   72.19   17.60
 -17   3   1    2.90   11.40
 -17   3   1   20.50   12.40
 -17   3   1   20.80   12.80
  15  -3  -1  344.27   35.60
  15  -3  -1  382.76   35.90
 -15   3   1  389.36   35.40
 -15   3   1  380.76   35.80
 -15   3   1  410.46   35.30
  13  -3  -1  100.89   13.60
  13  -3  -1   91.19   18.10
  13  -3  -1   88.79   18.00
 -13   3   1  125.19   13.90
 -13   3   1  154.68   18.00
 -13   3   1  168.48   19.60
 -13   3   1  151.18   19.70
 -13   3   1  161.98   17.80
  11  -3  -1 1160.18   75.59
  11  -3  -1 1072.49   74.49
  11  -3  -1 1143.89   70.99
  11  -3  -1 1129.39   79.59
  11  -3  -1 1089.59   74.19
  11  -3  -1 1094.59   77.59
  11  -3  -1 1157.88   72.79
 -11   3   1 1018.00   73.79
 -11   3   1  996.30   72.99
 -11   3   1 1001.00   73.59
 -11   3   1  963.70   73.59
 -11   3   1 1006.10   72.99
 -11   3   1 1011.20   73.79
 -11   3   1  946.91   70.49
 -11   3   1  971.90   73.89
 -11   3   1  993.20   73.09
   9  -3  -1 1556.64  107.69
   9  -3  -1 1584.84  107.19
   9  -3  -1 1591.84  108.39
   9  -3  -1 1591.54  105.49
   9  -3  -1 1616.44  106.59
   9  -3  -1 1513.85  106.49
   9  -3  -1 1550.34  107.99
  -9   3   1 1607.84  107.39
  -9   3   1 1588.54  107.79
  -9   3   1 1590.84  105.49
  -9   3   1 1633.44  107.79
  -9   3   1 1582.14  106.89
  -9   3   1 1633.84  107.79
  -9   3   1 1624.64  107.39
  -9   3   1 1635.54  107.99
  -9   3   1 1592.84  107.99
   7  -3  -1 3328.67  221.08
   7  -3  -1 3406.86  220.28
   7  -3  -1 3314.27  221.98
   7  -3  -1 3375.36  221.88
   7  -3  -1 3247.97  221.18
   7  -3  -1 3323.97  220.78
   7  -3  -1 3194.88  221.98
  -7   3   1 3593.54  221.88
  -7   3   1 3457.65  221.28
  -7   3   1 3435.06  221.48
  -7   3   1 3301.37  221.78
  -7   3   1 3490.85  222.08
  -7   3   1 3367.06  220.28
  -7   3   1 3462.25  221.88
  -7   3   1 3496.25  222.28
   5  -3  -1 3865.61  241.28
   5  -3  -1 3793.02  241.48
   5  -3  -1 3650.93  242.08
   5  -3  -1 3733.83  242.28
   5  -3  -1 3653.43  241.28
   5  -3  -1 3800.52  241.58
  -5   3   1 3636.54  241.98
  -5   3   1 3710.33  241.68
  -5   3   1 3704.13  241.08
  -5   3   1 3791.42  242.08
  -5   3   1 3624.74  241.48
  -5   3   1 3681.03  242.18
  -5   3   1 3751.12  242.18
  -5   3   1 3644.54  241.58
   3  -3  -1 3061.49  218.68
   3  -3  -1 3069.89  218.98
   3  -3  -1 3001.70  218.48
   3  -3  -1 3072.69  217.48
   3  -3  -1 3039.70  218.98
   3  -3  -1 3087.29  218.38
   3  -3  -1 2998.20  218.88
   3  -3  -1 3106.99  218.48
  -3   3   1 3697.43  219.38
  -3   3   1 3514.25  218.78
  -3   3   1 3710.63  219.38
  -3   3   1 3627.14  218.78
  -3   3   1 3658.13  218.58
  -3   3   1 3746.33  217.58
  -3   3   1 3722.33  218.88
  -3   3   1 3656.03  219.18
  -3   3   1 3614.84  219.18
  -1   3   1  637.34   41.80
  -1   3   1  644.24   41.60
  -1   3   1  620.14   41.90
  -1   3   1  606.54   42.00
  -1   3   1  634.34   41.90
  -1   3   1  630.04   42.10
  -1   3   1  636.84   41.80
  -1   3   1  627.34   42.10
  -1  -3  -1 8118.89  493.55
  -1  -3  -1 8079.49  493.35
  -1  -3  -1 7949.20  493.35
  -1  -3  -1 8012.30  492.95
   1   3   1 7344.87  493.35
   1   3   1 7006.20  493.15
   1   3   1 7111.99  493.55
   1   3   1 7514.35  492.85
  -3  -3  -1 1901.81  128.79
  -3  -3  -1 1943.51  130.29
  -3  -3  -1 1878.71  129.49
  -3  -3  -1 1940.71  129.29
  -3  -3  -1 1899.71  130.29
  -3  -3  -1 1929.31  129.59
  -3  -3  -1 1919.41  129.09
   3   3   1 2050.29  129.69
   3   3   1 2037.90  128.49
   3   3   1 1999.90  129.59
   3   3   1 2041.70  130.29
   3   3   1 2086.59  130.59
   3   3   1 2033.50  128.89
   3   3   1 1947.31  129.19
   3   3   1 2048.30  129.29
  -5  -3  -1  776.52   45.40
  -5  -3  -1  700.63   46.50
  -5  -3  -1  759.92   47.00
  -5  -3  -1  744.43   45.70
  -5  -3  -1  744.43   47.60
  -5  -3  -1  760.22   46.10
   5   3   1  582.14   45.70
   5   3   1  561.74   44.90
   5   3   1  567.04   45.50
   5   3   1  601.54   43.90
   5   3   1  765.12   48.40
   5   3   1  617.84   46.70
   5   3   1  563.54   45.80
   5   3   1  585.14   44.90
  -7  -3  -1 1752.42  112.79
  -7  -3  -1 1761.62  113.89
  -7  -3  -1 1689.13  112.59
  -7  -3  -1 1864.01  111.89
  -7  -3  -1 1763.42  111.49
  -7  -3  -1 1833.62  113.49
  -7  -3  -1 1798.22  112.69
   7   3   1 1638.94  113.59
   7   3   1 1677.73  115.59
   7   3   1 1569.34  112.19
   7   3   1 1577.14  113.79
   7   3   1 1584.04  112.79
   7   3   1 1584.14  111.39
   7   3   1 1581.04  112.09
   7   3   1 1603.94  109.79
   7   3   1 1632.54  111.09
  -9  -3  -1 1395.26   98.39
  -9  -3  -1 1445.66   95.39
  -9  -3  -1 1440.86   98.29
  -9  -3  -1 1406.46   96.89
  -9  -3  -1 1411.06   96.69
  -9  -3  -1 1497.95   97.19
  -9  -3  -1 1519.15   98.29
  -9  -3  -1 1428.06   95.29
   9   3   1 1379.56   96.39
   9   3   1 1352.66   96.29
   9   3   1 1404.76   94.79
   9   3   1 1388.26   96.99
   9   3   1 1426.16   93.09
   9   3   1 1439.26   97.09
   9   3   1 1357.06  101.39
   9   3   1 1356.56   97.89
 -11  -3  -1  403.76   35.00
 -11  -3  -1  412.06   36.00
 -11  -3  -1  372.26   34.20
 -11  -3  -1  380.06   32.20
 -11  -3  -1  399.16   34.60
 -11  -3  -1  411.46   32.10
 -11  -3  -1  348.87   33.30
 -11  -3  -1  380.96   35.70
  11   3   1  449.76   29.50
  11   3   1  445.06   41.00
  11   3   1  436.46   31.60
  11   3   1  431.16   34.20
  11   3   1  471.65   35.60
  11   3   1  442.66   34.60
  11   3   1  439.26   37.00
 -13  -3  -1  600.14   46.50
 -13  -3  -1  658.23   49.80
 -13  -3  -1  647.14   49.99
 -13  -3  -1  559.24   51.29
 -13  -3  -1  668.13   46.40
  13   3   1  616.34   49.50
  13   3   1  597.94   51.69
 -15  -3  -1   46.30   11.10
 -15  -3  -1   33.80   13.60
 -15  -3  -1   34.00   13.80
  15   3   1   64.39   15.70
  15   3   1   46.50   15.70
 -17  -3  -1   29.80   15.40
  17   3   1   16.90   14.00
  17   3   1   14.60   13.60
  18  -4  -1   37.30   15.60
  18  -4  -1   40.70   17.10
 -18   4   1   75.79   18.80
 -18   4   1   69.49   17.70
 -18   4   1   66.99   18.10
  16  -4  -1  165.68   24.10
  16  -4  -1  148.39   23.70
 -16   4   1  140.39   23.50
 -16   4   1  140.69   21.50
 -16   4   1  158.28   23.20
  14  -4  -1  129.49   20.60
  14  -4  -1  112.59   14.50
  14  -4  -1  105.99   20.10
 -14   4   1  144.89   20.60
 -14   4   1  168.38   21.30
 -14   4   1  173.38   19.80
  12  -4  -1 2127.49  139.79
  12  -4  -1 2105.49  137.19
  12  -4  -1 2160.88  139.39
  12  -4  -1 2064.39  138.29
  12  -4  -1 2250.17  136.09
 -12   4   1 1956.60  137.59
 -12   4   1 2031.20  138.19
 -12   4   1 1986.20  138.69
 -12   4   1 2057.49  138.99
 -12   4   1 1938.51  138.69
 -12   4   1 1959.90  135.29
 -12   4   1 2140.39  139.29
 -12   4   1 1961.10  138.39
 -12   4   1 1892.91  137.79
  10  -4  -1  961.10   63.99
  10  -4  -1  990.70   65.19
  10  -4  -1  979.60   64.19
  10  -4  -1  872.81   65.39
  10  -4  -1  940.71   65.89
  10  -4  -1  978.00   66.39
  10  -4  -1 1031.20   63.39
 -10   4   1  884.71   65.19
 -10   4   1  876.41   62.79
 -10   4   1  871.11   64.29
 -10   4   1  888.31   65.09
 -10   4   1  913.31   65.49
 -10   4   1  890.71   65.49
 -10   4   1  888.41   65.39
 -10   4   1  895.91   64.79
 -10   4   1  935.61   65.99
   8  -4  -1 1451.55   86.49
   8  -4  -1 1413.06   86.79
   8  -4  -1 1398.26   88.49
   8  -4  -1 1370.76   86.99
   8  -4  -1 1411.96   87.69
  -8   4   1 1203.28   87.69
  -8   4   1 1205.68   87.69
  -8   4   1 1199.58   87.49
  -8   4   1 1221.98   88.39
  -8   4   1 1235.48   87.59
  -8   4   1 1218.18   86.89
  -8   4   1 1184.98   87.39
   6  -4  -1 3077.39  211.78
   6  -4  -1 3128.59  211.18
   6  -4  -1 3177.58  210.78
   6  -4  -1 3138.39  210.68
   6  -4  -1 3069.29  211.88
   6  -4  -1 3051.89  210.78
  -6   4   1 3198.88  212.18
  -6   4   1 3369.16  211.88
  -6   4   1 3377.86  212.28
  -6   4   1 3250.27  211.28
  -6   4   1 3413.36  212.18
  -6   4   1 3321.97  210.78
  -6   4   1 3433.76  211.68
  -6   4   1 3331.57  211.78
   4  -4  -1 1366.86  107.29
   4  -4  -1 1419.16  106.59
   4  -4  -1 1394.86  106.49
   4  -4  -1 1375.06  107.09
   4  -4  -1 1391.26  107.29
   4  -4  -1 1370.46  106.69
   4  -4  -1 1407.76  106.49
  -4   4   1 1898.41  108.09
  -4   4   1 1828.82  107.09
  -4   4   1 1858.61  107.59
  -4   4   1 1850.71  107.09
  -4   4   1 1809.82  107.89
  -4   4   1 1844.22  107.09
  -4   4   1 1879.21  107.59
  -4   4   1 1804.62  107.19
   2  -4  -1  210.28   15.10
   2  -4  -1  231.58   15.10
   2  -4  -1  195.18   14.40
   2  -4  -1  234.78   15.80
   2  -4  -1  187.98   15.00
   2  -4  -1  206.58   15.60
   0  -4  -1 9999.00  627.24
   0  -4  -1 9825.72  627.04
   0  -4  -1 9401.26  627.54
   0  -4  -1 9966.00  627.54
   0   4   1 9604.54  627.54
   0   4   1 9632.64  627.44
   0   4   1 9682.73  627.24
   0   4   1 9685.13  627.04
  -2  -4  -1  839.82   59.49
  -2  -4  -1  854.11   59.49
  -2  -4  -1  856.41   60.19
  -2  -4  -1  903.21   59.99
  -2  -4  -1  842.02   58.79
  -2  -4  -1  895.11   58.69
  -2  -4  -1  862.11   58.79
   2   4   1  918.81   60.19
   2   4   1  929.81   58.89
   2   4   1  937.11   58.79
   2   4   1  926.41   58.99
   2   4   1  928.71   60.39
   2   4   1  890.31   59.59
  -4  -4  -1 1007.10   64.69
  -4  -4  -1 1028.90   65.29
  -4  -4  -1 1034.20   64.39
  -4  -4  -1 1012.90   65.69
  -4  -4  -1  996.60   64.69
  -4  -4  -1 1005.50   63.99
  -4  -4  -1 1015.40   65.79
  -4  -4  -1 1001.40   63.49
   4   4   1  932.21   65.49
   4   4   1  895.71   63.39
   4   4   1  916.11   63.99
   4   4   1  892.41   62.99
   4   4   1  905.41   64.39
   4   4   1  934.61   64.89
   4   4   1  883.91   64.39
   4   4   1  927.11   63.99
   4   4   1  903.91   62.99
   4   4   1  918.91   65.29
  -6  -4  -1 3068.09  201.78
  -6  -4  -1 3000.00  201.68
  -6  -4  -1 3032.70  201.08
  -6  -4  -1 3093.69  201.48
  -6  -4  -1 3126.89  200.48
   6   4   1 3082.59  201.48
   6   4   1 3065.49  199.58
   6   4   1 3072.09  202.28
   6   4   1 3205.68  201.08
   6   4   1 3049.29  203.18
   6   4   1 3090.39  201.98
   6   4   1 2969.60  201.68
   6   4   1 3103.59  200.58
  -8  -4  -1  722.73   49.90
  -8  -4  -1  717.53   47.20
  -8  -4  -1  714.13   50.09
  -8  -4  -1  725.73   48.50
  -8  -4  -1  756.72   48.40
  -8  -4  -1  746.53   46.70
  -8  -4  -1  739.93   49.30
  -8  -4  -1  721.43   48.40
   8   4   1  599.34   48.90
   8   4   1  602.14   47.50
   8   4   1  586.74   46.20
   8   4   1  639.44   46.40
   8   4   1  626.44   48.00
   8   4   1  607.14   49.40
   8   4   1  603.44   47.30
   8   4   1  604.74   44.70
   8   4   1  587.84   47.90
 -10  -4  -1  603.74   50.29
 -10  -4  -1  664.53   49.10
 -10  -4  -1  675.33   47.20
 -10  -4  -1  737.03   50.69
 -10  -4  -1  678.53   49.30
 -10  -4  -1  655.83   50.59
 -10  -4  -1  689.03   47.70
  10   4   1  644.04   49.30
  10   4   1  630.04   50.49
  10   4   1  661.43   44.90
  10   4   1  627.64   49.10
  10   4   1  645.04   47.50
  10   4   1  642.84   46.70
  10   4   1  649.93   48.90
 -12  -4  -1 1080.69   76.59
 -12  -4  -1 1081.69   72.99
 -12  -4  -1  936.11   76.19
 -12  -4  -1 1090.49   75.59
 -12  -4  -1 1045.30   72.79
  12   4   1 1082.99   75.89
  12   4   1  993.00   74.89
  12   4   1 1059.89   70.89
  12   4   1 1002.70   71.89
  12   4   1 1062.29   78.09
 -14  -4  -1  411.46   37.80
 -14  -4  -1  411.86   38.40
 -14  -4  -1  422.06   34.60
  14   4   1  476.15   39.30
  14   4   1  404.96   40.70
 -16  -4  -1   63.69   17.40
  16   4   1   36.40   14.80
  16   4   1   30.30   15.00
 -18  -4  -1   38.60   18.20
  18   4   1   70.99   19.10
  18   4   1   56.39   21.40
  19  -5  -1   68.69   30.70
  19  -5  -1   92.69   24.30
 -19   5   1   53.49   15.50
 -19   5   1   89.59   20.90
 -19   5   1   66.69   18.90
  17  -5  -1  149.88   24.50
  17  -5  -1  133.49   24.50
 -17   5   1  110.29   23.50
 -17   5   1  150.48   22.60
 -17   5   1  135.49   23.60
  15  -5  -1   17.30   12.50
  15  -5  -1    5.50   10.90
 -15   5   1    3.70   10.50
 -15   5   1    6.90   11.30
 -15   5   1    9.50   11.40
  13  -5  -1  167.78   21.30
  13  -5  -1  165.58   17.00
  13  -5  -1  176.08   22.20
 -13   5   1  184.28   22.30
 -13   5   1  182.78   17.20
 -13   5   1  197.68   20.80
 -13   5   1  171.18   21.80
  11  -5  -1  128.39   14.60
  11  -5  -1  125.49   14.30
  11  -5  -1  107.89   16.60
  11  -5  -1  136.89   18.10
 -11   5   1  147.49   16.70
 -11   5   1  138.19   16.20
 -11   5   1  144.39   17.40
 -11   5   1  153.38   16.10
 -11   5   1  124.99   16.80
 -11   5   1  167.68   17.60
 -11   5   1  155.38   16.90
 -11   5   1  151.38   14.30
 -11   5   1  147.39   18.20
   9  -5  -1   55.59   10.60
   9  -5  -1   37.20   10.20
   9  -5  -1   41.70   11.20
   9  -5  -1   43.10    8.60
   9  -5  -1   39.30   10.00
   9  -5  -1   49.20    8.70
  -9   5   1   70.39   10.00
  -9   5   1   74.29   11.50
  -9   5   1   78.79   11.70
  -9   5   1   79.39   11.80
  -9   5   1   67.49   10.70
  -9   5   1   67.39    9.20
  -9   5   1   82.19   10.90
  -9   5   1   79.09   12.60
  -9   5   1   83.69   10.90
   7  -5  -1  566.94   38.30
   7  -5  -1  573.64   40.20
   7  -5  -1  606.34   38.50
   7  -5  -1  600.84   39.20
   7  -5  -1  588.04   39.60
   7  -5  -1  590.54   39.80
   7  -5  -1  563.54   38.00
  -7   5   1  521.65   39.60
  -7   5   1  507.85   38.90
  -7   5   1  499.55   39.80
  -7   5   1  519.15   38.60
  -7   5   1  537.35   39.30
  -7   5   1  504.15   39.00
  -7   5   1  498.85   38.20
  -7   5   1  502.35   39.50
   5  -5  -1 1176.08   85.79
   5  -5  -1 1238.58   85.79
   5  -5  -1 1215.98   85.49
   5  -5  -1 1225.18   86.49
   5  -5  -1 1189.48   84.89
   5  -5  -1 1204.68   85.79
   5  -5  -1 1177.48   85.29
  -5   5   1 1413.76   87.39
  -5   5   1 1358.06   85.59
  -5   5   1 1364.76   85.49
  -5   5   1 1427.76   88.59
  -5   5   1 1314.57   85.69
  -5   5   1 1385.46   86.89
  -5   5   1 1326.47   85.59
  -5   5   1 1372.86   85.99
   3  -5  -1  461.95   29.10
   3  -5  -1  433.46   29.90
   3  -5  -1  471.95   30.20
   3  -5  -1  456.05   30.60
   3  -5  -1  458.45   30.40
   3  -5  -1  453.45   29.20
   3  -5  -1  434.76   29.90
   3  -5  -1  466.85   28.80
   3  -5  -1  436.26   29.20
  -3   5   1  410.26   29.30
  -3   5   1  416.76   30.30
  -3   5   1  392.66   29.80
  -3   5   1  400.66   29.30
  -3   5   1  421.86   28.80
  -3   5   1  398.76   29.00
  -3   5   1  379.36   29.50
  -3   5   1  394.46   29.60
   1  -5  -1  383.46   23.40
   1  -5  -1  375.06   23.90
   1  -5  -1  378.36   23.40
   1  -5  -1  365.66   23.60
   1  -5  -1  380.06   23.30
   1  -5  -1  364.56   24.00
  -1   5   1  290.07   23.50
  -1   5   1  305.97   23.40
  -1   5   1  290.47   23.50
  -1   5   1  291.97   23.50
  -1   5   1  289.77   23.10
  -1   5   1  308.57   23.20
  -1  -5  -1 2649.24  174.28
  -1  -5  -1 2541.85  173.78
  -1  -5  -1 2627.54  174.98
  -1  -5  -1 2622.64  173.18
  -1  -5  -1 2678.93  175.08
  -1  -5  -1 2580.54  174.28
  -1  -5  -1 2594.24  174.68
   1   5   1 2650.93  173.88
   1   5   1 2708.33  174.98
   1   5   1 2775.12  174.38
   1   5   1 2775.62  174.78
   1   5   1 2817.82  173.28
   1   5   1 2715.13  174.58
   1   5   1 2793.52  174.58
   1   5   1 2674.03  174.78
  -3  -5  -1  375.96   23.80
  -3  -5  -1  362.36   22.30
  -3  -5  -1  366.66   23.50
  -3  -5  -1  355.26   24.40
  -3  -5  -1  375.26   23.70
  -3  -5  -1  373.46   22.50
   3   5   1  272.87   23.60
   3   5   1  267.67   23.00
   3   5   1  265.57   22.70
   3   5   1  263.57   23.20
   3   5   1  330.97   25.40
   3   5   1  269.87   21.90
   3   5   1  264.17   22.10
   3   5   1  277.17   22.10
  -5  -5  -1 2136.09  138.59
  -5  -5  -1 2106.69  137.69
  -5  -5  -1 2104.19  139.69
  -5  -5  -1 2082.99  136.89
  -5  -5  -1 2030.00  138.29
  -5  -5  -1 2105.69  138.99
  -5  -5  -1 2111.39  137.99
  -5  -5  -1 2056.29  139.49
   5   5   1 2125.69  138.59
   5   5   1 2155.08  137.89
   5   5   1 2086.59  136.79
   5   5   1 2083.99  137.69
   5   5   1 2085.99  138.89
   5   5   1 2081.29  136.79
   5   5   1 2069.99  138.49
   5   5   1 2071.59  136.89
  -7  -5  -1  123.29   13.10
   7   5   1   84.39   11.80
   7   5   1   77.19   11.40
   7   5   1   78.49   13.20
   7   5   1   85.39   10.40
   7   5   1  130.69   16.90
   7   5   1   83.49   12.20
   7   5   1   74.79    9.60
   7   5   1   83.29    9.10
   7   5   1   77.29   11.00
   7   5   1   82.09    8.90
  -9  -5  -1   69.09   13.50
  -9  -5  -1   66.09   12.00
  -9  -5  -1   80.79   13.20
  -9  -5  -1   78.09   11.10
  -9  -5  -1   67.99   12.50
  -9  -5  -1   84.99   14.10
  -9  -5  -1   58.09   13.60
  -9  -5  -1  112.39   21.50
   9   5   1  102.99   10.30
   9   5   1   95.59   13.70
   9   5   1  104.89   11.80
   9   5   1   93.99   12.90
   9   5   1  130.19   20.00
   9   5   1  100.69   15.20
   9   5   1  111.79   14.40
   9   5   1   99.99   11.80
   9   5   1   92.99   13.10
 -11  -5  -1  163.38   19.40
 -11  -5  -1  180.78   18.50
 -11  -5  -1  190.28   20.60
 -11  -5  -1  167.48   21.10
 -11  -5  -1  189.98   17.60
 -11  -5  -1  196.08   21.20
  11   5   1  139.99   18.80
  11   5   1  177.98   20.70
  11   5   1  167.68   19.50
  11   5   1  168.28   22.40
  11   5   1  156.68   18.90
  11   5   1  180.48   17.50
  11   5   1  156.28   15.10
 -13  -5  -1   53.69   13.70
 -13  -5  -1   47.60   11.60
 -13  -5  -1   50.09   14.10
  13   5   1   64.59   18.40
 -15  -5  -1   74.09   17.10
 -15  -5  -1   79.39   15.90
 -15  -5  -1   57.49   17.40
  15   5   1   64.39   16.80
  15   5   1   65.99   18.40
 -17  -5  -1   21.80   15.40
  17   5   1   48.80   16.50
  17   5   1   23.50   16.20
  18  -6  -1  346.37   36.60
  18  -6  -1  328.47   35.60
 -18   6   1  297.97   34.80
 -18   6   1  345.47   34.30
 -18   6   1  292.07   34.40
  16  -6  -1  207.98   27.20
  16  -6  -1  192.38   27.70
 -16   6   1  217.08   27.50
 -16   6   1  234.38   26.10
 -16   6   1  243.18   28.20
  14  -6  -1  355.86   33.80
  14  -6  -1  376.36   28.90
  14  -6  -1  386.06   34.60
 -14   6   1  330.27   33.50
 -14   6   1  336.17   33.10
 -14   6   1  348.67   31.80
  12  -6  -1  417.46   40.40
  12  -6  -1  437.66   37.60
  12  -6  -1  390.56   40.70
 -12   6   1  548.75   43.60
 -12   6   1  581.74   42.30
 -12   6   1  543.95   38.30
 -12   6   1  600.14   42.90
 -12   6   1  578.44   40.50
 -12   6   1  617.74   41.20
  10  -6  -1  603.74   48.60
  10  -6  -1  620.04   49.30
  10  -6  -1  647.54   48.50
  10  -6  -1  617.84   46.30
  10  -6  -1  630.74   48.10
 -10   6   1  692.73   48.50
 -10   6   1  696.13   48.10
 -10   6   1  691.43   51.79
 -10   6   1  664.73   49.00
 -10   6   1  692.93   46.80
 -10   6   1  664.93   47.60
 -10   6   1  729.53   50.09
   8  -6  -1 1354.86   95.89
   8  -6  -1 1334.67   94.59
   8  -6  -1 1342.97   94.09
   8  -6  -1 1303.67   94.09
   8  -6  -1 1317.27   96.29
   8  -6  -1 1361.96   95.39
  -8   6   1 1482.45   95.89
  -8   6   1 1559.44   95.69
  -8   6   1 1441.56   94.69
  -8   6   1 1498.75   96.09
  -8   6   1 1538.55   97.19
  -8   6   1 1411.46   94.99
  -8   6   1 1442.86   95.59
  -8   6   1 1496.25   96.69
   6  -6  -1 4102.29  270.07
   6  -6  -1 4134.99  270.87
   6  -6  -1 4000.10  270.67
   6  -6  -1 3943.01  271.07
   6  -6  -1 4045.40  269.87
   6  -6  -1 4042.70  271.87
  -6   6   1 4235.98  270.67
  -6   6   1 4155.08  272.17
  -6   6   1 4279.57  270.87
  -6   6   1 4325.07  270.67
  -6   6   1 4276.47  271.07
  -6   6   1 4226.28  271.07
  -6   6   1 4272.37  271.17
  -6   6   1 4235.68  271.97
   4  -6  -1 1512.35  100.59
   4  -6  -1 1509.35   98.39
   4  -6  -1 1481.85   99.49
   4  -6  -1 1519.75   98.89
   4  -6  -1 1530.05  100.49
   4  -6  -1 1513.45   99.09
   4  -6  -1 1503.65   99.79
   4  -6  -1 1515.55   99.99
   2  -6  -1 5033.40  285.47
   2  -6  -1 4751.62  285.37
   2  -6  -1 4724.63  285.97
   2  -6  -1 4775.32  286.17
   2  -6  -1 4854.81  286.47
   2  -6  -1 4777.82  285.27
   2  -6  -1 4773.02  286.07
  -2   6   1 4209.58  285.37
  -2   6   1 4003.50  285.27
  -2   6   1 4109.09  284.57
  -2   6   1 4047.00  285.57
  -2   6   1 3992.90  285.57
  -2   6   1 4052.19  285.87
  -2   6   1 4040.10  286.17
  -2   6   1 4000.60  285.87
   0  -6  -1 4362.36  287.57
   0  -6  -1 4260.87  287.77
   0  -6  -1 4280.87  288.07
   0  -6  -1 4269.17  287.67
   0  -6  -1 4329.27  287.37
   0  -6  -1 4221.88  287.27
   0  -6  -1 4215.08  287.97
   0   6   1 4599.44  288.17
   0   6   1 4476.85  287.37
   0   6   1 4531.55  288.27
   0   6   1 4617.74  287.77
   0   6   1 4512.55  287.97
   0   6   1 4808.52  287.97
   0   6   1 4566.44  288.07
   0   6   1 4534.35  287.67
  -2  -6  -1 6610.94  415.36
  -2  -6  -1 6849.01  417.66
  -2  -6  -1 6731.83  416.36
  -2  -6  -1 6517.95  415.66
  -2  -6  -1 6837.02  417.76
  -2  -6  -1 6762.42  416.86
  -2  -6  -1 6748.02  417.06
  -2  -6  -1 6648.73  416.66
   2   6   1 6092.49  415.56
   2   6   1 6285.97  416.66
   2   6   1 6227.28  416.26
   2   6   1 6121.59  417.16
   2   6   1 6072.59  417.36
   2   6   1 6387.76  415.46
   2   6   1 6191.28  416.86
   2   6   1 6095.39  416.66
   2   6   1 6223.98  416.96
  -4  -6  -1 3937.51  258.87
  -4  -6  -1 4017.30  258.67
  -4  -6  -1 3928.11  259.27
  -4  -6  -1 3881.71  259.77
  -4  -6  -1 3955.00  257.27
  -4  -6  -1 3935.51  259.87
  -4  -6  -1 3879.81  258.67
  -4  -6  -1 3954.40  257.67
   4   6   1 3994.10  257.27
   4   6   1 3998.90  259.27
   4   6   1 4018.90  259.67
   4   6   1 3850.01  258.77
   4   6   1 4074.29  258.57
   4   6   1 4163.88  257.77
   4   6   1 3901.41  258.87
   4   6   1 3954.60  257.87
   4   6   1 4023.30  257.67
  -6  -6  -1 2337.97  174.58
  -6  -6  -1 2269.57  172.38
  -6  -6  -1 2303.17  171.58
  -6  -6  -1 2345.87  173.38
  -6  -6  -1 2341.37  173.88
  -6  -6  -1 2330.47  172.88
   6   6   1 2809.22  175.38
   6   6   1 2889.41  174.38
   6   6   1 2871.41  173.38
   6   6   1 2823.22  174.28
   6   6   1 2791.32  171.98
   6   6   1 2792.12  172.08
   6   6   1 2802.82  174.68
   6   6   1 2814.92  173.28
   6   6   1 2829.12  172.08
   6   6   1 2790.82  175.78
  -8  -6  -1  782.32   52.09
  -8  -6  -1  732.13   54.19
  -8  -6  -1  739.93   52.69
  -8  -6  -1  778.12   53.19
  -8  -6  -1  735.73   53.49
  -8  -6  -1  790.52   52.29
  -8  -6  -1  751.92   54.59
  -8  -6  -1  778.02   50.59
   8   6   1  722.33   51.99
   8   6   1  712.03   49.99
   8   6   1  670.33   51.09
   8   6   1  715.73   52.89
   8   6   1  710.33   49.80
   8   6   1  658.23   50.19
   8   6   1  719.83   53.29
   8   6   1  671.43   54.19
 -10  -6  -1  632.34   45.60
 -10  -6  -1  593.24   42.50
 -10  -6  -1  560.04   44.70
 -10  -6  -1  602.64   41.80
 -10  -6  -1  583.84   42.60
 -10  -6  -1  562.04   40.00
 -10  -6  -1  620.14   44.30
 -10  -6  -1  569.64   43.10
  10   6   1  522.15   38.60
  10   6   1  536.05   38.60
  10   6   1  518.55   42.50
  10   6   1  532.35   40.10
  10   6   1  560.24   42.80
  10   6   1  495.25   43.70
  10   6   1  506.85   43.90
  10   6   1  491.05   40.10
  10   6   1  460.35   42.10
 -12  -6  -1  133.29   20.90
 -12  -6  -1  140.19   21.60
 -12  -6  -1  123.39   21.70
 -12  -6  -1  146.99   20.00
 -12  -6  -1  149.39   18.50
  12   6   1  168.78   23.30
  12   6   1  160.68   17.50
  12   6   1  165.18   15.50
  12   6   1  145.19   19.20
  12   6   1  167.08   21.20
 -14  -6  -1  295.47   25.50
 -14  -6  -1  268.47   28.40
 -14  -6  -1  301.67   28.70
  14   6   1  181.28   26.70
  14   6   1  175.18   28.60
 -16  -6  -1  120.49   23.10
  16   6   1  127.99   29.10
  16   6   1  140.79   24.20
 -18  -6  -1   67.69   20.10
  18   6   1   66.89   19.00
  19  -7  -1   68.69   20.40
  19  -7  -1   91.89   22.70
 -19   7   1   71.69   19.70
 -19   7   1  111.69   23.10
 -19   7   1  108.49   24.60
  17  -7  -1   64.59   19.30
  17  -7  -1   44.90   16.10
 -17   7   1   42.10   15.20
 -17   7   1   43.20   16.20
 -17   7   1   49.99   15.30
  15  -7  -1  146.69   21.80
  15  -7  -1  118.89   22.20
 -15   7   1  154.08   20.70
 -15   7   1  153.28   22.90
 -15   7   1  135.89   23.10
  13  -7  -1  191.28   23.10
  13  -7  -1  187.38   24.10
  13  -7  -1  207.98   19.70
 -13   7   1  230.18   24.90
 -13   7   1  225.48   23.40
 -13   7   1  211.18   23.70
 -13   7   1  215.98   22.30
  11  -7  -1  143.79   18.90
  11  -7  -1  133.99   17.70
  11  -7  -1  135.69   17.00
  11  -7  -1  146.49   19.10
  11  -7  -1  134.29   15.10
  11  -7  -1  142.49   14.20
 -11   7   1  163.18   17.00
 -11   7   1  157.28   15.40
 -11   7   1  134.79   18.10
 -11   7   1  141.99   19.30
 -11   7   1  148.69   18.20
 -11   7   1  172.68   17.20
 -11   7   1  140.79   16.10
 -11   7   1  155.48   16.90
 -11   7   1  164.78   18.30
   9  -7  -1   53.89    7.80
   9  -7  -1   54.09    8.30
   9  -7  -1   46.70   12.00
   9  -7  -1   48.70   10.50
   9  -7  -1   52.49   10.60
   9  -7  -1   53.29   10.40
  -9   7   1   41.40    9.20
  -9   7   1   54.49    9.80
  -9   7   1   54.79   11.00
  -9   7   1   48.70   12.10
  -9   7   1   42.10    9.20
  -9   7   1   57.79   10.20
  -9   7   1   51.19   10.80
  -9   7   1   55.89   11.50
  -9   7   1   48.40    9.70
   7  -7  -1   93.09   10.90
   7  -7  -1   89.79   11.00
   7  -7  -1   79.49   11.10
   7  -7  -1   92.19    9.40
   7  -7  -1   83.99   10.50
   7  -7  -1   91.49   12.60
   7  -7  -1   84.39    9.10
  -7   7   1   97.79   12.40
  -7   7   1  105.19   10.70
  -7   7   1   95.69   10.80
  -7   7   1   95.29   10.70
  -7   7   1   95.79   10.40
  -7   7   1   96.89   12.90
  -7   7   1  102.89   11.40
  -7   7   1   92.49   10.70
   5  -7  -1  705.43   46.10
   5  -7  -1  688.93   48.50
   5  -7  -1  717.13   47.60
   5  -7  -1  724.73   47.40
   5  -7  -1  713.53   46.10
   5  -7  -1  703.93   47.50
   5  -7  -1  700.53   45.50
   5  -7  -1  750.82   47.00
  -5   7   1  645.04   47.30
  -5   7   1  645.54   48.20
  -5   7   1  665.03   46.70
  -5   7   1  659.33   46.90
  -5   7   1  670.83   48.40
  -5   7   1  688.33   46.70
  -5   7   1  650.03   46.90
  -5   7   1  678.83   47.00
  -5   7   1  646.64   45.50
   3  -7  -1  534.15   35.40
   3  -7  -1  547.25   36.80
   3  -7  -1  516.95   36.90
   3  -7  -1  520.95   35.60
   3  -7  -1  538.15   37.10
   3  -7  -1  527.05   36.40
  -3   7   1  536.25   35.40
  -3   7   1  535.45   35.70
  -3   7   1  521.65   35.90
  -3   7   1  527.95   37.10
  -3   7   1  505.75   36.70
  -3   7   1  503.95   36.10
  -3   7   1  521.55   37.50
  -3   7   1  523.25   35.80
  -3   7   1  491.95   37.80
   1  -7  -1 1453.85   92.79
   1  -7  -1 1405.46   93.29
   1  -7  -1 1427.26   92.79
   1  -7  -1 1439.46   92.29
   1  -7  -1 1462.35   92.49
   1  -7  -1 1426.36   93.09
   1  -7  -1 1423.26   93.09
  -1   7   1 1396.26   92.59
  -1   7   1 1419.36   92.89
  -1   7   1 1361.06   92.49
  -1   7   1 1338.97   92.79
  -1   7   1 1376.96   92.99
  -1   7   1 1385.96   92.79
  -1   7   1 1368.76   93.09
  -1  -7  -1  513.55   35.20
  -1  -7  -1  503.35   36.10
  -1  -7  -1  521.55   35.80
  -1  -7  -1  515.45   35.60
  -1  -7  -1  528.15   35.70
  -1  -7  -1  529.75   36.20
  -1  -7  -1  484.05   35.90
  -1  -7  -1  489.95   34.60
   1   7   1  512.85   35.70
   1   7   1  508.95   33.70
   1   7   1  509.35   34.80
   1   7   1  518.65   36.00
   1   7   1  501.75   35.60
   1   7   1  507.95   35.50
   1   7   1  505.55   36.20
   1   7   1  484.15   36.00
   1   7   1  516.85   35.70
  -3  -7  -1 3101.99  200.98
  -3  -7  -1 2987.50  203.18
  -3  -7  -1 3074.79  202.88
  -3  -7  -1 3099.29  202.78
  -3  -7  -1 3096.09  203.48
  -3  -7  -1 3039.30  200.98
  -3  -7  -1 3098.99  202.58
   3   7   1 3161.68  202.98
   3   7   1 3029.00  200.98
   3   7   1 3145.19  201.88
   3   7   1 3211.98  201.28
   3   7   1 3130.29  202.48
   3   7   1 3087.09  202.58
   3   7   1 3139.99  202.88
   3   7   1 3031.40  203.18
   3   7   1 3108.79  203.68
  -5  -7  -1  864.11   59.89
  -5  -7  -1  902.41   60.19
  -5  -7  -1  865.11   62.69
  -5  -7  -1  869.51   61.09
  -5  -7  -1  857.51   61.39
  -5  -7  -1  895.41   61.99
   5   7   1  884.61   61.79
   5   7   1  861.11   60.19
   5   7   1  924.51   60.09
   5   7   1  896.31   61.49
   5   7   1  862.31   62.79
   5   7   1  917.91   60.29
   5   7   1  921.51   64.89
   5   7   1  892.81   59.39
   5   7   1  885.61   60.89
  -7  -7  -1   22.40    8.40
  -7  -7  -1   16.40    6.40
  -7  -7  -1   13.00    7.00
  -7  -7  -1   17.30    7.70
  -7  -7  -1   43.40   11.40
  -7  -7  -1   22.90    6.90
  -7  -7  -1   16.60    5.90
  -7  -7  -1   20.50    5.50
   7   7   1   15.10    7.30
   7   7   1   11.90    6.80
   7   7   1   10.60    7.70
   7   7   1   15.60    6.10
   7   7   1   13.10    4.90
   7   7   1   17.10    5.20
   7   7   1   10.00    6.20
   7   7   1   19.00    7.60
   7   7   1   15.30    5.40
   7   7   1   21.60    6.70
  -9  -7  -1   26.50    8.20
  -9  -7  -1   19.00    9.20
  -9  -7  -1   18.50    6.40
  -9  -7  -1   22.30    7.50
  -9  -7  -1   26.50    9.70
  -9  -7  -1   28.50   10.20
  -9  -7  -1   26.40    9.40
  -9  -7  -1   16.00    7.90
   9   7   1   22.50    9.10
   9   7   1   12.90    8.70
   9   7   1   20.00    8.90
   9   7   1   22.50    8.10
   9   7   1   26.40    7.00
   9   7   1   22.70    7.80
   9   7   1   16.90    8.40
   9   7   1   17.10    6.20
   9   7   1   15.60    5.70
   9   7   1   27.30   10.90
 -11  -7  -1  206.18   21.10
 -11  -7  -1  194.58   23.90
 -11  -7  -1  184.48   23.00
 -11  -7  -1  196.78   21.60
 -11  -7  -1  182.18   20.80
 -11  -7  -1  202.88   22.90
  11   7   1  196.58   22.40
  11   7   1  193.18   17.40
  11   7   1  177.48   21.50
  11   7   1  185.48   21.50
  11   7   1  193.58   20.70
  11   7   1  192.28   19.30
  11   7   1  198.48   19.10
  11   7   1  189.48   24.30
 -13  -7  -1  116.49   17.50
 -13  -7  -1  108.99   19.40
 -13  -7  -1  114.49   19.90
  13   7   1  145.49   23.70
  13   7   1  113.29   20.30
 -15  -7  -1   81.59   20.90
 -15  -7  -1   64.69   16.20
  15   7   1   41.90   17.70
  15   7   1   77.49   20.00
 -17  -7  -1   62.69   19.20
  17   7   1   72.69   29.40
  18  -8  -1   13.60   15.20
 -18   8   1   18.20   15.20
 -18   8   1   12.70   12.50
 -18   8   1   12.70   12.60
  16  -8  -1   28.40   12.60
  16  -8  -1   25.90   15.10
 -16   8   1    7.80   11.30
 -16   8   1   12.40   12.10
 -16   8   1   17.60   13.30
  14  -8  -1  298.47   30.00
  14  -8  -1  273.37   26.80
  14  -8  -1  296.87   28.30
 -14   8   1  248.38   28.80
 -14   8   1  231.48   27.50
 -14   8   1  249.78   26.20
  12  -8  -1 1237.58   83.79
  12  -8  -1 1234.38   81.79
  12  -8  -1 1301.37   82.79
  12  -8  -1 1271.37   79.79
 -12   8   1 1024.30   78.79
 -12   8   1 1062.69   80.49
 -12   8   1 1044.50   81.49
 -12   8   1 1087.09   82.69
  10  -8  -1 1960.40  125.49
  10  -8  -1 1894.41  121.29
  10  -8  -1 1945.81  122.49
  10  -8  -1 1914.51  123.59
  10  -8  -1 1928.91  121.09
  10  -8  -1 1989.20  124.29
  10  -8  -1 1858.91  123.79
 -10   8   1 1793.52  125.09
 -10   8   1 1755.92  122.99
 -10   8   1 1718.23  124.29
 -10   8   1 1746.83  124.49
 -10   8   1 1724.13  121.99
 -10   8   1 1761.02  122.79
 -10   8   1 1771.42  123.69
 -10   8   1 1737.03  122.59
 -10   8   1 1810.22  122.99
   8  -8  -1 2218.28  140.79
   8  -8  -1 2063.59  140.99
   8  -8  -1 1961.80  141.19
   8  -8  -1 2056.09  139.49
   8  -8  -1 2158.28  143.19
   8  -8  -1 2059.89  141.49
   8  -8  -1 2101.39  141.29
  -8   8   1 2174.88  140.99
  -8   8   1 2124.39  143.69
  -8   8   1 2171.88  141.09
  -8   8   1 2178.68  140.99
  -8   8   1 2178.98  140.79
  -8   8   1 2144.09  143.19
  -8   8   1 2164.38  141.29
  -8   8   1 2200.58  142.99
   6  -8  -1  440.86   36.10
   6  -8  -1  440.86   37.50
   6  -8  -1  433.56   34.50
   6  -8  -1  431.16   34.50
   6  -8  -1  435.46   35.80
   6  -8  -1  454.15   36.50
   6  -8  -1  426.36   36.10
  -6   8   1  570.44   37.00
  -6   8   1  557.34   34.50
  -6   8   1  583.94   36.60
  -6   8   1  574.14   38.50
  -6   8   1  582.24   36.60
  -6   8   1  582.04   36.40
  -6   8   1  570.84   36.20
  -6   8   1  582.54   36.90
  -6   8   1  541.05   38.10
   4  -8  -1 2787.42  199.98
   4  -8  -1 2844.52  200.88
   4  -8  -1 2865.01  200.68
   4  -8  -1 2821.52  198.78
   4  -8  -1 2847.92  200.08
   4  -8  -1 2949.60  198.88
   4  -8  -1 2816.92  199.08
  -4   8   1 3233.28  199.68
  -4   8   1 3331.17  199.98
  -4   8   1 3228.58  199.88
  -4   8   1 3202.98  199.98
  -4   8   1 3267.17  201.48
  -4   8   1 3204.68  199.48
  -4   8   1 3172.18  199.98
  -4   8   1 3268.37  201.68
  -4   8   1 3278.07  200.98
   2  -8  -1 2241.98  165.18
   2  -8  -1 2275.57  165.88
   2  -8  -1 2246.98  166.28
   2  -8  -1 2199.18  166.58
   2  -8  -1 2338.77  165.38
   2  -8  -1 2298.17  166.38
   2  -8  -1 2285.77  166.18
  -2   8   1 2853.01  166.18
  -2   8   1 2747.03  167.68
  -2   8   1 2791.62  166.58
  -2   8   1 2740.03  166.38
  -2   8   1 2731.33  164.78
  -2   8   1 2679.03  166.08
  -2   8   1 2757.92  164.98
  -2   8   1 2761.42  167.18
  -2   8   1 2796.72  166.98
   0  -8  -1  130.29   12.40
   0  -8  -1  131.19    9.40
   0  -8  -1  135.89   12.30
   0  -8  -1  139.09   11.70
   0  -8  -1  126.59   12.80
   0  -8  -1  134.09   11.40
   0  -8  -1  126.79   12.30
   0  -8  -1  144.19   12.40
   0  -8  -1  134.89   11.50
  -2  -8  -1  339.97   25.80
  -2  -8  -1  354.86   26.70
  -2  -8  -1  335.57   25.80
  -4  -8  -1 1895.71  119.19
  -4  -8  -1 1904.91  117.69
  -4  -8  -1 1809.92  119.29
  -4  -8  -1 1875.81  117.29
  -4  -8  -1 1909.91  118.79
  -4  -8  -1 1874.11  120.19
  -4  -8  -1 1912.21  120.39
   4   8   1 1709.73  119.49
   4   8   1 1722.43  119.59
   4   8   1 1624.44  118.79
   4   8   1 1696.23  118.39
   4   8   1 1705.13  116.79
   4   8   1 1741.43  120.09
   4   8   1 1705.13  117.69
   4   8   1 1721.13  118.79
   4   8   1 1729.43  117.29
  -6  -8  -1  910.81   58.59
  -6  -8  -1  979.10   57.99
  -6  -8  -1  884.21   57.49
  -6  -8  -1  919.11   59.49
  -6  -8  -1  926.81   57.99
  -6  -8  -1  951.50   56.49
  -6  -8  -1  897.81   59.39
   6   8   1  766.02   55.49
   6   8   1  727.73   57.79
   6   8   1  757.42   57.49
   6   8   1  708.03   57.29
   6   8   1  738.93   54.59
   6   8   1  736.03   55.79
   6   8   1  745.73   55.39
   6   8   1  728.13   56.29
   6   8   1  721.43   58.49
   6   8   1  763.12   57.39
  -8  -8  -1 1528.55   97.89
  -8  -8  -1 1386.26   98.49
  -8  -8  -1 1453.65   98.39
  -8  -8  -1 1439.16   99.69
  -8  -8  -1 1417.06  100.59
  -8  -8  -1 1483.55  101.09
   8   8   1 1426.76  100.19
   8   8   1 1429.46   99.49
   8   8   1 1400.06   97.69
   8   8   1 1392.76   98.89
   8   8   1 1428.36  101.09
   8   8   1 1502.95   99.39
   8   8   1 1441.66   97.79
   8   8   1 1413.66   96.29
   8   8   1 1435.96   95.99
   8   8   1 1479.15   96.39
 -10  -8  -1  742.03   47.20
 -10  -8  -1  693.23   50.09
 -10  -8  -1  682.33   43.90
 -10  -8  -1  694.03   46.80
 -10  -8  -1  698.53   47.60
  10   8   1  575.04   43.60
  10   8   1  582.94   45.80
  10   8   1  527.85   48.80
  10   8   1  590.04   47.00
  10   8   1  582.14   46.80
  10   8   1  565.84   45.00
  10   8   1  525.85   46.70
  10   8   1  626.44   43.80
  10   8   1  518.45   47.50
  10   8   1  563.64   43.20
 -12  -8  -1  948.81   69.89
 -12  -8  -1  961.40   71.79
 -12  -8  -1  935.71   68.99
  12   8   1  951.30   73.79
  12   8   1 1029.70   74.49
  12   8   1  874.41   70.49
  12   8   1 1010.20   68.49
 -14  -8  -1  671.63   52.49
 -14  -8  -1  622.54   53.49
  14   8   1  724.73   55.79
  14   8   1  707.53   58.99
 -16  -8  -1  288.97   33.00
 -16  -8  -1  304.97   30.30
  16   8   1  324.97   34.70
 -18  -8  -1   35.00   18.10
  18   8   1   70.49   19.10
  17  -9  -1   11.00   13.30
  17  -9  -1   25.80   14.80
 -17   9   1   32.50   15.00
 -17   9   1   23.40   14.50
 -17   9   1   27.90   13.80
  15  -9  -1  156.58   22.80
 -15   9   1   81.09   18.00
 -15   9   1   75.99   19.20
 -15   9   1   76.39   17.00
  13  -9  -1  132.79   20.90
  13  -9  -1  142.89   16.70
  13  -9  -1  130.39   18.80
 -13   9   1  121.19   19.30
 -13   9   1  111.89   18.80
 -13   9   1  148.29   21.50
  11  -9  -1  598.04   40.90
  11  -9  -1  588.94   42.80
  11  -9  -1  589.04   40.40
  11  -9  -1  606.04   39.30
 -11   9   1  495.85   38.90
 -11   9   1  451.55   37.80
 -11   9   1  429.56   38.00
 -11   9   1  445.46   40.70
 -11   9   1  457.45   40.00
 -11   9   1  487.05   41.70
   9  -9  -1 1402.76   90.89
   9  -9  -1 1322.37   93.49
   9  -9  -1 1450.95   92.19
   9  -9  -1 1404.06   95.49
   9  -9  -1 1357.56   93.69
   9  -9  -1 1388.86   93.49
   9  -9  -1 1448.16   93.29
  -9   9   1 1364.96   92.99
  -9   9   1 1328.57   92.79
  -9   9   1 1398.06   95.19
  -9   9   1 1311.47   94.69
  -9   9   1 1381.46   95.59
  -9   9   1 1305.87   92.49
  -9   9   1 1387.46   92.99
  -9   9   1 1368.86   93.79
  -9   9   1 1367.66   92.79
   7  -9  -1 1149.48   69.69
   7  -9  -1 1087.09   66.79
   7  -9  -1 1050.79   68.99
   7  -9  -1 1138.79   68.99
   7  -9  -1 1094.89   67.59
   7  -9  -1 1139.49   71.39
   7  -9  -1 1120.49   69.39
  -7   9   1  922.31   67.99
  -7   9   1  956.80   68.19
  -7   9   1  937.81   68.79
  -7   9   1  920.61   70.19
  -7   9   1  994.10   68.89
  -7   9   1  923.21   66.29
  -7   9   1  955.20   70.49
  -7   9   1  904.61   67.89
  -7   9   1  907.41   68.09
  -7   9   1  957.30   66.29
   5  -9  -1  725.63   51.09
   5  -9  -1  682.73   49.40
   5  -9  -1  707.63   47.70
   5  -9  -1  690.13   49.60
   5  -9  -1  678.13   48.20
  -5   9   1  725.23   51.19
  -5   9   1  730.03   49.10
  -5   9   1  714.43   48.50
  -5   9   1  697.53   52.39
  -5   9   1  718.23   49.10
  -5   9   1  743.93   49.30
  -5   9   1  741.63   50.39
  -5   9   1  761.72   49.20
  -5   9   1  749.13   49.30
   3  -9  -1  327.87   24.80
   3  -9  -1  337.87   25.30
   3  -9  -1  337.67   23.70
   3  -9  -1  331.47   25.30
   3  -9  -1  337.97   23.80
   3  -9  -1  352.46   26.40
   3  -9  -1  337.27   26.00
  -3   9   1  342.07   26.20
  -3   9   1  353.26   25.00
  -3   9   1  355.16   25.00
  -3   9   1  358.96   24.10
  -3   9   1  356.86   25.10
  -3   9   1  341.47   23.80
  -3   9   1  332.47   26.70
  -3   9   1  356.66   27.20
  -3   9   1  338.57   24.80
  -3   9   1  349.07   24.80
  -3   9   1  328.47   26.00
   1  -9  -1 1915.51  142.39
   1  -9  -1 1874.41  141.39
   1  -9  -1 1939.91  141.69
   1  -9  -1 1906.51  142.19
   1  -9  -1 1956.40  142.99
   1  -9  -1 1900.51  142.59
  -1   9   1 2363.76  142.79
  -1   9   1 2347.07  142.49
  -1   9   1 2368.36  143.09
  -1   9   1 2344.17  143.99
  -1   9   1 2281.17  143.29
  -1   9   1 2362.86  140.59
  -1   9   1 2314.17  142.69
  -1   9   1 2322.37  140.49
  -1   9   1 2375.16  142.49
  -1  -9  -1  132.99   11.50
  -1  -9  -1  141.19   14.10
  -1  -9  -1  144.89   12.70
  -1  -9  -1  148.29   13.80
  -1  -9  -1  150.78   13.10
  -1  -9  -1  146.39   12.20
  -1  -9  -1  147.79   14.00
  -1  -9  -1  150.98   13.80
  -3  -9  -1   30.10    7.00
  -3  -9  -1   45.00    8.90
  -3  -9  -1   36.20    8.60
  -3  -9  -1   29.20    5.60
  -3  -9  -1   43.40    8.60
  -3  -9  -1   33.50    8.50
   3   9   1   38.00    9.30
   3   9   1   32.30    7.70
   3   9   1   37.30    7.80
   3   9   1   29.60    5.50
   3   9   1   29.00    7.60
   3   9   1   34.30    7.80
   3   9   1   23.80    5.30
   3   9   1   30.70    7.90
   5   9   1  217.48   20.80
   5   9   1  217.88   17.90
   5   9   1  218.78   18.80
   5   9   1  209.48   18.40
   5   9   1  196.58   19.00
   5   9   1  206.08   19.90
   5   9   1  213.08   20.20
   5   9   1  211.38   19.20
   5   9   1  203.38   16.40
   5   9   1  208.78   17.90
  -7  -9  -1  424.36   31.30
  -7  -9  -1  442.16   34.30
  -7  -9  -1  397.66   34.20
  -7  -9  -1  416.86   34.00
  -7  -9  -1  415.36   35.70
  -7  -9  -1  419.96   34.90
   7   9   1  481.95   39.00
   7   9   1  438.66   35.60
   7   9   1  453.25   35.20
   7   9   1  456.55   31.50
   7   9   1  446.56   32.40
   7   9   1  464.95   33.80
   7   9   1  448.56   37.10
   7   9   1  445.06   36.70
   7   9   1  439.16   33.00
  -9  -9  -1  690.73   56.29
  -9  -9  -1  703.23   55.39
  -9  -9  -1  695.73   54.09
  -9  -9  -1  694.03   50.89
  -9  -9  -1  754.82   54.39
  -9  -9  -1  705.83   54.59
  -9  -9  -1  733.03   53.39
   9   9   1  747.73   55.49
   9   9   1  727.53   56.09
   9   9   1  750.22   51.39
   9   9   1  773.22   55.69
   9   9   1  747.23   53.69
   9   9   1  815.42   55.69
   9   9   1  745.43   51.79
   9   9   1  753.02   53.59
   9   9   1  784.62   52.19
   9   9   1  734.13   57.19
 -11  -9  -1  878.91   64.59
 -11  -9  -1  887.21   62.09
 -11  -9  -1  879.21   65.89
 -11  -9  -1  918.91   62.59
 -11  -9  -1  747.43   70.59
  11   9   1  797.22   61.49
  11   9   1  745.43   62.79
  11   9   1  880.61   59.29
  11   9   1  821.32   59.19
  11   9   1  856.91   63.39
  11   9   1  811.52   62.89
  11   9   1  915.11   73.59
 -13  -9  -1  487.35   41.10
 -13  -9  -1  473.05   38.60
  13   9   1  427.26   40.10
  13   9   1  414.36   42.90
 -15  -9  -1  117.79   22.10
 -15  -9  -1  117.29   20.10
  15   9   1  126.29   23.10
 -17  -9  -1    8.80   13.50
  17   9   1   40.00   17.50
  18 -10  -1  115.09   25.10
  18 -10  -1  107.69   21.50
 -18  10   1   65.29   25.00
 -18  10   1   93.49   20.90
 -18  10   1   99.09   24.90
  16 -10  -1   50.59   16.70
  16 -10  -1   40.20   14.10
 -16  10   1   42.20   15.30
 -16  10   1   33.40   14.50
 -16  10   1   41.30   14.20
  14 -10  -1  313.37   31.40
  14 -10  -1  322.07   33.80
 -14  10   1  374.46   31.30
 -14  10   1  352.66   34.10
  12 -10  -1   48.10   11.60
  12 -10  -1   64.99   17.10
  12 -10  -1   60.69   12.70
  12 -10  -1   58.49   13.90
  10 -10  -1  415.06   33.80
  10 -10  -1  411.76   36.60
  10 -10  -1  407.46   30.30
  10 -10  -1  355.46   33.30
  10 -10  -1  418.76   34.30
  10 -10  -1  422.36   34.20
  10 -10  -1  380.16   30.30
 -10  10   1  540.65   38.40
 -10  10   1  526.35   35.80
 -10  10   1  497.15   34.20
 -10  10   1  546.75   34.70
   8 -10  -1  873.81   62.99
   8 -10  -1  875.01   63.29
   8 -10  -1  872.11   65.09
   8 -10  -1  871.61   63.19
   8 -10  -1  872.21   62.79
  -8  10   1  953.00   60.09
  -8  10   1  964.00   62.99
  -8  10   1  910.41   62.29
  -8  10   1  951.50   60.19
  -8  10   1  908.11   65.09
  -8  10   1  962.10   65.79
  -8  10   1  917.81   62.69
  -8  10   1  894.61   62.39
  -8  10   1  885.81   62.99
  -8  10   1  904.31   64.99
   6 -10  -1   56.99    9.30
   6 -10  -1   53.09    9.60
   6 -10  -1   66.39   11.00
  -6  10   1   66.69    8.70
  -6  10   1   63.09   10.40
  -6  10   1   81.09    9.40
  -6  10   1   70.99    7.90
  -6  10   1   75.39   12.00
  -6  10   1   59.09   11.60
  -6  10   1   76.89    9.50
  -6  10   1   68.19    8.70
  -6  10   1   72.39    9.00
  -4  10   1  395.56   29.40
  -4  10   1  428.86   29.80
  -4  10   1  402.16   29.50
  -4  10   1  433.26   32.10
  -4  10   1  430.26   32.00
  -4  10   1  412.96   29.20
  -4  10   1  418.96   29.00
  -4  10   1  396.86   29.60
  -4  10   1  417.56   31.10
   2 -10  -1 1841.82  117.29
   2 -10  -1 1899.51  117.49
   2 -10  -1 1853.51  120.09
   2 -10  -1 1808.12  117.69
   2 -10  -1 1815.12  117.69
   2 -10  -1 1798.82  116.89
   2 -10  -1 1844.92  115.89
  -2  10   1 1709.93  115.19
  -2  10   1 1788.82  120.99
  -2  10   1 1757.72  115.39
  -2  10   1 1644.94  117.59
  -2  10   1 1722.43  116.99
  -2  10   1 1690.43  117.19
  -2  10   1 1732.03  117.99
  -2  10   1 1734.53  117.49
  -2  10   1 1733.43  116.69
   0 -10  -1 2092.09  123.19
   0 -10  -1 2019.70  122.69
   0 -10  -1 2020.10  123.99
   0 -10  -1 2122.69  126.49
   0 -10  -1 2013.00  124.69
   0 -10  -1 1976.10  122.99
   0  10   1 1728.43  127.39
   0  10   1 1785.92  123.09
   0  10   1 1768.12  123.69
   0  10   1 1762.42  123.59
   0  10   1 1706.63  123.49
   0  10   1 1791.62  124.49
   0  10   1 1744.23  120.89
   0  10   1 1724.73  122.69
   0  10   1 1748.93  123.29
  -2 -10  -1 3754.02  233.38
  -2 -10  -1 3688.73  231.48
  -2 -10  -1 3660.23  233.88
  -2 -10  -1 3770.82  234.38
  -2 -10  -1 3692.83  234.58
  -2 -10  -1 3537.65  232.18
   2  10   1 3587.74  232.38
   2  10   1 3445.06  233.78
   2  10   1 3508.25  234.78
   2  10   1 3433.06  233.68
   2  10   1 3507.45  231.58
   2  10   1 3571.44  234.08
   2  10   1 3438.16  234.48
   2  10   1 3443.66  234.18
  -4 -10  -1 1586.94  108.89
  -4 -10  -1 1557.64  107.89
  -4 -10  -1 1567.84  106.69
  -4 -10  -1 1591.34  109.09
  -4 -10  -1 1575.34  105.49
  -4 -10  -1 1648.34  108.29
  -4 -10  -1 1608.34  107.29
   4  10   1 1566.24  108.09
   4  10   1 1659.53  108.09
   4  10   1 1628.44  105.49
   4  10   1 1618.14  105.89
   4  10   1 1659.33  107.19
   4  10   1 1669.33  109.59
   4  10   1 1557.04  107.69
   4  10   1 1508.95  108.29
   4  10   1 1642.24  108.69
  -6 -10  -1  544.65   44.70
  -6 -10  -1  553.54   41.30
  -6 -10  -1  582.74   43.60
  -6 -10  -1  527.55   43.30
  -6 -10  -1  541.45   40.20
  -6 -10  -1  530.25   42.70
  -6 -10  -1  575.64   44.90
  -6 -10  -1  544.85   43.70
   6  10   1  625.24   43.30
   6  10   1  610.24   42.20
   6  10   1  602.34   44.30
   6  10   1  604.84   44.10
   6  10   1  600.24   41.80
   6  10   1  610.34   40.50
   6  10   1  608.84   45.00
   6  10   1  615.14   45.60
   6  10   1  617.94   42.20
   6  10   1  636.94   44.20
   8  10   1  198.78   21.10
   8  10   1  197.78   23.10
   8  10   1  203.78   17.10
   8  10   1  194.38   21.40
   8  10   1  186.38   21.70
   8  10   1  187.48   18.90
   8  10   1  205.08   18.60
   8  10   1  212.98   22.20
   8  10   1  207.28   20.20
   8  10   1  216.38   19.10
 -10 -10  -1  158.48   31.70
 -10 -10  -1  174.98   21.00
 -10 -10  -1  174.08   21.10
 -10 -10  -1  207.78   22.70
 -10 -10  -1  165.68   25.00
  10  10   1  252.07   20.50
  10  10   1  259.57   25.40
  10  10   1  257.67   22.20
  10  10   1  217.08   23.20
  10  10   1  218.38   23.80
  10  10   1  206.28   18.70
  10  10   1  221.18   25.80
 -12 -10  -1   66.89   14.20
 -12 -10  -1  100.69   16.60
 -12 -10  -1   47.10   15.60
  12  10   1   29.10   14.80
  12  10   1   41.40   14.00
 -14 -10  -1   12.30   12.30
 -14 -10  -1    8.40   10.60
  14  10   1   10.20   13.00
 -16 -10  -1   45.30   16.90
 -16 -10  -1   53.69   14.40
  16  10   1   73.09   20.70
  17 -11  -1  210.98   31.60
  17 -11  -1  226.08   27.70
 -17  11   1  206.68   28.30
 -17  11   1  212.78   32.70
 -17  11   1  167.58   30.00
  15 -11  -1  273.37   31.30
  15 -11  -1  257.87   28.10
 -15  11   1  256.97   29.30
 -15  11   1  289.37   31.90
 -15  11   1  261.07   27.20
  13 -11  -1  183.98   21.20
  13 -11  -1  172.18   25.20
  13 -11  -1  173.08   22.30
 -13  11   1  264.87   23.00
 -13  11   1  269.57   25.00
 -13  11   1  231.98   26.80
  11 -11  -1  390.16   33.00
  11 -11  -1  408.56   36.70
  11 -11  -1  377.46   33.20
 -11  11   1  438.36   36.90
 -11  11   1  428.16   32.90
 -11  11   1  409.06   32.70
 -11  11   1  431.86   34.50
   9 -11  -1   88.79   12.40
   9 -11  -1   80.79   12.90
   9 -11  -1   83.59   15.70
   9 -11  -1   78.49   11.70
  -9  11   1   40.00   10.40
  -9  11   1   50.29   10.00
  -9  11   1   44.60   11.50
  -9  11   1   55.99    9.50
  -9  11   1   43.30    9.90
  -9  11   1   60.59   12.90
  -9  11   1   40.50   11.20
  -9  11   1   50.29   11.30
  -9  11   1   50.39   12.30
   7 -11  -1  340.17   30.50
   7 -11  -1  368.76   32.00
   7 -11  -1  340.27   30.70
  -7  11   1  443.16   31.00
  -7  11   1  430.86   29.30
  -7  11   1  453.05   30.50
  -7  11   1  446.86   31.60
  -7  11   1  438.86   30.70
  -7  11   1  453.95   34.20
  -7  11   1  441.76   34.30
  -7  11   1  427.26   32.20
   5 -11  -1  427.46   29.60
   5 -11  -1  405.56   26.80
   5 -11  -1  415.96   28.00
   5 -11  -1  415.86   27.90
  -5  11   1  344.37   26.60
  -5  11   1  371.76   26.80
  -5  11   1  340.87   26.50
  -5  11   1  334.67   29.40
  -5  11   1  346.37   27.00
  -5  11   1  354.36   26.80
  -5  11   1  346.17   29.30
  -5  11   1  358.06   28.70
  -5  11   1  329.27   26.60
  -5  11   1  351.26   26.70
   3 -11  -1 1438.66   91.59
   3 -11  -1 1514.35   90.89
   3 -11  -1 1476.15   92.09
   3 -11  -1 1458.65   90.79
   3 -11  -1 1447.86   90.49
  -3  11   1 1288.87   89.79
  -3  11   1 1350.56   92.19
  -3  11   1 1303.17   91.29
  -3  11   1 1304.17   89.99
  -3  11   1 1371.96   92.59
  -3  11   1 1340.57   88.99
  -3  11   1 1249.07   90.29
  -3  11   1 1303.07   89.89
  -3  11   1 1260.27   89.69
  -3  11   1 1265.57   91.19
  -3  11   1 1301.77   88.69
   1 -11  -1 2689.33  172.68
   1 -11  -1 2723.33  171.88
   1 -11  -1 2760.32  174.38
   1 -11  -1 2706.63  173.28
   1 -11  -1 2676.73  173.48
   1 -11  -1 2719.73  173.68
   1 -11  -1 2758.62  173.58
  -1  11   1 2590.24  170.68
  -1  11   1 2575.14  172.98
  -1  11   1 2630.14  172.88
  -1  11   1 2603.94  173.58
  -1  11   1 2562.94  172.78
  -1  11   1 2625.24  170.78
  -1  11   1 2515.45  173.78
  -1  11   1 2635.84  173.18
  -1  11   1 2605.24  174.68
  -1  11   1 2479.25  173.08
  -1 -11  -1 3128.29  202.08
  -1 -11  -1 3185.48  203.78
  -1 -11  -1 3170.78  200.28
  -1 -11  -1 3265.27  204.08
  -1 -11  -1 3223.78  203.58
  -1 -11  -1 3069.29  201.78
  -1 -11  -1 3077.19  203.38
  -1 -11  -1 3140.29  203.98
  -1 -11  -1 3126.19  202.58
   1  11   1 3015.30  203.98
   1  11   1 3116.39  202.88
   1  11   1 3035.30  201.88
   1  11   1 3029.30  203.28
   1  11   1 3081.59  200.38
   1  11   1 2973.00  203.08
   1  11   1 3086.49  203.38
   1  11   1 2972.70  203.58
   1  11   1 3010.30  202.88
  -3 -11  -1 1145.09   74.89
  -3 -11  -1 1151.98   76.99
  -3 -11  -1 1089.99   76.39
  -3 -11  -1 1139.19   75.99
  -3 -11  -1 1175.18   75.79
  -3 -11  -1 1137.59   76.29
  -3 -11  -1 1113.19   73.99
  -3 -11  -1 1152.78   72.99
   3  11   1 1061.69   75.79
   3  11   1 1074.09   76.69
   3  11   1 1064.89   73.29
   3  11   1 1082.39   76.39
   3  11   1 1045.00   75.49
   3  11   1 1036.60   75.09
   3  11   1 1080.29   73.09
   3  11   1 1094.59   75.59
   3  11   1 1080.49   75.59
  -5 -11  -1 2825.62  190.78
  -5 -11  -1 2729.23  186.38
  -5 -11  -1 2790.72  189.78
  -5 -11  -1 2741.83  188.78
  -5 -11  -1 2785.82  187.08
  -5 -11  -1 2778.22  189.78
  -5 -11  -1 2909.91  191.48
  -5 -11  -1 2773.02  189.58
   5  11   1 2927.61  189.88
   5  11   1 2912.01  190.18
   5  11   1 2980.60  188.78
   5  11   1 2841.52  190.58
   5  11   1 2814.42  188.48
   5  11   1 2999.40  189.38
   5  11   1 2945.61  190.48
   5  11   1 2894.91  191.48
   5  11   1 2994.80  186.68
   5  11   1 2904.51  189.48
  -7 -11  -1  616.64   49.10
  -7 -11  -1  631.74   51.69
  -7 -11  -1  620.24   51.09
  -7 -11  -1  632.94   51.49
  -7 -11  -1  595.94   52.59
  -7 -11  -1  625.14   47.60
  -7 -11  -1  612.14   50.59
  -7 -11  -1  657.63   53.09
   7  11   1  762.62   54.69
   7  11   1  792.22   53.19
   7  11   1  781.12   52.89
   7  11   1  773.32   48.10
   7  11   1  773.82   50.29
   7  11   1  779.52   50.49
   7  11   1  753.22   51.39
   7  11   1  763.52   50.09
   7  11   1  744.53   53.39
  -9 -11  -1  113.19   17.20
  -9 -11  -1  133.19   18.90
  -9 -11  -1  103.79   16.50
  -9 -11  -1  112.79   20.40
   9  11   1  171.98   16.70
   9  11   1  169.58   15.00
   9  11   1  160.88   17.00
   9  11   1  153.48   20.20
   9  11   1  160.18   19.40
   9  11   1  168.08   20.40
   9  11   1  149.88   19.40
   9  11   1  171.38   17.80
   9  11   1  195.68   22.60
  11  11   1  133.99   21.30
  11  11   1  122.59   20.60
  11  11   1  145.69   17.20
 -13 -11  -1   94.99   18.60
 -13 -11  -1  100.99   21.00
  13  11   1   87.59   20.30
 -15 -11  -1   56.49   15.80
 -15 -11  -1   50.79   14.90
  15  11   1   22.70   14.60
  17  11   1  203.28   30.60
  16 -12  -1    1.90   10.60
  16 -12  -1   -6.30   13.00
 -16  12   1   11.50   11.70
 -16  12   1   16.90   13.60
 -16  12   1    1.00   11.90
  14 -12  -1   54.79   15.20
  14 -12  -1   59.79   16.50
 -14  12   1   23.10   11.30
 -14  12   1   44.80   14.90
 -14  12   1   27.20   12.80
  12 -12  -1   53.69   14.00
  12 -12  -1   57.89   15.40
  12 -12  -1   54.99   11.80
 -12  12   1   70.29   15.70
 -12  12   1   56.59   15.40
 -12  12   1   59.29   13.70
  10 -12  -1  655.13   47.00
  10 -12  -1  648.74   49.90
  10 -12  -1  664.23   46.70
 -10  12   1  562.24   45.10
 -10  12   1  600.94   46.20
 -10  12   1  614.04   49.50
 -10  12   1  656.33   46.00
 -10  12   1  606.94   46.70
   8 -12  -1  803.12   57.49
   8 -12  -1  838.32   56.69
   8 -12  -1  773.12   56.09
  -8  12   1  795.52   59.09
  -8  12   1  821.62   60.69
  -8  12   1  757.62   54.89
  -8  12   1  793.92   56.59
  -8  12   1  788.62   55.19
  -8  12   1  820.22   54.09
  -8  12   1  799.82   55.79
  -8  12   1  821.72   56.09
  -8  12   1  787.32   53.99
  -8  12   1  834.72   59.39
   6 -12  -1  987.50   70.59
   6 -12  -1  993.30   70.49
   6 -12  -1  983.80   69.49
   6 -12  -1 1028.40   72.19
  -6  12   1 1066.59   69.79
  -6  12   1 1099.79   72.39
  -6  12   1 1049.59   70.19
  -6  12   1  998.60   72.99
  -6  12   1 1059.69   70.29
  -6  12   1 1020.80   73.29
  -6  12   1 1098.39   70.59
  -6  12   1 1049.59   73.29
  -6  12   1 1056.09   70.49
   4 -12  -1  348.57   29.30
   4 -12  -1  371.26   29.30
   4 -12  -1  364.66   31.00
   4 -12  -1  364.26   29.50
  -4  12   1  437.66   33.10
  -4  12   1  399.86   31.00
  -4  12   1  419.16   29.40
  -4  12   1  403.66   29.10
  -4  12   1  406.36   29.10
  -4  12   1  413.16   32.20
  -4  12   1  412.76   28.30
  -4  12   1  417.66   28.50
  -4  12   1  421.36   28.90
  -4  12   1  414.46   31.50
  -4  12   1  405.26   29.70
   2 -12  -1  159.78   16.70
   2 -12  -1  177.38   16.60
   2 -12  -1  183.08   18.10
   2 -12  -1  169.98   14.20
   2 -12  -1  187.68   16.90
   2 -12  -1  169.08   16.60
   2 -12  -1  179.48   14.50
  -2  12   1  197.78   17.10
  -2  12   1  205.58   16.50
  -2  12   1  194.98   18.00
  -2  12   1  203.78   17.40
  -2  12   1  197.08   14.10
  -2  12   1  204.08   19.30
  -2  12   1  194.58   16.40
  -2  12   1  204.68   16.20
  -2  12   1  196.58   13.90
   0 -12  -1   10.40    6.10
   0 -12  -1   19.60    5.60
   0 -12  -1   24.50    7.20
   0 -12  -1   13.40    6.00
   0 -12  -1   14.20    6.50
   0 -12  -1   13.90    5.00
   0  12   1   19.70    5.90
   0  12   1   17.90    3.90
   0  12   1   20.40    7.90
   0  12   1   22.40    6.00
   0  12   1   26.30    6.40
   0  12   1   17.20    5.70
   0  12   1   20.30    6.90
   0  12   1   16.10    6.40
   0  12   1   14.30    5.80
  -2 -12  -1   28.70    7.30
  -2 -12  -1   34.30    8.40
  -2 -12  -1   40.00    9.50
  -2 -12  -1   37.20    9.80
  -2 -12  -1   31.20    8.00
  -2 -12  -1   39.50    8.00
  -2 -12  -1   34.20    5.40
  -2 -12  -1   37.00    6.80
   2  12   1   21.70    7.40
   2  12   1   26.60    6.20
   2  12   1   20.00    6.40
   2  12   1   17.80    8.30
   2  12   1   12.70    6.20
   2  12   1   22.20    7.10
   2  12   1   22.30    7.30
   2  12   1   14.30    6.80
   2  12   1   19.10    5.00
  -4 -12  -1  244.68   21.70
  -4 -12  -1  231.98   17.50
  -4 -12  -1  259.17   22.40
  -4 -12  -1  246.88   21.20
  -4 -12  -1  219.18   19.40
  -4 -12  -1  226.38   20.30
  -4 -12  -1  238.98   17.60
  -4 -12  -1  247.68   21.60
   4  12   1  208.58   19.80
   4  12   1  199.78   21.80
   4  12   1  212.88   17.50
   4  12   1  209.08   20.10
   4  12   1  201.28   17.30
   4  12   1  202.18   20.70
   4  12   1  199.78   21.30
   4  12   1  187.98   20.10
  -6 -12  -1  193.08   14.90
  -6 -12  -1  224.38   20.20
  -6 -12  -1  209.98   19.60
  -6 -12  -1  196.88   20.40
  -6 -12  -1  207.88   18.50
  -6 -12  -1  217.48   16.70
  -6 -12  -1  211.78   21.20
  -6 -12  -1  219.08   20.30
   6  12   1  133.29   14.30
   6  12   1  166.18   18.20
   6  12   1  159.08   20.20
   6  12   1  172.98   18.00
   6  12   1  146.39   19.80
   6  12   1  144.09   18.50
   6  12   1  147.09   15.70
   6  12   1  156.48   17.30
   6  12   1  151.48   19.00
   6  12   1  153.98   18.60
  -8 -12  -1  460.75   33.90
  -8 -12  -1  475.65   35.90
  -8 -12  -1  477.25   39.20
  -8 -12  -1  498.85   36.90
   8  12   1  397.46   37.90
   8  12   1  438.86   31.50
   8  12   1  428.56   33.90
   8  12   1  401.36   33.60
   8  12   1  408.26   33.60
   8  12   1  431.86   37.00
   8  12   1  421.76   37.40
   8  12   1  415.56   36.20
 -10 -12  -1  424.86   38.40
 -10 -12  -1  423.96   32.90
 -10 -12  -1  421.56   34.70
  10  12   1  361.46   46.60
  10  12   1  377.66   31.70
  10  12   1  350.66   32.00
  10  12   1  368.66   34.70
  10  12   1  384.56   39.80
 -12 -12  -1  189.48   22.70
 -12 -12  -1  208.18   24.70
 -12 -12  -1  185.78   27.10
  12  12   1  209.98   26.10
 -14 -12  -1    9.50   12.00
 -14 -12  -1   36.80   13.80
  14  12   1   37.30   14.80
 -16 -12  -1   34.90   15.00
 -16 -12  -1   78.19   19.20
  16  12   1   23.90   16.10
  17 -13  -1   41.30   17.90
  17 -13  -1   61.89   18.70
 -17  13   1   54.49   17.30
 -17  13   1   71.19   19.10
 -17  13   1   64.99   19.50
  15 -13  -1   32.80   15.30
  15 -13  -1   23.70   12.00
 -15  13   1   35.10   12.00
 -15  13   1   30.70   14.20
 -15  13   1   41.20   14.70
  13 -13  -1  152.48   19.00
  13 -13  -1  197.38   24.90
  13 -13  -1  165.88   20.20
 -13  13   1  132.49   18.80
 -13  13   1  129.19   20.20
 -13  13   1  119.79   22.50
  11 -13  -1  265.07   26.10
  11 -13  -1  274.17   26.70
 -11  13   1  334.87   26.70
 -11  13   1  301.07   30.10
 -11  13   1  318.47   27.80
   9 -13  -1 1597.44  109.79
   9 -13  -1 1742.53  110.29
   9 -13  -1 1669.43  111.09
  -9  13   1 1634.84  110.39
  -9  13   1 1631.14  109.49
  -9  13   1 1507.85  107.99
  -9  13   1 1639.34  107.09
  -9  13   1 1711.13  113.59
  -9  13   1 1559.44  110.49
  -9  13   1 1628.94  109.59
   7 -13  -1 2588.94  167.18
   7 -13  -1 2542.05  167.08
   7 -13  -1 2611.24  168.88
  -7  13   1 2500.75  166.48
  -7  13   1 2491.95  166.58
  -7  13   1 2625.14  170.38
  -7  13   1 2634.74  166.98
  -7  13   1 2469.35  166.78
  -7  13   1 2385.46  168.18
  -7  13   1 2518.85  165.78
  -7  13   1 2527.75  165.98
  -7  13   1 2472.15  170.08
  -7  13   1 2561.54  167.28
   5 -13  -1 3390.66  237.88
   5 -13  -1 3482.05  238.08
   5 -13  -1 3421.16  239.68
   5 -13  -1 3487.05  237.68
  -5  13   1 3772.02  241.48
  -5  13   1 3698.53  237.98
  -5  13   1 3632.54  238.08
  -5  13   1 3699.33  237.88
  -5  13   1 3771.52  240.58
  -5  13   1 3759.92  237.38
  -5  13   1 3688.23  237.48
  -5  13   1 3762.62  237.48
  -5  13   1 3745.23  241.08
  -5  13   1 3717.83  237.18
   3 -13  -1  954.80   62.39
   3 -13  -1  914.81   63.89
   3 -13  -1  933.61   62.39
   3 -13  -1  919.61   63.99
  -3  13   1  906.41   61.39
  -3  13   1  887.21   62.09
  -3  13   1  879.31   63.39
  -3  13   1  897.11   61.69
  -3  13   1  920.61   64.89
  -3  13   1  909.31   64.39
  -3  13   1  888.71   61.49
  -3  13   1  891.41   60.19
  -3  13   1  886.31   59.89
  -3  13   1  889.51   63.09
  -3  13   1  875.51   62.39
   1 -13  -1  831.22   53.29
   1 -13  -1  838.82   55.59
   1 -13  -1  817.32   52.89
   1 -13  -1  795.72   56.39
   1 -13  -1  845.72   55.09
   1 -13  -1  838.22   55.69
   1 -13  -1  817.82   55.29
  -1  13   1  747.03   54.49
  -1  13   1  771.52   54.79
  -1  13   1  739.43   54.79
  -1  13   1  754.92   51.89
  -1  13   1  720.63   55.59
  -1  13   1  764.82   57.09
  -1  13   1  775.12   51.89
  -1  13   1  782.12   54.49
  -1  13   1  750.62   54.49
  -1  13   1  799.42   55.69
  -1 -13  -1  411.66   32.50
  -1 -13  -1  423.86   34.90
  -1 -13  -1  393.16   34.30
  -1 -13  -1  401.96   32.90
  -1 -13  -1  408.16   32.70
  -1 -13  -1  429.16   30.60
  -1 -13  -1  413.16   35.20
   1  13   1  484.55   34.50
   1  13   1  498.45   34.50
   1  13   1  515.35   35.40
   1  13   1  503.15   35.20
   1  13   1  499.95   34.40
   1  13   1  474.65   35.10
   1  13   1  500.45   31.00
   1  13   1  468.15   36.30
   1  13   1  479.45   33.20
  -3 -13  -1  603.54   40.50
  -3 -13  -1  615.44   45.60
  -3 -13  -1  582.34   38.60
  -3 -13  -1  588.44   36.20
  -3 -13  -1  598.04   40.70
  -3 -13  -1  594.34   39.90
   3  13   1  460.25   39.30
   3  13   1  462.85   38.10
   3  13   1  484.95   38.50
   3  13   1  437.06   37.90
   3  13   1  455.75   35.70
   3  13   1  449.36   35.20
   3  13   1  462.75   39.60
   3  13   1  451.15   38.50
  -5 -13  -1  734.83   54.09
  -5 -13  -1  761.52   54.89
  -5 -13  -1  750.12   54.49
  -5 -13  -1  766.82   50.49
  -5 -13  -1  794.92   51.09
  -5 -13  -1  787.42   53.39
  -5 -13  -1  786.12   57.79
  -5 -13  -1  759.92   55.89
   5  13   1  708.83   55.19
   5  13   1  707.73   53.99
   5  13   1  693.53   54.09
   5  13   1  693.63   53.69
   5  13   1  701.83   54.69
   5  13   1  752.62   51.39
   5  13   1  743.33   53.49
   5  13   1  728.13   50.39
   5  13   1  740.93   54.29
   5  13   1  687.83   59.99
  -7 -13  -1 1262.27   79.69
  -7 -13  -1 1196.38   82.49
  -7 -13  -1 1259.57   77.29
  -7 -13  -1 1318.47   81.09
   7  13   1  994.20   89.19
   7  13   1 1124.39   80.69
   7  13   1 1068.19   78.09
   7  13   1 1165.28   78.69
   7  13   1 1037.80   77.09
   7  13   1 1052.79   75.19
   7  13   1 1100.59   80.29
   7  13   1 1042.00   81.69
   7  13   1 1048.80   80.59
  -9 -13  -1  734.63   56.79
  -9 -13  -1  746.93   51.39
  -9 -13  -1  726.13   54.09
   9  13   1  676.43   51.39
   9  13   1  755.82   54.99
   9  13   1  676.63   54.69
   9  13   1  626.34   52.09
   9  13   1  729.93   55.29
   9  13   1  647.14   54.99
 -11 -13  -1  827.72   59.99
 -11 -13  -1  826.42   65.79
 -11 -13  -1  822.62   62.29
  11  13   1  845.32   59.49
  11  13   1  812.02   63.79
  11  13   1  768.22   62.39
 -13 -13  -1  121.69   20.80
 -13 -13  -1  117.79   19.80
  13  13   1   94.89   22.00
 -15 -13  -1  107.69   21.70
  15  13   1  146.19   33.50
  16 -14  -1   -8.40   14.50
  16 -14  -1    7.60   10.70
 -16  14   1   -4.80   10.30
 -16  14   1   19.60   14.00
  14 -14  -1   16.10   10.30
  14 -14  -1   26.20   14.40
 -14  14   1   30.10   14.30
 -14  14   1   36.00   11.60
 -14  14   1   31.10   13.50
  12 -14  -1    9.30    9.20
 -12  14   1    1.60   11.50
 -12  14   1    3.40    9.20
 -12  14   1    7.10    8.30
  10 -14  -1  111.49   16.60
  10 -14  -1  106.29   15.30
 -10  14   1   96.99   14.40
 -10  14   1  114.49   30.20
 -10  14   1  103.19   15.30
   8 -14  -1  328.67   25.20
   8 -14  -1  341.37   27.50
   8 -14  -1  293.57   24.30
  -8  14   1  301.57   24.70
  -8  14   1  290.57   28.60
  -8  14   1  314.47   24.40
  -8  14   1  274.77   26.80
  -8  14   1  278.97   24.50
  -8  14   1  268.97   22.00
  -8  14   1  283.87   24.40
   6 -14  -1  191.48   19.30
   6 -14  -1  187.98   16.00
   6 -14  -1  193.78   15.90
   6 -14  -1  181.18   15.50
  -6  14   1  136.49   13.50
  -6  14   1  153.38   14.90
  -6  14   1  173.48   15.80
  -6  14   1  138.29   13.60
  -6  14   1  145.89   18.60
  -6  14   1  146.29   15.20
  -6  14   1  146.89   15.20
  -6  14   1  144.79   14.70
  -6  14   1  141.59   21.20
  -6  14   1  148.39   17.50
  -6  14   1  155.08   20.40
   4 -14  -1   19.60    6.60
   4 -14  -1   25.80    7.80
   4 -14  -1   23.80    7.10
   4 -14  -1   14.50    8.10
  -4  14   1   31.70    9.30
  -4  14   1   40.00    7.00
  -4  14   1   37.20    8.40
  -4  14   1   49.60   10.30
  -4  14   1   38.20    9.10
  -4  14   1   38.10    7.20
  -4  14   1   36.40   10.70
  -4  14   1   40.20    9.50
  -4  14   1   44.90    7.00
  -4  14   1   31.00    7.10
  -4  14   1   32.80    8.70
   2 -14  -1  472.95   37.40
   2 -14  -1  504.15   37.50
   2 -14  -1  515.15   37.80
   2 -14  -1  473.15   37.50
   2 -14  -1  507.25   39.20
  -2  14   1  524.85   39.10
  -2  14   1  499.35   37.30
  -2  14   1  537.95   38.30
  -2  14   1  511.25   36.60
  -2  14   1  504.55   37.10
  -2  14   1  513.55   37.90
  -2  14   1  528.35   40.40
  -2  14   1  502.65   39.60
  -2  14   1  529.15   36.90
  -2  14   1  506.75   34.20
  -2  14   1  503.85   34.40
   0 -14  -1   73.59   12.00
   0 -14  -1   75.79   13.10
   0 -14  -1   80.99    8.80
   0 -14  -1   78.89    9.10
   0 -14  -1   67.39   11.40
   0 -14  -1   66.59   10.00
   0 -14  -1   76.59   11.20
   0  14   1   59.89    6.40
   0  14   1   52.39    9.90
   0  14   1   50.69   11.20
   0  14   1   54.99   10.30
   0  14   1   58.99   10.30
   0  14   1   61.69   10.90
   0  14   1   54.09   10.50
   0  14   1   56.39   13.40
   0  14   1   57.09   11.20
  -2 -14  -1  294.97   22.20
  -2 -14  -1  270.07   24.10
  -2 -14  -1  293.87   27.20
  -2 -14  -1  299.27   26.80
  -2 -14  -1  267.17   25.10
  -2 -14  -1  297.07   25.00
  -2 -14  -1  297.27   27.10
   2  14   1  331.67   26.40
   2  14   1  328.07   26.50
   2  14   1  353.46   27.20
   2  14   1  340.27   24.60
   2  14   1  362.06   29.00
   2  14   1  330.27   27.00
   2  14   1  330.87   27.50
   2  14   1  327.47   26.40
   2  14   1  341.17   22.60
  -4 -14  -1  461.25   32.20
  -4 -14  -1  461.35   34.50
  -4 -14  -1  425.66   36.20
  -4 -14  -1  438.56   32.80
  -4 -14  -1  442.76   36.50
  -4 -14  -1  461.65   37.60
   4  14   1  451.25   35.80
   4  14   1  462.95   36.40
   4  14   1  446.06   35.90
   4  14   1  437.76   37.00
   4  14   1  475.45   32.50
   4  14   1  426.26   35.40
   4  14   1  457.85   32.50
   4  14   1  463.65   37.80
   4  14   1  472.05   36.00
  -6 -14  -1  149.79   14.10
  -6 -14  -1  143.69   18.30
  -6 -14  -1  155.98   19.40
   6  14   1  133.39   16.90
   6  14   1  131.29   17.40
   6  14   1  127.09   19.90
   6  14   1  124.09   12.20
   6  14   1  121.59   15.80
   6  14   1  112.99   13.40
   6  14   1  107.19   16.60
   6  14   1  104.09   18.40
  -8 -14  -1  184.08   23.40
  -8 -14  -1  186.28   17.70
  -8 -14  -1  179.08   21.50
   8  14   1  152.08   18.00
   8  14   1  140.69   20.40
   8  14   1  145.79   22.20
   8  14   1  123.59   18.20
 -10 -14  -1  136.79   24.20
 -10 -14  -1  138.79   17.90
 -10 -14  -1  137.49   21.00
  10  14   1  156.68   22.50
  10  14   1  121.29   18.00
 -12 -14  -1   13.90   17.50
 -12 -14  -1    2.50   11.00
 -12 -14  -1    5.20   12.70
  12  14   1    8.60   12.30
 -14 -14  -1   -1.70   11.70
  14  14   1   -2.50   12.20
 -15  15   1  184.08   22.90
 -15  15   1  180.18   29.20
  13 -15  -1  117.49   17.80
 -13  15   1  127.89   17.90
 -13  15   1  113.49   22.10
 -13  15   1  107.29   22.30
  11 -15  -1  200.98   23.20
  11 -15  -1  233.38   22.10
 -11  15   1  202.88   26.50
 -11  15   1  177.18   21.90
 -11  15   1  227.38   21.50
   9 -15  -1  337.67   30.20
   9 -15  -1  356.66   31.50
  -9  15   1  376.26   34.00
  -9  15   1  362.76   29.20
  -9  15   1  366.16   29.70
   7 -15  -1  203.28   19.70
   7 -15  -1  193.78   22.20
  -7  15   1  218.48   19.50
  -7  15   1  233.48   19.50
  -7  15   1  197.28   23.40
  -7  15   1  240.08   20.10
  -7  15   1  247.18   25.80
   5 -15  -1  609.24   43.00
   5 -15  -1  622.04   45.90
   5 -15  -1  616.84   43.20
   5 -15  -1  596.64   42.90
  -5  15   1  602.64   41.90
  -5  15   1  619.44   47.60
  -5  15   1  592.54   42.60
  -5  15   1  580.44   43.30
  -5  15   1  620.04   43.10
  -5  15   1  578.14   41.50
  -5  15   1  569.04   41.30
  -5  15   1  619.14   46.00
  -5  15   1  580.54   46.10
  -5  15   1  588.34   41.20
   3 -15  -1 1165.98   91.29
   3 -15  -1 1166.08   91.09
   3 -15  -1 1230.68   91.49
   3 -15  -1 1179.48   92.99
  -3  15   1 1407.16   89.09
  -3  15   1 1352.86   90.69
  -3  15   1 1348.57   93.29
  -3  15   1 1435.86   90.59
  -3  15   1 1419.86   92.49
  -3  15   1 1473.55   95.29
  -3  15   1 1460.75   94.89
  -3  15   1 1408.46   89.29
  -3  15   1 1414.16   91.29
  -3  15   1 1448.26   92.99
  -3  15   1 1412.36   91.19
   1 -15  -1 1507.25  101.69
   1 -15  -1 1502.35  100.59
   1 -15  -1 1564.34  100.89
   1 -15  -1 1451.25   99.69
   1 -15  -1 1467.55   97.19
   1 -15  -1 1515.65  100.29
   1 -15  -1 1508.45   97.39
  -1  15   1 1505.55   99.79
  -1  15   1 1500.35   99.79
  -1  15   1 1439.16  100.69
  -1  15   1 1417.06   99.69
  -1  15   1 1470.95   99.39
  -1  15   1 1509.25  102.69
  -1  15   1 1436.06   99.39
  -1  15   1 1387.96  100.99
  -1  15   1 1478.65   96.49
  -1 -15  -1  682.13   47.00
  -1 -15  -1  648.64   44.50
  -1 -15  -1  679.83   46.80
  -1 -15  -1  666.63   44.30
  -1 -15  -1  672.53   46.90
   1  15   1  621.84   46.50
   1  15   1  596.74   45.30
   1  15   1  585.84   41.70
   1  15   1  611.74   44.30
   1  15   1  570.64   46.30
   1  15   1  608.04   48.00
   1  15   1  571.14   46.20
   1  15   1  610.64   45.60
   1  15   1  610.64   45.70
  -3 -15  -1 1839.62  127.79
  -3 -15  -1 1969.60  126.99
  -3 -15  -1 1955.80  122.29
  -3 -15  -1 2087.39  128.29
   3  15   1 1792.52  126.09
   3  15   1 1755.82  126.29
   3  15   1 1828.22  125.89
   3  15   1 1943.61  126.49
   3  15   1 1759.62  126.99
   3  15   1 1897.11  127.79
   3  15   1 1796.02  122.49
   3  15   1 1746.23  126.09
   3  15   1 1894.91  123.29
   5  15   1  367.56   32.70
   5  15   1  406.16   33.70
   5  15   1  395.06   35.60
   5  15   1  421.76   29.10
   5  15   1  395.56   33.20
  -7 -15  -1  355.36   34.40
  -7 -15  -1  376.66   32.70
  -7 -15  -1  331.07   28.00
   7  15   1  334.67   32.30
   7  15   1  385.66   31.20
   7  15   1  367.06   33.80
  -9 -15  -1   85.39   21.00
  -9 -15  -1  116.79   20.10
   9  15   1  173.48   19.50
   9  15   1  155.78   22.30
   9  15   1  137.19   20.60
 -11 -15  -1   42.80   17.10
 -11 -15  -1   38.20   14.30
  11  15   1   97.19   20.90
  11  15   1   67.19   16.70
  11  15   1   72.29   16.10
 -13 -15  -1   34.30   14.50
  13  15   1   76.59   18.30
 -15 -15  -1  153.68   25.60
  15  15   1  175.18   27.90
  14 -16  -1   60.99   15.80
 -14  16   1   36.00   16.10
 -14  16   1   79.99   19.40
  12 -16  -1   32.30   11.60
  12 -16  -1   24.00    9.40
 -12  16   1   32.00   10.40
 -12  16   1   32.00   14.10
  10 -16  -1  219.38   21.90
  10 -16  -1  224.68   29.90
 -10  16   1  248.08   26.00
 -10  16   1  245.18   22.40
 -10  16   1  222.08   27.30
   8 -16  -1   88.59   12.60
   8 -16  -1   66.99   15.70
  -8  16   1   90.19   19.00
  -8  16   1   72.89   12.60
  -8  16   1   76.69   17.50
  -8  16   1   87.39   12.90
   6 -16  -1  242.78   21.00
   6 -16  -1  246.48   21.20
   6 -16  -1  249.28   24.70
   6 -16  -1  235.98   20.80
  -6  16   1  227.48   20.00
  -6  16   1  263.07   27.10
  -6  16   1  231.88   20.80
  -6  16   1  253.87   21.30
  -6  16   1  229.68   24.90
   4 -16  -1  968.50   68.99
   4 -16  -1  921.11   65.89
   4 -16  -1  970.00   66.29
   4 -16  -1  925.91   66.39
  -4  16   1  978.80   65.79
  -4  16   1  954.80   64.69
  -4  16   1  977.70   65.99
  -4  16   1  909.11   63.89
  -4  16   1  929.11   66.69
  -4  16   1 1004.20   70.59
  -4  16   1  977.50   68.09
   2 -16  -1  506.75   36.00
   2 -16  -1  482.05   35.50
   2 -16  -1  467.05   35.90
   2 -16  -1  476.95   37.60
  -2  16   1  467.15   35.00
  -2  16   1  399.26   34.00
  -2  16   1  477.55   39.10
  -2  16   1  469.45   36.00
  -2  16   1  440.46   34.50
   0 -16  -1  856.41   56.69
   0 -16  -1  823.42   52.69
   0 -16  -1  879.41   56.69
   0 -16  -1  799.02   54.49
   0 -16  -1  796.12   55.99
   0  16   1  690.93   54.89
   0  16   1  719.13   54.79
   0  16   1  696.83   54.39
   0  16   1  747.43   54.39
   0  16   1  742.93   56.09
   0  16   1  744.83   57.89
  -2 -16  -1  830.12   56.99
  -2 -16  -1  794.42   57.19
   2  16   1  777.22   55.99
   2  16   1  764.12   53.59
   2  16   1  689.43   55.29
   2  16   1  773.32   58.09
  -4 -16  -1   94.29   16.30
  -4 -16  -1  102.69   16.70
   4  16   1   82.89   17.80
   4  16   1   81.29   10.80
   4  16   1   96.79   16.30
   4  16   1   80.99   14.90
  -6 -16  -1  140.99   20.60
  -6 -16  -1  156.28   20.80
   6  16   1  134.19   19.10
   6  16   1  131.19   21.60
   6  16   1  136.09   19.40
  -8 -16  -1  114.99   22.00
  -8 -16  -1  137.09   20.90
   8  16   1  162.28   22.90
   8  16   1  123.19   19.00
   8  16   1  155.98   21.10
 -10 -16  -1   34.10   13.40
 -10 -16  -1   40.30   14.80
  10  16   1   27.50   14.30
 -12 -16  -1  128.89   22.60
 -12 -16  -1  113.99   25.60
  12  16   1  127.79   24.30
 -14 -16  -1   -8.10   13.10
  14  16   1   -1.30   13.70
  15 -17  -1   21.40   11.00
 -15  17   1   29.30   16.80
 -15  17   1   42.80   13.00
  13 -17  -1   59.79   14.70
 -13  17   1   22.60   14.50
 -13  17   1   40.10   11.80
  11 -17  -1  141.49   17.70
  11 -17  -1  131.39   20.90
 -11  17   1  155.08   24.50
 -11  17   1  161.78   18.20
   9 -17  -1   43.10   12.00
   9 -17  -1   26.80    8.60
  -9  17   1   22.80   12.40
  -9  17   1   30.90    9.30
  -9  17   1   26.00   14.00
   7 -17  -1  276.97   23.80
   7 -17  -1  280.17   28.20
  -7  17   1  303.57   29.40
  -7  17   1  293.27   24.50
  -7  17   1  297.67   30.80
   5 -17  -1  193.38   18.60
   5 -17  -1  205.38   18.00
   5 -17  -1  182.28   19.40
   5 -17  -1  214.78   22.40
  -5  17   1  155.48   17.50
  -5  17   1  152.08   16.70
  -5  17   1  166.58   20.70
  -5  17   1  145.09   22.40
   3 -17  -1  132.99   18.40
   3 -17  -1  143.79   16.60
   3 -17  -1  141.19   15.20
   3 -17  -1  141.59   16.80
  -3  17   1   96.29   13.30
  -3  17   1  118.09   14.30
  -3  17   1   88.99   18.70
  -3  17   1  103.29   14.80
  -3  17   1  115.09   16.50
  -3  17   1  102.59   12.70
   1 -17  -1  100.09   15.10
   1 -17  -1   95.39   14.40
  -1  17   1  100.29   13.40
  -1  17   1  100.19   18.50
  -1  17   1  101.69   13.90
  -1  17   1  120.49   15.70
  -1  17   1  104.89   14.80
  -1 -17  -1   81.79   14.70
  -1 -17  -1   69.69   14.70
   1  17   1   90.49   17.60
   1  17   1   67.49   13.20
   1  17   1   73.99   12.20
  -3 -17  -1  152.18   18.90
  -3 -17  -1  152.38   18.50
   3  17   1   93.99   16.00
   3  17   1   89.39   19.40
   3  17   1   91.69   12.70
  -5 -17  -1  468.55   47.50
  -5 -17  -1  534.15   45.90
   5  17   1  629.74   45.30
   5  17   1  562.14   44.70
   5  17   1  625.84   58.19
  -7 -17  -1  245.98   30.10
  -7 -17  -1  177.38   25.90
   7  17   1  387.86   42.80
   7  17   1  290.57   33.20
   7  17   1  274.97   29.40
  -9 -17  -1   90.29   22.20
  -9 -17  -1   90.49   19.60
   9  17   1  103.09   19.80
   9  17   1  107.59   19.00
   9  17   1   97.89   21.60
 -11 -17  -1   50.89   16.90
 -11 -17  -1   42.00   15.20
  11  17   1   69.99   18.50
  11  17   1   65.39   16.70
  11  17   1   82.99   21.00
 -13 -17  -1   60.59   25.50
  13  17   1   37.80   17.30
  14 -18  -1   34.10   10.50
 -14  18   1   30.10   16.00
 -14  18   1   64.29   16.40
  12 -18  -1  208.78   21.00
  12 -18  -1  221.88   25.40
 -12  18   1  194.88   28.10
  10 -18  -1   20.00   11.60
  10 -18  -1   22.50    8.50
 -10  18   1   20.50    9.60
 -10  18   1   15.10   14.50
 -10  18   1   30.90   13.50
   8 -18  -1  135.99   21.20
   8 -18  -1  133.89   15.40
  -8  18   1  195.68   25.60
   6 -18  -1  365.16   31.80
   6 -18  -1  347.77   27.30
  -6  18   1  348.27   31.80
  -6  18   1  318.27   33.50
  -6  18   1  297.87   27.20
   4 -18  -1  913.61   57.19
   4 -18  -1  887.91   58.69
  -4  18   1  770.62   55.89
  -4  18   1  626.54   63.09
  -4  18   1  685.13   57.59
   2 -18  -1  545.45   40.60
   2 -18  -1  518.35   40.60
  -2  18   1  527.65   43.90
  -2  18   1  511.15   40.90
  -2  18   1  486.45   39.80
   0 -18  -1  679.63   51.89
   0 -18  -1  707.53   52.09
   0  18   1  691.43   54.49
   0  18   1  717.93   50.19
   0  18   1  655.13   50.59
  -2 -18  -1  938.01   64.29
   2  18   1  851.61   64.99
   2  18   1  802.32   66.69
  -4 -18  -1  465.75   44.00
  -4 -18  -1  445.36   43.30
   4  18   1  611.84   46.30
   4  18   1  637.94   47.20
   4  18   1  627.64   47.00
  -6 -18  -1  748.93   64.79
  -6 -18  -1  795.82   63.19
   6  18   1  918.01   63.49
   6  18   1  858.61   63.79
   6  18   1  891.21   65.89
  -8 -18  -1  239.58   29.90
  -8 -18  -1  232.28   27.80
   8  18   1  256.67   28.30
   8  18   1  274.77   27.50
   8  18   1  255.17   29.90
 -10 -18  -1   52.39   16.50
 -10 -18  -1   48.30   18.40
  10  18   1   75.79   19.10
  10  18   1   67.89   15.00
  10  18   1  114.89   23.10
 -12 -18  -1   13.50   17.50
 -12 -18  -1    2.80   13.80
  12  18   1   18.10   14.20
  13 -19  -1    0.00    7.30
 -13  19   1   -1.90   13.60
  11 -19  -1  134.09   15.90
  11 -19  -1  149.19   22.30
 -11  19   1  133.99   18.30
 -11  19   1  140.49   25.30
 -11  19   1  120.89   26.40
   9 -19  -1  159.68   16.10
   9 -19  -1  134.39   21.30
  -9  19   1  123.89   23.90
  -9  19   1  141.19   17.60
  -9  19   1  148.79   26.10
   7 -19  -1  112.39   14.40
   7 -19  -1  109.49   19.50
  -7  19   1  113.29   20.40
  -7  19   1   93.89   22.00
  -7  19   1  110.29   15.40
   5 -19  -1  292.67   30.70
   5 -19  -1  313.37   26.40
   5 -19  -1  269.07   27.10
  -5  19   1  348.87   33.70
  -5  19   1  317.57   30.60
  -5  19   1  359.16   27.50
   3 -19  -1  190.68   20.60
   3 -19  -1  165.18   18.60
  -3  19   1  187.98   19.00
  -3  19   1  204.18   25.00
  -3  19   1  158.68   20.40
   1 -19  -1   92.89   15.10
   1 -19  -1   71.49   15.80
  -1  19   1   86.69   19.50
  -1  19   1   92.39   15.30
  -1  19   1   95.29   14.60
  -1 -19  -1   45.00   11.70
  -1 -19  -1   49.30   12.20
   1  19   1   39.50   14.20
   1  19   1   39.30   11.80
   1  19   1   31.30    9.10
  -3 -19  -1    1.60    9.50
  -3 -19  -1    5.50    9.60
   3  19   1   -2.90    8.80
   3  19   1   13.10   12.50
   3  19   1   -2.20    9.70
  -5 -19  -1  144.79   22.20
  -5 -19  -1  148.29   21.50
   5  19   1   94.89   22.70
   5  19   1  138.19   20.30
   5  19   1  121.69   20.80
  -7 -19  -1   58.09   16.30
  -7 -19  -1   72.19   17.80
   7  19   1   43.80   14.70
   7  19   1   33.00   12.80
   7  19   1   31.40   15.20
  -9 -19  -1  131.99   23.40
  -9 -19  -1  164.78   26.60
   9  19   1  127.29   22.40
   9  19   1  144.49   24.70
   9  19   1  123.79   22.20
 -11 -19  -1   91.49   23.20
 -11 -19  -1  101.39   26.30
  11  19   1  120.79   24.40
 -12  20   1  101.29   26.30
 -12  20   1  132.19   18.10
 -12  20   1  107.49   25.70
  10 -20  -1  473.95   42.80
 -10  20   1  506.15   45.80
 -10  20   1  495.55   38.30
 -10  20   1  470.55   46.70
   8 -20  -1  518.25   44.60
   8 -20  -1  512.55   38.60
  -8  20   1  524.65   40.20
  -8  20   1  520.35   45.70
  -8  20   1  573.14   48.90
   6 -20  -1  379.16   36.20
   6 -20  -1  365.26   31.00
  -6  20   1  433.46   36.80
  -6  20   1  392.36   31.90
  -6  20   1  441.86   39.60
   4 -20  -1  833.02   64.69
   4 -20  -1  857.01   63.69
  -4  20   1  965.80   66.89
  -4  20   1  946.91   64.29
  -4  20   1  928.01   69.99
   2 -20  -1  262.67   26.90
   2 -20  -1  284.67   28.60
  -2  20   1  333.67   27.40
  -2  20   1  349.27   33.50
  -2  20   1  320.07   28.20
   0 -20  -1  440.76   38.30
   0 -20  -1  431.96   37.50
   0  20   1  466.35   37.00
   0  20   1  485.95   41.90
  -2 -20  -1  393.36   33.40
  -2 -20  -1  310.77   31.70
   2  20   1  362.96   31.60
   2  20   1  359.06   35.40
  -4 -20  -1  184.78   24.10
  -4 -20  -1  186.48   24.00
   4  20   1  182.48   24.40
   4  20   1  187.18   23.20
   4  20   1  194.08   27.00
  -6 -20  -1  312.57   29.30
   6  20   1  221.58   27.50
   6  20   1  222.38   27.20
   6  20   1  181.68   29.10
  -8 -20  -1  258.27   29.50
  -8 -20  -1  284.27   33.50
   8  20   1  237.18   30.90
   8  20   1  228.18   27.70
   8  20   1  221.68   28.30
 -10 -20  -1  106.79   24.50
 -10 -20  -1   85.19   21.20
  10  20   1  106.89   24.30
  10  20   1   88.79   21.60
  10  20   1   65.59   16.50
  11 -21  -1   28.40   13.20
 -11  21   1   21.10   15.40
 -11  21   1   33.50   11.10
 -11  21   1   25.00   17.80
   9 -21  -1   23.70   13.80
  -9  21   1   65.89   14.40
  -9  21   1   42.10   17.20
  -9  21   1   46.20   16.80
   7 -21  -1  202.08   19.30
  -7  21   1  200.48   26.50
  -7  21   1  218.58   21.60
  -7  21   1  214.08   29.50
   5 -21  -1  201.98   20.50
  -5  21   1  217.98   25.60
  -5  21   1  218.68   30.00
  -5  21   1  228.68   21.80
   3 -21  -1   30.70    9.80
   3 -21  -1   23.00   13.80
  -3  21   1   28.40    9.70
  -3  21   1   36.70   15.20
  -3  21   1   47.10   12.30
   1 -21  -1  164.08   20.30
   1 -21  -1  201.18   23.30
  -1  21   1  172.98   26.20
  -1  21   1  178.38   20.40
  -1 -21  -1   13.70   10.20
  -1 -21  -1   22.60   12.10
   1  21   1   50.09   15.50
   1  21   1   61.19   14.30
  -3 -21  -1   13.10   11.00
  -3 -21  -1   11.10   11.40
   3  21   1    9.00   13.30
   3  21   1    5.10   10.90
   3  21   1   12.80   10.80
  -5 -21  -1   65.39   19.50
  -5 -21  -1   74.69   18.50
   5  21   1   48.30   15.20
   5  21   1   39.70   13.60
   5  21   1   51.39   18.00
  -7 -21  -1   14.90   14.00
  -7 -21  -1   20.10   13.20
   7  21   1   19.30   12.10
   7  21   1    3.50   14.30
   7  21   1   14.40   12.00
  -9 -21  -1   82.69   23.70
  -9 -21  -1   57.49   16.80
   9  21   1   63.39   18.60
   9  21   1   48.30   15.40
   9  21   1   59.59   19.40
 -10  22   1  119.69   28.20
 -10  22   1  131.19   17.40
 -10  22   1   71.89   22.50
  -8  22   1   74.29   18.50
   6 -22  -1  159.78   16.00
  -6  22   1  111.79   25.20
  -6  22   1   98.69   21.20
  -6  22   1  123.09   17.00
   4 -22  -1   17.50    9.10
  -4  22   1   45.10   16.40
  -4  22   1   37.70   10.40
   2 -22  -1  520.15   40.40
   2 -22  -1  539.55   39.50
  -2  22   1  413.06   37.90
  -2  22   1  418.56   43.90
   0 -22  -1  747.23   56.99
   0 -22  -1  804.22   58.79
   0  22   1  710.23   56.49
   0  22   1  755.52   61.69
  -2 -22  -1  644.74   55.09
  -2 -22  -1  691.43   55.59
   2  22   1  746.53   57.59
   2  22   1  723.33   54.69
   2  22   1  724.13   58.89
  -4 -22  -1  520.75   44.00
  -4 -22  -1  475.35   44.50
   4  22   1  465.35   42.90
   4  22   1  525.75   45.20
   4  22   1  524.65   47.80
  -6 -22  -1  103.59   22.60
  -6 -22  -1  107.69   23.90
   6  22   1  113.59   26.20
   6  22   1  120.99   23.60
   6  22   1  124.59   22.80
  -8 -22  -1  115.69   23.40
  -8 -22  -1   93.79   25.40
   8  22   1  180.38   27.10
   8  22   1  131.79   23.80
  -7  23   1    4.30    8.50
  -7  23   1    5.90   16.20
   5 -23  -1   88.39   14.00
  -5  23   1   97.79   25.00
  -5  23   1   88.29   15.40
   3 -23  -1  616.14   44.80
  -3  23   1  553.84   44.70
  -3  23   1  538.05   51.19
   1 -23  -1  549.54   42.00
   1 -23  -1  531.95   43.50
  -1  23   1  483.25   47.00
  -1  23   1  473.75   41.40
  -1 -23  -1  477.65   41.00
  -1 -23  -1  517.15   42.80
   1  23   1  478.85   44.20
   1  23   1  465.85   40.40
   1  23   1  449.86   45.00
  -3 -23  -1  430.86   39.20
  -3 -23  -1  375.36   38.30
   3  23   1  395.66   39.40
   3  23   1  450.65   42.30
   3  23   1  410.96   37.80
  -5 -23  -1  255.77   38.30
   5  23   1  300.77   36.40
   5  23   1  290.77   32.80
   5  23   1  293.97   50.29
  -7 -23  -1   30.80   17.30
  -7 -23  -1   19.50   15.00
   7  23   1   32.50   18.10
   7  23   1   18.50   13.80
   7  23   1   52.89   16.80
  -6  24   1  182.68   21.20
  -6  24   1  234.48   32.40
   4 -24  -1   51.69   13.70
  -4  24   1   32.30   11.20
  -4  24   1   38.30   18.30
   2 -24  -1    8.10   15.00
  -2  24   1   28.50   11.10
   0 -24  -1   16.40   12.70
   0 -24  -1    2.40   10.90
   0  24   1   29.50   27.60
   0  24   1   14.10   12.10
  -2 -24  -1   30.50   14.00
  -2 -24  -1   25.70   13.10
   2  24   1   38.20   15.80
   2  24   1   38.60   13.50
   2  24   1   29.80   18.70
  -4 -24  -1   13.00   12.10
  -4 -24  -1   12.00   12.90
   4  24   1    7.30   17.00
   4  24   1    4.30   13.30
   4  24   1    8.40   13.30
  -6 -24  -1  125.29   24.50
  -6 -24  -1  111.89   24.90
   6  24   1  127.79   29.40
   6  24   1  152.78   25.80
   6  24   1  147.39   24.40
   3 -25  -1  209.38   22.60
  -3  25   1  195.98   32.30
  -3  25   1  248.78   24.50
   1 -25  -1  107.89   19.80
  -1  25   1  170.38   21.40
  -1  25   1  193.98   30.30
  -1 -25  -1   39.20   13.90
   1  25   1   50.19   17.30
   1  25   1   51.09   14.70
   1  25   1   60.89   19.90
  -3 -25  -1   81.09   20.70
  -3 -25  -1   78.79   19.60
   3  25   1  106.19   24.50
   3  25   1   99.89   24.40
   3  25   1   86.09   20.40
   3  25  -2   74.89   20.50
   3  25  -2   64.69   17.40
  -3 -25   2   85.59   16.10
  -3 -25   2   95.89   21.40
   1  25  -2   22.20   11.20
   1  25  -2    7.30   16.00
   1  25  -2   30.00   16.20
  -1  25  -2   61.79   12.60
  -1  25  -2   47.10   17.60
  -1  25  -2   34.00   17.50
   6  24  -2  110.29   21.70
   6  24  -2  116.29   26.40
  -6 -24   2  166.88   25.80
   4  24  -2  344.37   31.70
   4  24  -2  322.07   35.40
   4  24  -2  357.16   37.60
  -4 -24   2  291.37   30.10
  -4 -24   2  287.57   33.20
   2  24  -2   33.00   10.90
   2  24  -2   29.30   15.50
   2  24  -2   24.00   14.70
  -2 -24   2   58.89   16.20
   0  24  -2  180.38   23.30
   0  24  -2  202.78   30.00
   0  24  -2  177.28   28.40
  -2  24  -2   45.00   17.10
  -2  24  -2   59.99   17.60
  -4  24  -2   57.69   17.60
   9  23  -2  121.99   23.80
   9  23  -2  174.28   27.60
   9  23  -2  138.09   25.90
  -9 -23   2  118.99   24.70
  -9 -23   2  122.09   24.00
   7  23  -2  133.39   26.10
   7  23  -2  116.59   21.50
  -7 -23   2  112.49   22.00
  -7 -23   2  111.79   23.60
   5  23  -2  181.08   28.40
   5  23  -2  194.58   35.80
  -5 -23   2  124.59   24.60
   3  23  -2  329.07   36.50
   3  23  -2  361.96   36.80
   3  23  -2  344.47   31.40
  -3 -23   2  335.17   30.50
  -3 -23   2  345.87   34.70
   1  23  -2   44.60   16.90
   1  23  -2   31.30   15.20
   1  23  -2   40.10   11.20
  -1 -23   2   75.49   12.30
  -1 -23   2   96.99   20.20
  -1  23  -2  130.79   15.80
  -1  23  -2  141.49   25.50
  -1  23  -2  133.49   25.20
  -3  23  -2  115.39   22.90
  -3  23  -2   91.29   23.60
  -5  23  -2   15.40   13.60
  -5  23  -2   11.20   15.10
  10  22  -2   61.99   17.60
  10  22  -2   59.79   18.20
  10  22  -2   90.69   21.50
 -10 -22   2  103.69   22.10
 -10 -22   2   78.99   21.60
   8  22  -2   18.20   21.00
   8  22  -2    6.20   14.00
  -8 -22   2   52.69   16.10
  -8 -22   2   44.10   21.20
   6  22  -2   64.79   17.50
   6  22  -2   64.69   15.90
   6  22  -2   82.59   20.10
  -6 -22   2   91.49   20.60
  -6 -22   2  100.19   20.10
   4  22  -2    2.80   13.40
   4  22  -2    3.50   12.10
   4  22  -2   -3.20    9.10
  -4 -22   2    7.90   11.80
  -4 -22   2    3.60    9.70
   2  22  -2   45.10   15.80
   2  22  -2   50.69   15.50
   2  22  -2   54.79   13.80
  -2 -22   2   25.20   10.00
  -2 -22   2   25.60   12.80
   0  22  -2   91.59   22.60
   0  22  -2  105.79   15.20
   0  22  -2  115.09   23.00
   0 -22   2  172.88   22.40
  -2  22  -2  241.98   30.30
  -2  22  -2  265.47   30.90
  -4  22  -2  114.49   22.80
  -4  22  -2  145.19   25.30
  -6  22  -2  434.96   40.20
  -6  22  -2  419.36   42.40
  -8  22  -2   53.29   19.70
  11  21  -2  120.99   34.20
  11  21  -2  130.19   24.90
  11  21  -2  105.09   23.40
 -11 -21   2  129.29   24.10
 -11 -21   2  134.59   25.60
   9  21  -2  126.79   25.00
   9  21  -2  120.69   22.70
   9  21  -2  161.08   26.30
  -9 -21   2  219.08   30.10
   7  21  -2   97.69   21.90
   7  21  -2   93.39   22.50
   7  21  -2   98.19   19.60
  -7 -21   2   88.29   20.10
  -7 -21   2  136.59   22.60
   5  21  -2  201.98   27.60
   5  21  -2  207.38   26.30
   5  21  -2  221.58   23.70
  -5 -21   2  173.08   23.70
  -5 -21   2  181.28   25.40
   3  21  -2  127.49   22.40
   3  21  -2  140.09   23.10
   3  21  -2  146.99   18.00
  -3 -21   2  117.49   20.70
  -3 -21   2   95.79   17.40
   1  21  -2  568.54   49.80
   1  21  -2  618.44   50.59
   1  21  -2  584.04   44.90
  -1 -21   2  615.04   44.30
  -1 -21   2  623.04   48.80
  -1  21  -2  305.97   25.50
  -1  21  -2  347.87   33.60
  -1  21  -2  302.57   32.70
  -3  21  -2  293.87   32.00
  -3  21  -2  275.47   31.00
  -5  21  -2  448.36   40.20
  -5  21  -2  416.26   39.70
  -5  21  -2  444.56   41.50
  -7  21  -2  373.56   36.00
  -7  21  -2  338.57   38.00
  -7  21  -2  370.36   35.90
  -9  21  -2   93.59   22.80
  12  20  -2    4.80   14.10
 -12 -20   2   10.90   14.90
 -12 -20   2    0.10   13.20
  10  20  -2   90.79   22.60
  10  20  -2   67.79   16.90
  10  20  -2   89.69   19.30
 -10 -20   2   81.49   19.00
 -10 -20   2   97.09   23.00
   8  20  -2  194.68   25.80
   8  20  -2  159.08   23.90
   8  20  -2  203.98   25.50
  -8 -20   2  157.08   24.40
  -8 -20   2  143.19   25.10
   6  20  -2  102.19   17.60
   6  20  -2  101.79   20.20
   6  20  -2  101.09   21.70
  -6 -20   2   81.19   18.80
  -6 -20   2   65.29   15.70
   4  20  -2  186.08   21.90
   4  20  -2  192.48   25.90
   4  20  -2  210.28   26.10
  -4 -20   2  230.68   23.60
  -4 -20   2  213.78   25.50
   2  20  -2  110.49   20.40
   2  20  -2   92.39   14.80
   2  20  -2  106.79   19.80
  -2 -20   2  109.29   19.60
  -2 -20   2   93.39   15.30
   0  20  -2    7.20   11.00
   0  20  -2   17.90    8.00
   0  20  -2   18.50   12.10
   0 -20   2    8.40    5.90
   0 -20   2   23.00   11.60
  -2  20  -2   15.70   11.50
  -2  20  -2   20.20   12.30
  -4  20  -2   16.70   11.30
  -4  20  -2   10.50    9.80
  -4  20  -2    9.90   12.60
  -6  20  -2   30.10   12.90
  -6  20  -2   45.00   14.00
  -6  20  -2   55.39   15.60
  -8  20  -2   13.50   12.20
  -8  20  -2   21.20   15.10
 -10  20  -2   89.89   22.90
 -10  20  -2  119.29   34.90
  13  19  -2  250.77   29.10
  13  19  -2  236.68   43.90
  13  19  -2  217.08   28.70
 -13 -19   2  180.18   31.50
 -13 -19   2  197.48   29.00
  11  19  -2  283.97   31.70
  11  19  -2  244.28   29.60
  11  19  -2  247.48   30.60
   9  19  -2  541.95   45.20
   9  19  -2  559.74   45.80
   9  19  -2  640.34   47.90
  -9 -19   2  448.66   44.80
  -9 -19   2  461.55   46.70
   7  19  -2  435.36   38.30
   7  19  -2  455.05   39.80
   7  19  -2  429.26   39.10
  -7 -19   2  411.96   38.80
  -7 -19   2  432.26   39.90
   5  19  -2  597.64   49.10
   5  19  -2  614.04   47.20
   5  19  -2  632.14   50.69
  -5 -19   2  586.04   48.60
  -5 -19   2  603.54   48.50
   3  19  -2 1076.59   81.49
   3  19  -2 1135.99   84.59
   3  19  -2 1150.68   84.59
  -3 -19   2 1221.28   84.49
  -3 -19   2 1274.97   82.89
   1  19  -2  516.75   42.10
   1  19  -2  530.15   46.30
   1  19  -2  521.45   46.40
  -1 -19   2  629.44   49.70
  -1 -19   2  663.13   42.90
  -1  19  -2   83.99   18.50
  -1  19  -2   98.49   19.20
  -1  19  -2   91.39   14.20
  -1  19  -2   76.59   11.00
  -1  19  -2   96.29   12.20
   1 -19   2  130.59   18.00
  -3  19  -2  398.66   33.30
  -3  19  -2  376.46   39.90
  -3  19  -2  364.66   35.40
  -3  19  -2  401.46   33.10
  -5  19  -2  170.38   22.10
  -5  19  -2  178.08   24.90
  -5  19  -2  189.68   21.40
  -7  19  -2  220.58   27.20
  -7  19  -2  245.88   29.30
  -9  19  -2  606.04   51.89
  -9  19  -2  613.34   52.99
 -11  19  -2  285.67   36.00
  14  18  -2   18.70   13.00
  14  18  -2    0.70   13.60
 -14 -18   2   14.80   14.90
 -14 -18   2    0.20   13.00
  12  18  -2    9.80   11.70
  12  18  -2   24.90   13.60
  12  18  -2   26.00   15.60
 -12 -18   2   16.80   15.70
 -12 -18   2    8.20   12.80
  10  18  -2   72.19   18.20
  10  18  -2   67.69   16.20
  10  18  -2   91.39   20.30
 -10 -18   2   84.49   18.50
 -10 -18   2   81.89   21.40
   8  18  -2  271.87   28.30
   8  18  -2  286.87   29.20
   8  18  -2  303.27   29.70
  -8 -18   2  223.38   29.40
  -8 -18   2  265.07   29.10
   6  18  -2  220.98   24.00
   6  18  -2  223.68   26.60
   6  18  -2  223.18   25.70
  -6 -18   2  223.78   26.00
  -6 -18   2  254.47   26.30
   4  18  -2  189.38   23.60
   4  18  -2  197.28   20.70
   4  18  -2  186.78   23.60
  -4 -18   2  197.48   22.80
  -4 -18   2  199.68   19.70
  -4 -18   2  196.08   21.90
   2  18  -2  133.99   20.10
  -2 -18   2  134.49   15.60
  -2 -18   2  127.09   18.80
   0  18  -2  141.59   16.90
   0  18  -2  155.38   21.60
   0  18  -2  141.79   16.20
   0  18  -2  162.58   16.00
   0  18  -2  155.48   21.80
   0 -18   2  211.98   16.50
   0 -18   2  189.08   21.00
   0 -18   2  196.78   15.70
  -2  18  -2   22.40    9.10
  -2  18  -2   17.80   10.50
  -2  18  -2   29.50    6.40
  -2  18  -2   11.20   10.60
  -2  18  -2   37.30    9.60
  -4  18  -2   31.80   10.10
  -4  18  -2   29.20   10.60
  -4  18  -2   24.20   12.50
  -6  18  -2   12.10   12.40
  -6  18  -2    8.50    8.80
  -6  18  -2    9.30    9.00
  -6  18  -2   13.30   10.70
  -8  18  -2   83.99   17.30
  -8  18  -2  106.79   21.70
  -8  18  -2   79.49   19.50
 -10  18  -2   27.10   14.50
 -12  18  -2   95.79   23.20
  15  17  -2   95.99   23.50
 -15 -17   2   51.29   17.40
 -15 -17   2   69.09   21.00
  13  17  -2  168.68   24.50
  13  17  -2  168.78   26.70
  13  17  -2  130.19   24.00
 -13 -17   2  153.38   28.10
 -13 -17   2  158.68   25.00
  11  17  -2  231.68   27.40
  11  17  -2  222.98   29.20
  11  17  -2  202.38   27.80
 -11 -17   2  310.37   30.30
 -11 -17   2  276.17   32.10
 -11 -17   2  304.77   34.30
   9  17  -2  177.48   24.10
   9  17  -2  173.38   23.60
   9  17  -2  154.98   23.80
  -9 -17   2  224.18   27.30
  -9 -17   2  259.27   26.40
  -9 -17   2  210.98   21.90
   7  17  -2  277.17   28.30
   7  17  -2  286.47   27.90
   7  17  -2  301.27   27.50
  -7 -17   2  247.88   27.60
  -7 -17   2  249.97   28.20
  -7 -17   2  236.28   24.00
   5  17  -2  205.78   26.00
   5  17  -2  306.97   25.90
   5  17  -2  200.88   26.50
  -5 -17   2  283.47   23.90
  -5 -17   2  312.97   27.90
  -5 -17   2  301.97   27.90
   3  17  -2  433.56   32.40
   3  17  -2  448.26   39.20
   3  17  -2  440.76   35.80
   3  17  -2  424.16   35.30
  -3 -17   2  382.26   31.40
  -3 -17   2  374.16   32.60
  -3 -17   2  350.36   33.60
   1  17  -2  595.94   43.90
   1  17  -2  586.54   39.20
   1  17  -2  605.54   43.90
   1  17  -2  579.04   38.80
   1  17  -2  590.64   39.70
   1  17  -2  541.05   43.00
  -1 -17   2  477.55   38.50
  -1 -17   2  474.95   39.00
  -1 -17   2  494.55   42.10
  -1 -17   2  472.15   39.30
  -1  17  -2  573.94   46.50
  -1  17  -2  597.04   41.60
  -1  17  -2  605.44   46.90
  -1  17  -2  581.74   43.60
  -1  17  -2  604.94   41.30
   1 -17   2  581.64   45.40
  -3  17  -2  802.92   56.69
  -3  17  -2  794.72   58.79
  -3  17  -2  740.43   56.49
  -3  17  -2  750.02   56.39
  -3  17  -2  772.52   55.69
  -5  17  -2  687.23   53.59
  -5  17  -2  652.33   50.59
  -5  17  -2  671.13   51.99
  -5  17  -2  710.13   50.69
  -7  17  -2  402.26   36.40
  -7  17  -2  374.46   33.10
  -7  17  -2  378.36   31.60
  -7  17  -2  375.06   35.40
  -9  17  -2  136.89   22.70
 -11  17  -2   51.29   14.50
 -11  17  -2   41.10   15.40
 -13  17  -2    3.70   14.60
 -13  17  -2   19.10    9.00
  16  16  -2  222.58   31.00
 -16 -16   2  193.48   28.30
  14  16  -2  294.57   32.40
  14  16  -2  331.97   35.20
 -14 -16   2  326.37   37.70
 -14 -16   2  329.67   38.40
 -14 -16   2  368.56   35.60
  12  16  -2  122.29   23.40
  12  16  -2  110.39   23.20
  12  16  -2  155.88   22.50
 -12 -16   2  178.18   26.60
 -12 -16   2  186.18   24.40
 -12 -16   2  186.58   22.50
  10  16  -2  110.69   20.60
  10  16  -2  103.29   19.60
  10  16  -2  113.59   21.30
 -10 -16   2  146.99   23.90
 -10 -16   2  151.38   21.50
 -10 -16   2  152.48   19.10
   8  16  -2  207.08   25.00
   8  16  -2  216.78   24.40
  -8 -16   2  279.47   34.50
  -8 -16   2  237.28   25.60
  -8 -16   2  231.18   22.40
   6  16  -2  117.99   14.80
   6  16  -2  134.49   16.60
   6  16  -2  114.09   18.60
   6  16  -2  102.09   17.20
  -6 -16   2   74.69   16.80
  -6 -16   2   88.49   14.20
  -6 -16   2   76.79   16.90
   4  16  -2  358.86   30.10
   4  16  -2  342.97   26.50
   4  16  -2  358.36   29.90
   4  16  -2  352.36   27.10
   4  16  -2  362.56   27.80
  -4 -16   2  300.77   28.80
  -4 -16   2  268.77   28.00
  -4 -16   2  307.17   26.40
  -4 -16   2  247.68   27.80
   2  16  -2  261.97   25.60
   2  16  -2  245.68   20.10
   2  16  -2  252.97   21.80
   2  16  -2  262.87   25.30
   2  16  -2  264.37   21.70
   2  16  -2  261.27   19.90
   2  16  -2  275.27   22.30
  -2 -16   2  255.77   22.30
  -2 -16   2  253.07   24.70
  -2 -16   2  239.98   21.50
  -2 -16   2  247.08   22.50
   0  16  -2 1077.39   69.59
   0  16  -2 1059.49   69.29
   0  16  -2 1062.49   73.49
   0  16  -2 1035.70   72.79
   0  16  -2 1130.59   73.89
   0  16  -2  960.00   72.29
   0  16  -2 1086.49   70.49
   0  16  -2 1003.30   70.39
   0  16  -2 1007.90   70.59
   0 -16   2  988.70   68.79
   0 -16   2  944.81   72.19
   0 -16   2  961.80   69.09
  -2  16  -2 1047.50   71.69
  -2  16  -2 1050.39   73.29
  -2  16  -2 1021.70   72.59
  -2  16  -2 1064.09   71.29
  -2  16  -2  967.80   70.19
  -2  16  -2  958.50   70.99
  -4  16  -2 1590.74  109.79
  -4  16  -2 1604.64  108.59
  -4  16  -2 1597.34  107.59
  -4  16  -2 1589.54  107.49
  -4  16  -2 1540.65  108.39
  -4  16  -2 1554.64  107.09
  -6  16  -2  330.47   31.10
  -6  16  -2  299.47   26.80
  -6  16  -2  315.67   29.70
  -6  16  -2  299.97   27.90
  -8  16  -2   91.09   19.20
  -8  16  -2   54.19   13.50
 -10  16  -2   67.09   11.30
 -10  16  -2   64.69   15.50
 -10  16  -2   57.89   16.40
 -12  16  -2   33.40    9.50
 -12  16  -2   28.00   13.80
 -12  16  -2   30.20   15.20
 -14  16  -2    2.90   15.40
 -14  16  -2   22.20   15.30
  15  15  -2   29.60   15.30
 -15 -15   2    6.70   12.30
 -15 -15   2   10.40   15.10
 -15 -15   2   19.70   13.00
  13  15  -2   79.19   18.10
  13  15  -2   78.59   19.70
  13  15  -2   49.80   13.80
 -13 -15   2   38.10   13.20
 -13 -15   2   33.30   16.60
 -13 -15   2   37.40   14.20
  11  15  -2  330.87   30.20
  11  15  -2  340.77   31.80
 -11 -15   2  276.27   28.60
 -11 -15   2  300.97   33.60
 -11 -15   2  267.17   29.90
   9  15  -2  275.77   26.70
   9  15  -2  244.78   23.50
   9  15  -2  265.37   27.00
   9  15  -2  287.47   26.60
  -9 -15   2  238.38   24.00
  -9 -15   2  206.48   27.90
   7  15  -2  539.75   42.50
   7  15  -2  499.75   42.60
   7  15  -2  505.95   40.50
   7  15  -2  518.15   42.50
  -7 -15   2  578.84   43.70
  -7 -15   2  551.24   40.80
  -7 -15   2  549.15   44.30
  -7 -15   2  561.14   51.29
   5  15  -2  210.38   26.10
   5  15  -2  226.98   24.30
   5  15  -2  236.18   22.40
   5  15  -2  226.48   21.80
   5  15  -2  233.18   23.80
   5  15  -2  237.08   21.30
  -5 -15   2  229.78   23.10
  -5 -15   2  254.37   24.50
  -5 -15   2  263.37   21.70
  -5 -15   2  248.88   24.50
   3  15  -2    8.50    6.20
   3  15  -2    8.60    3.80
   3  15  -2   11.70    7.70
   3  15  -2   10.90    8.20
   3  15  -2    5.60    3.80
   3  15  -2    7.10    8.10
   3  15  -2   12.80    7.70
   3  15  -2   10.90    6.30
   3  15  -2   10.30    6.10
   3  15  -2    7.20    5.00
   3  15  -2   10.70    6.70
  -3 -15   2    1.10    6.80
  -3 -15   2    6.50    5.80
  -3 -15   2    0.00    6.60
  -3 -15   2   12.50    8.50
   1  15  -2  643.74   46.20
   1  15  -2  631.04   48.70
   1  15  -2  606.14   48.40
   1  15  -2  647.54   46.00
   1  15  -2  612.14   46.60
   1  15  -2  625.14   49.10
   1  15  -2  601.74   45.80
   1  15  -2  678.23   49.70
   1  15  -2  636.64   45.90
  -1 -15   2  800.62   50.09
  -1 -15   2  792.32   47.20
  -1  15  -2  418.36   33.80
  -1  15  -2  405.46   32.90
  -1  15  -2  382.86   32.10
  -1  15  -2  396.26   32.70
  -1  15  -2  406.96   31.50
  -1  15  -2  427.36   34.10
  -1  15  -2  411.86   29.00
  -1  15  -2  386.56   30.90
  -1  15  -2  419.66   31.50
  -3  15  -2   -1.30    6.90
  -3  15  -2    0.30    6.20
  -3  15  -2    0.60    8.30
  -3  15  -2    2.60    7.10
  -3  15  -2   -2.60    6.90
  -3  15  -2    2.70    6.50
  -3  15  -2    1.00    6.20
  -3  15  -2    8.00   10.40
  -5  15  -2  140.99   18.00
  -5  15  -2  125.39   15.50
  -5  15  -2  111.99   16.30
  -5  15  -2  126.19   14.90
  -5  15  -2  119.29   15.70
  -5  15  -2  126.09   17.00
  -5  15  -2  125.19   18.70
  -7  15  -2  105.59   14.30
  -7  15  -2   99.39   15.30
  -7  15  -2  108.49   16.70
  -7  15  -2  113.79   19.10
  -7  15  -2  119.29   15.30
  -9  15  -2  228.58   25.20
  -9  15  -2  232.88   19.30
  -9  15  -2  240.88   27.60
 -11  15  -2  145.99   15.90
 -11  15  -2  133.39   21.40
 -11  15  -2  151.98   24.40
 -13  15  -2  215.38   31.00
 -13  15  -2  213.28   21.90
 -13  15  -2  179.68   26.10
  16  14  -2   19.60   14.20
 -16 -14   2   10.90   12.60
 -16 -14   2    6.50   12.70
  14  14  -2   80.39   19.00
  14  14  -2  110.99   19.70
 -14 -14   2   70.99   16.70
 -14 -14   2   73.79   21.60
 -14 -14   2   80.69   19.90
  12  14  -2  287.87   28.70
  12  14  -2  280.87   26.30
  12  14  -2  272.87   28.40
 -12 -14   2  208.88   26.00
 -12 -14   2  185.78   24.30
 -12 -14   2  179.88   29.00
  10  14  -2  928.81   60.79
  10  14  -2  858.61   61.49
  10  14  -2  920.81   62.29
 -10 -14   2  695.63   60.09
 -10 -14   2  764.52   63.49
 -10 -14   2  699.33   58.39
   8  14  -2  450.15   38.20
   8  14  -2  392.96   35.90
   8  14  -2  439.16   37.70
   8  14  -2  398.56   37.90
  -8 -14   2  525.25   39.30
  -8 -14   2  528.45   37.20
  -8 -14   2  528.35   41.00
  -8 -14   2  490.85   39.20
   6  14  -2 1107.89   81.29
   6  14  -2 1048.50   74.99
   6  14  -2 1115.29   72.89
   6  14  -2 1117.49   74.59
   6  14  -2 1072.39   75.29
   6  14  -2 1110.59   75.09
   6  14  -2 1153.38   74.59
  -6 -14   2  982.10   74.49
  -6 -14   2  933.21   73.39
  -6 -14   2  982.90   72.29
  -6 -14   2  952.00   75.09
   4  14  -2  945.81   75.69
   4  14  -2  989.00   74.29
   4  14  -2  979.60   75.79
   4  14  -2  966.90   74.79
   4  14  -2  996.70   74.09
   4  14  -2  985.50   74.59
   4  14  -2  983.20   75.69
   4  14  -2  988.80   74.69
  -4 -14   2 1212.38   77.19
  -4 -14   2 1188.18   72.79
  -4 -14   2 1216.88   76.39
  -4 -14   2 1201.58   72.79
  -4 -14   2 1156.58   75.69
  -4 -14   2 1236.88   77.19
  -4 -14   2 1254.77   74.99
   2  14  -2 1745.33  119.19
   2  14  -2 1772.12  118.29
   2  14  -2 1726.03  117.59
   2  14  -2 1769.92  119.09
   2  14  -2 1743.93  120.99
   2  14  -2 1744.83  120.69
   2  14  -2 1799.72  118.09
   2  14  -2 1764.02  117.59
   2  14  -2 1784.22  118.99
   2  14  -2 1769.92  121.29
   2  14  -2 1783.42  121.19
  -2 -14   2 1923.41  121.49
  -2 -14   2 1874.71  119.99
  -2 -14   2 1875.91  119.39
   0  14  -2  533.75   38.60
   0  14  -2  533.05   42.20
   0  14  -2  537.95   43.10
   0  14  -2  555.54   40.10
   0  14  -2  548.05   42.30
   0  14  -2  542.15   39.90
   0  14  -2  560.14   38.90
   0  14  -2  563.34   42.00
   0  14  -2  548.85   40.40
   0  14  -2  530.95   41.50
   0 -14   2  712.23   43.20
  -2  14  -2  703.23   49.80
  -2  14  -2  728.13   51.99
  -2  14  -2  711.63   51.29
  -2  14  -2  724.03   50.59
  -2  14  -2  658.03   50.49
  -2  14  -2  662.03   50.19
  -2  14  -2  712.83   50.39
  -4  14  -2  161.18   16.80
  -4  14  -2  156.18   18.80
  -4  14  -2  183.18   20.20
  -4  14  -2  157.98   18.60
  -4  14  -2  165.98   17.50
  -4  14  -2  164.48   17.10
  -4  14  -2  180.38   18.00
  -4  14  -2  166.98   18.30
  -6  14  -2 1384.76   94.69
  -6  14  -2 1431.46   93.79
  -6  14  -2 1294.37   93.19
  -6  14  -2 1401.36   99.39
  -6  14  -2 1415.16   96.59
  -6  14  -2 1435.36   95.39
  -6  14  -2 1337.37   93.99
  -6  14  -2 1325.97  100.29
  -8  14  -2  394.46   28.40
  -8  14  -2  403.56   35.50
  -8  14  -2  376.96   33.40
  -8  14  -2  378.26   30.50
 -10  14  -2  851.11   58.89
 -10  14  -2  869.81   66.99
 -10  14  -2  829.02   65.69
 -12  14  -2  226.88   21.80
 -12  14  -2  259.47   30.40
 -12  14  -2  232.88   27.40
  12 -14   2  209.88   20.30
  12 -14   2  238.78   29.20
 -14  14  -2  257.77   24.70
 -14  14  -2  211.08   29.10
 -14  14  -2  297.67   33.10
  14 -14   2  215.68   30.50
  17  13  -2   17.00   13.30
 -17 -13   2    3.10   14.10
 -17 -13   2   11.10   14.80
  15  13  -2   43.30   15.80
  15  13  -2   38.90   13.20
 -15 -13   2   39.30   13.60
 -15 -13   2   40.90   14.60
 -15 -13   2   39.60   15.50
  13  13  -2   83.89   18.80
  13  13  -2   87.19   19.20
  13  13  -2   67.69   16.30
 -13 -13   2   68.79   17.30
 -13 -13   2   52.29   15.50
 -13 -13   2   55.99   14.30
  11  13  -2   -0.70    9.60
  11  13  -2   18.90   10.20
  11  13  -2    5.10   10.30
 -11 -13   2   -8.30    9.90
 -11 -13   2    2.70    9.10
 -11 -13   2    0.40    8.80
   9  13  -2   57.79   12.70
   9  13  -2   70.49   16.10
   9  13  -2   74.79   15.00
   9  13  -2   60.59   14.70
  -9 -13   2   58.09   14.60
  -9 -13   2   72.99   13.50
  -9 -13   2   61.99   13.80
  -9 -13   2   60.49   16.90
   7  13  -2  468.95   34.90
   7  13  -2  399.96   33.70
   7  13  -2  431.26   34.20
   7  13  -2  429.56   34.70
   7  13  -2  429.66   34.80
   7  13  -2  405.46   35.50
   7  13  -2  418.96   33.80
   7  13  -2  431.66   34.70
   7  13  -2  454.25   33.30
  -7 -13   2  418.26   35.90
  -7 -13   2  403.36   34.60
  -7 -13   2  397.76   32.00
  -7 -13   2  414.26   33.00
  -7 -13   2  401.96   34.00
   5  13  -2  129.19   14.70
   5  13  -2  118.19   13.70
   5  13  -2  114.99   15.30
   5  13  -2  120.19   16.60
   5  13  -2  130.79   15.80
   5  13  -2  115.89   14.80
   5  13  -2  117.69   14.00
   5  13  -2  120.29   15.30
   5  13  -2  130.69   14.40
  -5 -13   2  128.79   12.40
  -5 -13   2  109.09   14.90
  -5 -13   2  114.59   14.00
  -5 -13   2  120.89   16.40
  -5 -13   2  124.49   16.20
  -5 -13   2  111.19   12.40
  -5 -13   2  117.99   14.70
   3  13  -2  118.69    9.70
   3  13  -2  116.29   12.80
   3  13  -2  113.69    9.80
   3  13  -2  111.19   12.80
   3  13  -2  121.69   13.00
   3  13  -2  116.19   14.90
   3  13  -2  105.49   12.50
   3  13  -2  101.89   14.70
   3  13  -2  106.79   21.70
  -3 -13   2  116.29   14.50
  -3 -13   2  116.29   15.00
  -3 -13   2  122.39   10.20
  -3 -13   2  121.09   10.20
  -3 -13   2  119.29   13.10
  -3 -13   2  125.09   13.40
  -3 -13   2  118.99   14.40
   1  13  -2  360.76   29.10
   1  13  -2  365.06   26.70
   1  13  -2  355.96   26.80
   1  13  -2  366.26   29.60
   1  13  -2  361.16   29.60
   1  13  -2  355.36   27.70
   1  13  -2  362.36   26.80
   1  13  -2  356.26   26.70
   1  13  -2  343.47   29.00
  -1 -13   2  369.26   27.30
  -1 -13   2  395.26   28.10
  -1 -13   2  353.96   29.40
  -1 -13   2  382.36   27.10
  -1  13  -2  474.05   32.40
  -1  13  -2  458.05   36.30
  -1  13  -2  473.65   36.10
  -1  13  -2  460.65   34.70
  -1  13  -2  470.05   35.70
  -1  13  -2  470.65   35.80
  -1  13  -2  474.75   35.00
  -1  13  -2  488.15   35.20
   1 -13   2  479.65   36.10
  -3  13  -2  168.98   18.90
  -3  13  -2  174.98   18.10
  -3  13  -2  165.38   16.70
  -3  13  -2  177.58   17.70
  -3  13  -2  177.08   17.90
  -3  13  -2  175.18   17.30
  -3  13  -2  151.78   16.50
  -3  13  -2  196.38   17.70
  -5  13  -2  186.68   18.00
  -5  13  -2  177.98   20.30
  -5  13  -2  173.18   19.40
  -5  13  -2  189.08   18.80
  -5  13  -2  188.68   20.10
  -5  13  -2  176.68   17.90
  -5  13  -2  196.88   17.50
  -7  13  -2   34.00    8.70
  -7  13  -2   40.90   11.40
  -7  13  -2   40.00   17.00
  -7  13  -2   37.00    9.80
  -7  13  -2   36.60    9.00
  -7  13  -2   35.80    8.10
  -7  13  -2   46.20   11.20
  -9  13  -2   65.69   10.50
  -9  13  -2   67.69   14.70
  -9  13  -2   65.59   11.90
  -9  13  -2   59.89   22.90
   9 -13   2   71.69   17.50
 -11  13  -2    3.90   10.70
 -11  13  -2    1.60    7.60
 -11  13  -2   21.60   13.00
  11 -13   2    7.00   12.20
  11 -13   2   16.90    7.70
 -13  13  -2   12.20   12.00
 -13  13  -2   29.20   15.10
 -13  13  -2   20.00    9.70
  13 -13   2   10.70    8.30
  13 -13   2   27.60   14.30
 -15  13  -2   10.80   11.30
 -15  13  -2   22.30   15.70
 -15  13  -2    9.00   14.10
  15 -13   2    5.10    9.80
  15 -13   2    3.40   14.10
  18  12  -2   81.79   20.60
 -18 -12   2   55.89   17.40
  16  12  -2  422.96   40.30
 -16 -12   2  404.16   38.70
 -16 -12   2  408.86   37.60
  14  12  -2  300.97   30.60
 -14 -12   2  269.87   33.20
 -14 -12   2  289.97   29.30
 -14 -12   2  254.47   28.00
  12  12  -2  357.46   34.20
  12  12  -2  390.46   33.00
  12  12  -2  373.46   35.20
 -12 -12   2  391.46   34.20
 -12 -12   2  373.56   38.00
 -12 -12   2  398.26   33.80
  10  12  -2  438.76   36.60
  10  12  -2  441.96   35.40
  10  12  -2  421.66   36.20
  10  12  -2  414.96   37.10
  10  12  -2  422.76   34.60
 -10 -12   2  439.06   35.00
 -10 -12   2  426.36   38.80
 -10 -12   2  408.16   35.80
   8  12  -2  308.17   29.50
   8  12  -2  328.47   30.70
   8  12  -2  339.17   30.70
   8  12  -2  335.37   31.10
   8  12  -2  332.17   32.20
   8  12  -2  352.46   30.50
   8  12  -2  335.57   29.20
   8  12  -2  292.77   29.80
  -8 -12   2  426.16   31.10
  -8 -12   2  433.06   34.00
  -8 -12   2  451.05   32.00
  -8 -12   2  451.05   30.60
   6  12  -2   70.99   11.20
   6  12  -2   71.99   13.90
   6  12  -2   58.79   11.70
   6  12  -2   63.19   11.20
   6  12  -2   54.59   12.40
   6  12  -2   57.59   12.50
   6  12  -2   70.99   13.60
   6  12  -2   79.69   12.30
   4  12  -2 1470.15   94.09
   4  12  -2 1495.75   94.19
   4  12  -2 1427.26   94.29
   4  12  -2 1455.15   93.39
   4  12  -2 1517.85   94.29
   4  12  -2 1490.85   93.49
   4  12  -2 1493.65   94.49
   4  12  -2 1470.75   92.89
   4  12  -2 1440.06   93.19
  -4 -12   2 1236.08   93.79
  -4 -12   2 1244.28   91.19
  -4 -12   2 1277.97   93.99
  -4 -12   2 1239.48   93.19
  -4 -12   2 1313.57   92.69
  -4 -12   2 1292.87   91.49
  -4 -12   2 1243.98   93.29
   2  12  -2  540.65   37.50
   2  12  -2  523.75   37.30
   2  12  -2  527.95   36.10
   2  12  -2  550.44   37.10
   2  12  -2  536.65   39.50
   2  12  -2  510.95   39.10
   2  12  -2  502.95   39.00
   2  12  -2  515.95   38.90
   2  12  -2  517.15   36.70
   2  12  -2  551.14   38.00
   2  12  -2  541.35   36.20
  -2 -12   2  505.15   39.10
  -2 -12   2  527.15   37.90
  -2 -12   2  510.05   37.50
  -2 -12   2  528.25   38.20
   0  12  -2 1911.81  120.39
   0  12  -2 1850.41  123.19
   0  12  -2 1844.72  120.29
   0  12  -2 1821.62  122.89
   0  12  -2 1764.12  122.59
   0  12  -2 1869.31  121.59
   0  12  -2 1862.51  121.89
   0  12  -2 1869.71  123.19
   0 -12   2 1830.42  121.89
   0 -12   2 1762.72  122.69
   0 -12   2 1834.72  120.29
   0 -12   2 1815.02  120.49
  -2  12  -2 2012.50  137.29
  -2  12  -2 2173.78  138.39
  -2  12  -2 2033.30  137.29
  -2  12  -2 2059.49  136.89
  -2  12  -2 2081.59  137.49
  -2  12  -2 2051.39  137.39
  -2  12  -2 2048.20  137.79
  -4  12  -2 1981.70  134.89
  -4  12  -2 2092.29  136.39
  -4  12  -2 2031.80  134.79
  -4  12  -2 2005.70  136.09
  -4  12  -2 2029.20  135.19
  -4  12  -2 2004.00  136.09
  -4  12  -2 2051.09  135.49
  -6  12  -2  483.35   39.90
  -6  12  -2  514.45   38.10
  -6  12  -2  495.75   39.30
  -6  12  -2  496.85   37.60
  -6  12  -2  526.35   40.70
  -6  12  -2  546.85   40.10
  -6  12  -2  534.05   38.20
  -6  12  -2  538.25   41.00
  -8  12  -2 1096.89   72.59
  -8  12  -2 1109.39   76.49
  -8  12  -2 1004.40   73.79
  -8  12  -2  998.50   76.39
  -8  12  -2 1147.69   72.79
  -8  12  -2 1076.29   77.99
  -8  12  -2 1093.89   76.79
  -8  12  -2 1092.79   73.79
 -10  12  -2  292.07   29.80
 -10  12  -2  294.97   31.20
 -10  12  -2  283.17   25.40
  10 -12   2  326.47   26.40
  10 -12   2  338.97   25.60
  10 -12   2  354.06   31.70
 -12  12  -2  110.49   21.90
 -12  12  -2   96.09   19.30
 -12  12  -2   99.19   15.20
  12 -12   2   87.59   20.90
  12 -12   2  111.99   15.40
 -14  12  -2   52.29   17.30
 -14  12  -2   93.19   16.40
 -14  12  -2  116.79   24.10
  14 -12   2   91.19   20.80
  14 -12   2   72.79   15.60
 -16  12  -2  153.78   20.70
 -16  12  -2  135.19   26.50
 -16  12  -2  127.29   25.40
  16 -12   2  110.69   24.40
  16 -12   2   97.59   19.70
  17  11  -2   83.49   20.60
 -17 -11   2   95.29   21.20
  15  11  -2   86.99   20.30
 -15 -11   2   42.50   14.60
 -15 -11   2   94.19   18.20
 -15 -11   2   70.19   20.90
  13  11  -2  217.08   24.40
  13  11  -2  213.08   26.40
  13  11  -2  217.88   26.50
 -13 -11   2  270.57   30.10
 -13 -11   2  262.07   26.00
 -13 -11   2  262.67   27.10
  11  11  -2   49.20   11.20
  11  11  -2   42.40   12.50
  11  11  -2   19.00   11.20
  11  11  -2   32.80   10.60
 -11 -11   2   76.69   15.00
 -11 -11   2   73.59   18.30
 -11 -11   2   70.29   14.60
   9  11  -2   11.20    6.70
   9  11  -2   12.20    8.30
   9  11  -2    4.60    7.50
   9  11  -2   18.10    8.20
   9  11  -2   14.20    9.60
   9  11  -2   15.40    9.50
   9  11  -2   17.70    9.20
  -9 -11   2   -0.60    7.50
  -9 -11   2    1.50    8.70
  -9 -11   2    0.30    6.60
  -9 -11   2    5.00    8.30
  -9 -11   2   -0.50    7.70
   7  11  -2   63.89   13.80
   7  11  -2   60.09   11.60
   7  11  -2   55.99   12.10
   7  11  -2   57.29   11.30
   7  11  -2   49.99   10.70
   7  11  -2   63.19   12.00
   7  11  -2   52.89   10.30
   7  11  -2   60.49   12.90
  -7 -11   2   34.80    9.00
  -7 -11   2   36.80   11.00
  -7 -11   2   37.80   10.00
  -7 -11   2   33.20    9.50
  -7 -11   2   34.00    9.40
  -7 -11   2   34.70    9.80
   5  11  -2   42.90    9.80
   5  11  -2   45.50   10.20
   5  11  -2   47.20    9.30
   5  11  -2   36.80    8.70
   5  11  -2   39.80    9.40
   5  11  -2   50.49   10.70
   5  11  -2   52.09   11.40
  -5 -11   2   50.89    8.00
  -5 -11   2   54.69   11.20
  -5 -11   2   60.69   10.90
  -5 -11   2   42.70    8.20
  -5 -11   2   48.20    9.90
  -5 -11   2   52.89   10.40
   3  11  -2  500.65   36.30
   3  11  -2  523.35   36.30
   3  11  -2  509.65   35.20
   3  11  -2  508.05   36.50
   3  11  -2  526.05   35.70
   3  11  -2  529.05   35.20
   3  11  -2  527.55   35.40
   3  11  -2  497.75   32.60
   3  11  -2  513.45   35.30
   3  11  -2  523.55   32.60
   3  11  -2  529.35   36.80
  -3 -11   2  427.16   35.70
  -3 -11   2  438.06   33.30
  -3 -11   2  435.96   35.00
  -3 -11   2  446.66   35.60
  -3 -11   2  451.95   35.50
  -3 -11   2  442.46   33.40
  -3 -11   2  452.95   36.30
   1  11  -2  713.23   53.89
   1  11  -2  777.52   54.29
   1  11  -2  762.42   52.29
   1  11  -2  726.03   54.19
   1  11  -2  757.92   52.19
   1  11  -2  741.33   54.39
   1  11  -2  732.73   51.39
   1  11  -2  741.13   52.29
   1  11  -2  753.22   52.39
   1  11  -2  741.63   53.29
  -1 -11   2  822.52   52.59
  -1 -11   2  876.01   53.79
  -1 -11   2  827.52   52.99
  -1 -11   2  874.01   54.99
  -1  11  -2  636.94   47.10
  -1  11  -2  647.84   47.00
  -1  11  -2  637.84   47.10
  -1  11  -2  652.23   46.60
  -1  11  -2  693.63   47.70
  -1  11  -2  669.73   46.80
  -1  11  -2  650.03   46.60
   1 -11   2  744.73   47.70
  -3  11  -2  586.64   42.60
  -3  11  -2  605.34   42.60
  -3  11  -2  593.14   42.70
  -3  11  -2  604.34   43.60
  -3  11  -2  586.14   43.40
  -3  11  -2  600.14   43.50
  -5  11  -2  284.77   23.30
  -5  11  -2  297.77   25.90
  -5  11  -2  303.27   25.30
  -5  11  -2  282.57   24.50
  -5  11  -2  327.97   26.00
  -5  11  -2  274.37   23.50
  -5  11  -2  305.67   25.80
  -5  11  -2  284.77   25.10
  -7  11  -2  707.53   50.19
  -7  11  -2  679.13   46.70
  -7  11  -2  650.63   48.10
  -7  11  -2  658.33   51.19
  -7  11  -2  683.43   50.89
  -7  11  -2  718.03   51.39
  -7  11  -2  673.13   50.79
  -7  11  -2  676.93   46.70
  -7  11  -2  684.23   48.00
  -7  11  -2  670.13   51.49
   7 -11   2  719.13   51.49
  -9  11  -2  473.65   40.00
  -9  11  -2  437.86   37.80
  -9  11  -2  467.55   41.00
  -9  11  -2  462.35   35.80
  -9  11  -2  440.26   35.60
   9 -11   2  539.55   36.30
   9 -11   2  558.84   36.30
   9 -11   2  534.55   41.20
 -11  11  -2   76.69   13.30
 -11  11  -2   75.59   20.80
 -11  11  -2   78.39   19.00
  11 -11   2  121.69   20.80
 -13  11  -2   36.80   14.60
 -13  11  -2   30.10   12.90
 -13  11  -2   26.70    9.90
  13 -11   2   11.50   12.70
  13 -11   2   20.60   10.00
 -15  11  -2   39.30   15.50
 -15  11  -2   37.30   21.40
  15 -11   2   17.20   14.20
  15 -11   2   35.30   16.90
  18  10  -2   42.20   18.60
  16  10  -2   41.90   15.00
 -16 -10   2    2.90   10.50
 -16 -10   2    5.40   11.80
  14  10  -2   76.89   16.50
  14  10  -2   90.49   19.40
 -14 -10   2  116.79   19.30
 -14 -10   2  155.28   34.70
 -14 -10   2   89.39   17.30
  12  10  -2  220.48   22.90
  12  10  -2  220.08   25.90
  12  10  -2  254.27   26.10
  12  10  -2  234.98   25.20
 -12 -10   2  258.87   25.00
 -12 -10   2  233.28   27.50
 -12 -10   2  232.38   24.10
  10  10  -2  584.84   47.90
  10  10  -2  611.24   48.30
  10  10  -2  653.73   48.50
  10  10  -2  618.74   49.80
  10  10  -2  633.64   49.70
  10  10  -2  643.54   52.39
  10  10  -2  632.74   49.99
 -10 -10   2  712.43   49.40
 -10 -10   2  706.53   49.60
 -10 -10   2  711.53   49.30
 -10 -10   2  713.63   49.70
   8  10  -2 2333.77  151.28
   8  10  -2 2206.68  149.19
   8  10  -2 2266.97  147.89
   8  10  -2 2372.56  148.89
   8  10  -2 2322.97  148.19
   8  10  -2 2243.58  149.69
   8  10  -2 2351.86  148.19
   8  10  -2 2297.87  148.99
  -8 -10   2 2130.59  147.69
  -8 -10   2 2135.99  148.29
  -8 -10   2 2078.29  147.89
  -8 -10   2 2112.39  147.39
  -8 -10   2 2074.79  149.69
  -8 -10   2 2128.59  150.38
   6  10  -2 2104.29  143.29
   6  10  -2 2150.58  142.39
   6  10  -2 2196.68  141.99
   6  10  -2 2039.30  141.79
   6  10  -2 2085.89  140.99
   6  10  -2 2132.89  141.69
   6  10  -2 2184.98  141.69
   6  10  -2 2148.19  141.79
  -6 -10   2 2120.29  143.19
  -6 -10   2 2173.38  142.19
  -6 -10   2 2100.39  141.29
  -6 -10   2 2113.49  140.69
  -6 -10   2 2092.99  141.09
  -6 -10   2 2116.19  142.89
  -6 -10   2 2151.08  141.09
   4  10  -2 1363.56   90.49
   4  10  -2 1373.36   90.79
   4  10  -2 1286.77   90.29
   4  10  -2 1337.27   89.89
   4  10  -2 1307.07   89.79
   4  10  -2 1364.66   90.29
   4  10  -2 1383.56   89.99
   4  10  -2 1362.26   89.69
  -4 -10   2 1340.47   90.99
  -4 -10   2 1343.67   88.69
  -4 -10   2 1320.57   89.49
  -4 -10   2 1327.77   89.99
  -4 -10   2 1307.77   88.79
  -4 -10   2 1286.47   90.59
   2  10  -2  847.52   58.69
   2  10  -2  833.72   57.19
   2  10  -2  848.72   56.49
   2  10  -2  847.52   57.59
   2  10  -2  855.61   57.49
   2  10  -2  834.52   57.99
   2  10  -2  819.52   57.39
   2  10  -2  828.62   56.29
   2  10  -2  824.92   58.89
   2  10  -2  862.31   59.09
   2  10  -2  823.52   58.59
  -2 -10   2  884.01   55.89
  -2 -10   2  879.71   55.79
  -2 -10   2  869.51   58.09
  -2 -10   2  846.72   57.79
  -2 -10   2  841.72   58.09
  -2 -10   2  894.41   59.19
  -2 -10   2  853.41   58.49
   0  10  -2  850.21   59.09
   0  10  -2  825.72   59.29
   0  10  -2  843.52   57.69
   0  10  -2  846.92   60.09
   0  10  -2  823.12   59.79
   0  10  -2  843.82   59.99
   0  10  -2  869.31   59.09
   0 -10   2  934.61   57.99
   0 -10   2  962.30   59.79
   0 -10   2  927.81   62.29
  -2  10  -2  341.77   27.30
  -2  10  -2  359.56   27.00
  -2  10  -2  346.77   27.70
  -2  10  -2  368.06   27.30
  -2  10  -2  358.36   27.10
  -2  10  -2  361.86   26.90
  -4  10  -2 1693.03  110.59
  -4  10  -2 1634.64  110.29
  -4  10  -2 1601.44  111.39
  -4  10  -2 1744.63  111.59
  -4  10  -2 1630.34  110.29
  -4  10  -2 1624.04  111.79
  -4  10  -2 1683.93  111.29
  -6  10  -2  108.39   11.80
  -6  10  -2   99.79   14.70
  -6  10  -2  106.29    9.80
  -6  10  -2  102.39   13.50
  -6  10  -2  101.49   11.50
  -6  10  -2  104.19   14.10
  -6  10  -2   88.99   13.90
  -6  10  -2   87.89   11.80
  -6  10  -2   98.39    9.70
   6 -10   2   92.29   14.40
  -8  10  -2  458.95   34.40
  -8  10  -2  464.65   37.50
  -8  10  -2  470.55   37.30
  -8  10  -2  508.75   34.40
  -8  10  -2  491.65   38.30
  -8  10  -2  484.45   34.80
  -8  10  -2  458.75   34.10
  -8  10  -2  468.05   38.90
  -8  10  -2  451.55   34.50
 -10  10  -2  306.87   24.50
 -10  10  -2  327.07   25.80
 -10  10  -2  343.67   26.10
 -10  10  -2  333.17   30.90
 -10  10  -2  319.37   29.90
  10 -10   2  230.08   28.80
 -12  10  -2  245.28   28.30
 -12  10  -2  258.07   27.90
 -12  10  -2  235.48   23.60
  12 -10   2  259.07   24.40
  12 -10   2  269.17   28.70
 -14  10  -2   67.49   15.10
 -14  10  -2   58.79   16.00
 -14  10  -2   47.00   16.00
  14 -10   2   63.89   17.70
  14 -10   2   58.59   15.30
 -16  10  -2  162.58   28.70
 -16  10  -2  134.39   29.90
 -16  10  -2  180.58   23.40
  16 -10   2  211.28   39.50
  16 -10   2  190.78   24.80
  19   9  -2   -3.90   13.30
 -19  -9   2   17.70   15.10
  17   9  -2  193.98   27.50
 -17  -9   2  201.38   27.40
  15   9  -2  170.78   23.70
  15   9  -2  160.38   20.00
 -15  -9   2  137.29   22.90
 -15  -9   2  165.28   20.30
 -15  -9   2  145.89   25.40
  13   9  -2  211.28   20.90
  13   9  -2  207.88   32.60
  13   9  -2  177.58   22.90
  13   9  -2  186.48   19.50
  13   9  -2  198.28   23.60
 -13  -9   2  148.69   24.10
 -13  -9   2  188.88   25.50
 -13  -9   2  178.98   22.30
 -13  -9   2  169.68   20.80
  11   9  -2  526.45   42.60
  11   9  -2  450.75   38.80
  11   9  -2  446.76   41.00
  11   9  -2  433.46   38.00
  11   9  -2  410.96   39.20
  11   9  -2  470.25   36.80
  11   9  -2  451.25   37.40
  11   9  -2  418.36   36.30
 -11  -9   2  493.65   38.20
 -11  -9   2  573.04   44.30
 -11  -9   2  475.55   38.20
 -11  -9   2  531.65   42.10
 -11  -9   2  507.35   38.00
 -11  -9   2  492.45   37.90
   9   9  -2  218.08   22.50
   9   9  -2  216.98   20.40
   9   9  -2  203.68   21.80
   9   9  -2  224.08   22.80
   9   9  -2  247.88   22.70
   9   9  -2  230.78   21.30
   9   9  -2  243.28   21.70
   9   9  -2  253.77   24.90
   7   9  -2 1963.70  125.99
   7   9  -2 1899.21  126.99
   7   9  -2 1982.60  126.39
   7   9  -2 2005.10  128.89
   7   9  -2 1961.50  126.89
   7   9  -2 1973.40  127.69
   7   9  -2 2017.90  126.59
   7   9  -2 2041.50  126.29
  -7  -9   2 1775.52  126.19
  -7  -9   2 1764.12  125.49
  -7  -9   2 1751.22  127.79
  -7  -9   2 1766.42  125.79
  -7  -9   2 1794.02  127.59
  -7  -9   2 1735.83  125.49
   5   9  -2 3915.01  256.67
   5   9  -2 4043.10  256.57
   5   9  -2 3727.73  256.67
   5   9  -2 4053.19  256.67
   5   9  -2 3812.02  256.57
   5   9  -2 3947.81  256.57
   5   9  -2 3992.20  257.77
   5   9  -2 3896.11  255.97
  -5  -9   2 3946.61  257.67
  -5  -9   2 3817.32  255.77
  -5  -9   2 4038.50  255.77
  -5  -9   2 3981.00  256.07
  -5  -9   2 3881.01  256.17
  -5  -9   2 3877.11  256.77
   3   9  -2 2277.17  150.68
   3   9  -2 2223.78  150.38
   3   9  -2 2206.88  150.28
   3   9  -2 2271.77  150.38
   3   9  -2 2265.77  151.38
   3   9  -2 2212.98  151.08
   3   9  -2 2266.27  148.09
   3   9  -2 2165.98  152.58
   3   9  -2 2248.68  150.68
  -3  -9   2 2282.27  153.38
  -3  -9   2 2377.76  149.39
  -3  -9   2 2437.46  150.58
  -3  -9   2 2422.16  153.38
  -3  -9   2 2284.27  150.88
  -3  -9   2 2340.07  150.68
  -3  -9   2 2330.97  149.39
   1   9  -2 2244.38  141.29
   1   9  -2 2237.18  141.39
   1   9  -2 2160.08  143.09
   1   9  -2 2236.18  142.79
   1   9  -2 2262.37  140.99
   1   9  -2 2274.27  142.99
   1   9  -2 2246.08  143.09
   1   9  -2 2190.88  140.99
   1   9  -2 2201.48  141.29
   1   9  -2 2153.68  141.49
  -1  -9   2 2080.29  142.29
  -1  -9   2 2010.50  141.49
  -1  -9   2 2024.20  141.59
  -1  -9   2 2003.60  142.79
  -1   9  -2 2050.09  138.79
  -1   9  -2 2063.69  138.59
  -1   9  -2 2035.90  138.59
  -1   9  -2 2037.20  138.59
  -1   9  -2 2051.49  138.89
  -1   9  -2 2104.09  138.99
   1  -9   2 2398.46  139.09
  -3   9  -2  162.98   13.60
  -3   9  -2  126.89   13.60
  -3   9  -2  145.49   13.50
  -3   9  -2  138.19   14.20
  -3   9  -2  139.79   14.30
  -5   9  -2  778.22   54.79
  -5   9  -2  786.82   56.49
  -5   9  -2  812.82   55.29
  -5   9  -2  768.32   56.19
  -5   9  -2  823.62   53.29
  -5   9  -2  819.52   53.29
  -5   9  -2  780.82   56.99
  -5   9  -2  810.42   56.59
  -5   9  -2  803.72   54.89
   5  -9   2  810.82   56.79
  -7   9  -2  883.41   57.59
  -7   9  -2  871.11   60.79
  -7   9  -2  816.22   59.99
  -7   9  -2  833.42   60.99
  -7   9  -2  861.61   57.89
  -7   9  -2  856.81   58.09
  -7   9  -2  830.12   60.29
  -7   9  -2  853.71   57.89
  -7   9  -2  880.31   57.59
   7  -9   2  791.52   57.39
   7  -9   2  814.72   57.49
   7  -9   2  849.41   60.99
  -9   9  -2  343.57   26.20
  -9   9  -2  374.56   31.80
  -9   9  -2  383.66   31.40
  -9   9  -2  364.96   28.00
  -9   9  -2  350.16   27.90
  -9   9  -2  337.77   26.60
  -9   9  -2  345.47   26.90
  -9   9  -2  337.37   26.00
  -9   9  -2  371.36   27.30
   9  -9   2  372.56   31.90
   9  -9   2  377.76   28.60
   9  -9   2  356.66   28.30
 -11   9  -2  494.85   40.10
 -11   9  -2  495.05   40.20
 -11   9  -2  502.75   47.40
 -11   9  -2  471.75   34.90
  11  -9   2  384.46   38.90
 -13   9  -2  112.39   20.50
 -13   9  -2  108.79   16.70
 -13   9  -2  105.89   21.10
  13  -9   2  129.39   18.10
  13  -9   2  139.39   22.30
 -15   9  -2   22.00   14.30
 -15   9  -2    6.40   11.80
 -15   9  -2   12.00    9.90
  15  -9   2   24.70   11.80
  15  -9   2   25.60   14.50
 -17   9  -2   39.40   15.00
 -17   9  -2   12.20   15.70
 -17   9  -2   26.80   16.60
  17  -9   2   44.70   17.40
  17  -9   2   23.40   12.80
  18   8  -2   11.10   14.50
 -18  -8   2   -7.20   12.20
  16   8  -2   19.00   13.00
 -16  -8   2   16.50   12.80
 -16  -8   2   23.80   10.70
  14   8  -2  131.79   30.30
  14   8  -2  140.39   32.10
  14   8  -2  115.79   17.30
 -14  -8   2   94.09   20.50
 -14  -8   2  106.69   16.90
 -14  -8   2  116.19   22.00
  12   8  -2  322.77   29.30
  12   8  -2  295.27   29.70
  12   8  -2  281.07   31.30
  12   8  -2  294.07   28.30
  12   8  -2  287.37   25.50
  12   8  -2  343.77   27.00
  12   8  -2  326.67   28.90
 -12  -8   2  303.07   28.40
 -12  -8   2  291.07   26.70
 -12  -8   2  283.17   27.50
 -12  -8   2  284.57   29.40
 -12  -8   2  303.07   25.90
 -12  -8   2  304.77   31.10
  10   8  -2   48.00   13.40
  10   8  -2   50.29   14.60
  10   8  -2   40.50   10.40
  10   8  -2   48.00   11.40
  10   8  -2   47.70   12.40
  10   8  -2   51.39   13.40
  10   8  -2   45.10   12.30
  10   8  -2   64.79   16.40
 -10  -8   2   42.10   10.80
 -10  -8   2   58.69   13.10
 -10  -8   2   59.29   12.70
 -10  -8   2   54.09    6.50
 -10  -8   2   48.70   11.80
 -10  -8   2   57.39   12.10
 -10  -8   2   56.79   10.70
 -10  -8   2   57.19   14.50
 -10  -8   2   54.69    6.90
 -10  -8   2   63.79   13.90
   8   8  -2   62.49   13.50
   8   8  -2   69.59   12.00
   8   8  -2   68.19   12.50
   8   8  -2   73.79   11.80
   8   8  -2   66.19   11.20
   8   8  -2   75.09   11.00
   8   8  -2   61.79   12.40
   8   8  -2   61.69   11.90
  -8  -8   2  112.89   17.20
  -8  -8   2  101.89   12.70
  -8  -8   2  100.09   12.50
  -8  -8   2  108.69   11.70
  -8  -8   2   79.69   12.10
  -8  -8   2   97.39   12.00
   6   8  -2  543.35   39.50
   6   8  -2  544.95   39.30
   6   8  -2  502.55   43.40
   6   8  -2  544.25   39.40
   6   8  -2  517.75   39.90
   6   8  -2  535.75   39.90
   6   8  -2  513.05   40.20
   6   8  -2  538.75   39.60
  -6  -8   2  548.35   39.50
  -6  -8   2  563.64   39.90
  -6  -8   2  542.05   39.00
  -6  -8   2  568.34   43.20
  -6  -8   2  556.64   39.40
  -6  -8   2  559.64   40.80
  -6  -8   2  574.24   39.60
  -6  -8   2  580.74   39.50
   4   8  -2   35.60    8.20
   4   8  -2   36.50    8.20
   4   8  -2   37.80    9.90
   4   8  -2   38.20    7.50
   4   8  -2   39.50    7.50
   4   8  -2   37.70    8.00
   4   8  -2   31.40    7.30
   4   8  -2   32.00    7.20
  -4  -8   2   72.69   14.20
   2   8  -2  923.31   61.39
   2   8  -2  907.71   61.29
   2   8  -2  889.31   59.59
   2   8  -2  904.91   60.69
   2   8  -2  885.81   60.59
   2   8  -2  911.51   61.79
   2   8  -2  894.71   61.79
   2   8  -2  893.11   60.59
   2   8  -2  923.11   60.89
  -2  -8   2  894.71   61.79
  -2  -8   2  902.51   61.39
  -2  -8   2  884.21   59.59
  -2  -8   2  919.21   61.19
  -2  -8   2  932.01   61.29
  -2  -8   2  888.81   61.19
  -2  -8   2  945.71   59.69
   0   8  -2 1610.44  104.09
   0   8  -2 1658.03  101.99
   0   8  -2 1573.54  103.19
   0   8  -2 1624.64  104.19
   0   8  -2 1655.63  103.99
   0   8  -2 1616.24  103.79
   0   8  -2 1676.73  101.99
   0   8  -2 1666.03  103.99
   0  -8   2 1459.25  103.89
   0  -8   2 1417.16  102.09
   0  -8   2 1403.06  102.09
   0  -8   2 1463.35  103.59
  -2   8  -2  265.17   20.90
  -2   8  -2  266.07   21.00
  -2   8  -2  258.97   20.60
  -2   8  -2  275.07   20.60
  -4   8  -2   37.70    7.40
  -4   8  -2   39.30    8.30
  -4   8  -2   35.20    8.80
  -4   8  -2   31.30    8.10
  -4   8  -2   34.30    8.00
  -4   8  -2   28.80    6.20
  -6   8  -2  350.16   28.90
  -6   8  -2  372.26   29.00
  -6   8  -2  372.16   26.60
  -6   8  -2  372.26   25.60
  -6   8  -2  376.46   25.70
  -6   8  -2  344.87   26.30
  -6   8  -2  365.66   28.50
   6  -8   2  333.87   28.50
   6  -8   2  322.57   25.60
   6  -8   2  337.47   25.70
  -8   8  -2  171.08   19.10
  -8   8  -2  161.58   15.80
  -8   8  -2  146.49   15.80
  -8   8  -2  152.18   15.30
  -8   8  -2  145.79   15.00
  -8   8  -2  165.48   14.40
  -8   8  -2  169.08   15.80
  -8   8  -2  149.49   19.00
  -8   8  -2  168.58   19.20
  -8   8  -2  156.78   14.40
   8  -8   2  215.58   17.00
   8  -8   2  212.28   20.10
   8  -8   2  201.38   16.70
 -10   8  -2  204.68   24.20
 -10   8  -2  252.97   21.50
 -10   8  -2  260.87   22.20
 -10   8  -2  272.17   23.60
 -10   8  -2  260.37   23.10
 -10   8  -2  244.78   26.40
  10  -8   2  317.57   24.80
  10  -8   2  303.27   27.20
  10  -8   2  293.37   24.50
 -12   8  -2  165.98   22.90
 -12   8  -2  194.48   20.00
 -12   8  -2  197.78   23.20
  12  -8   2  160.88   20.00
 -14   8  -2   27.40   13.80
 -14   8  -2   46.20   12.50
 -14   8  -2   25.60   13.10
  14  -8   2   51.89   15.30
  14  -8   2   51.19   15.30
 -16   8  -2    8.60   12.90
 -16   8  -2    4.00   11.50
 -16   8  -2    4.00   13.40
  16  -8   2   10.60   14.70
  16  -8   2    7.50   14.70
  19   7  -2  108.09   25.30
 -19  -7   2  153.98   26.40
  17   7  -2  114.19   23.00
 -17  -7   2  108.99   23.30
  15   7  -2  603.84   59.69
  15   7  -2  604.64   49.30
  15   7  -2  588.54   45.20
 -15  -7   2  580.04   45.30
 -15  -7   2  604.54   49.10
  13   7  -2  703.33   55.09
  13   7  -2  713.13   52.29
  13   7  -2  589.84   59.69
  13   7  -2  729.83   54.89
  13   7  -2  599.44   54.19
 -13  -7   2  765.42   56.69
 -13  -7   2  720.13   63.19
 -13  -7   2  778.72   52.99
 -13  -7   2  781.12   55.29
 -13  -7   2  771.62   52.29
  11   7  -2  330.87   30.20
  11   7  -2  328.67   32.90
  11   7  -2  351.46   31.00
  11   7  -2  352.06   28.70
  11   7  -2  371.66   33.20
  11   7  -2  331.57   27.90
  11   7  -2  333.97   29.50
  11   7  -2  331.47   31.80
 -11  -7   2  336.67   28.30
 -11  -7   2  360.36   26.70
 -11  -7   2  351.66   26.00
 -11  -7   2  363.86   31.60
 -11  -7   2  429.76   37.50
 -11  -7   2  356.06   30.10
 -11  -7   2  368.56   30.40
 -11  -7   2  372.26   29.40
 -11  -7   2  357.26   33.00
 -11  -7   2  363.96   30.60
   9   7  -2  755.02   53.19
   9   7  -2  771.92   52.79
   9   7  -2  795.02   50.89
   9   7  -2  781.92   54.79
   9   7  -2  771.12   53.09
   9   7  -2  783.62   51.59
   9   7  -2  760.12   51.69
   9   7  -2  757.92   50.49
  -9  -7   2  650.43   51.89
  -9  -7   2  652.43   47.40
  -9  -7   2  823.52   57.29
  -9  -7   2  642.74   50.79
  -9  -7   2  627.44   49.90
  -9  -7   2  668.03   47.30
  -9  -7   2  673.13   50.69
  -9  -7   2  671.53   51.09
  -9  -7   2  640.84   61.69
  -9  -7   2  645.34   50.99
   7   7  -2 1313.27   81.19
   7   7  -2 1301.37   80.99
   7   7  -2 1327.37   81.89
   7   7  -2 1285.27   83.59
   7   7  -2 1284.97   81.19
   7   7  -2 1377.96   81.09
   7   7  -2 1291.77   82.59
   7   7  -2 1243.18   81.89
  -7  -7   2 1056.39   80.39
  -7  -7   2 1080.59   82.49
  -7  -7   2 1023.60   81.89
  -7  -7   2 1067.29   79.99
  -7  -7   2 1063.79   80.29
  -7  -7   2 1022.20   81.59
  -7  -7   2 1122.59   82.79
   5   7  -2 2842.22  184.58
   5   7  -2 2816.32  185.08
   5   7  -2 2916.01  185.08
   5   7  -2 2906.41  186.28
   5   7  -2 2904.01  184.88
   5   7  -2 2822.72  184.68
   5   7  -2 2836.62  184.58
   5   7  -2 2859.81  185.58
  -5  -7   2 2684.73  188.58
  -5  -7   2 2724.73  184.48
  -5  -7   2 2824.12  184.58
  -5  -7   2 2723.23  184.48
  -5  -7   2 2817.72  184.98
  -5  -7   2 2774.62  185.88
  -5  -7   2 2790.82  184.38
  -5  -7   2 2827.02  186.08
   3   7  -2 2821.72  177.98
   3   7  -2 2780.72  177.78
   3   7  -2 2801.32  177.78
   3   7  -2 2762.52  178.28
   3   7  -2 2679.33  178.08
   3   7  -2 2866.21  177.98
   3   7  -2 2869.01  178.38
   3   7  -2 2845.02  177.78
  -3  -7   2 2620.54  176.98
  -3  -7   2 2594.34  178.18
  -3  -7   2 2539.75  178.08
  -3  -7   2 2637.44  177.78
  -3  -7   2 2707.03  177.68
  -3  -7   2 2660.63  178.48
  -3  -7   2 2631.64  176.98
   1   7  -2 3913.71  255.17
   1   7  -2 3763.42  255.07
   1   7  -2 3842.22  255.97
   1   7  -2 3864.41  255.17
   1   7  -2 3754.02  255.17
   1   7  -2 3809.02  256.17
   1   7  -2 3688.13  258.07
   1   7  -2 3809.12  256.37
  -1  -7   2 4210.28  256.37
  -1  -7   2 4019.60  256.67
  -1  -7   2 4333.27  255.77
  -1  -7   2 4293.67  255.77
  -1   7  -2 2391.86  150.08
  -1   7  -2 2324.77  149.79
  -1   7  -2 2325.27  149.79
  -1   7  -2 2302.37  149.69
  -1   7  -2 2269.17  149.79
  -1   7  -2 2251.57  150.18
   1  -7   2 2146.59  149.88
  -3   7  -2 1706.23  113.39
  -3   7  -2 1694.33  112.79
  -3   7  -2 1658.03  113.19
  -3   7  -2 1722.73  112.79
  -3   7  -2 1726.03  112.29
  -3   7  -2 1684.33  113.49
   3  -7   2 1755.32  113.29
  -5   7  -2  942.61   67.79
  -5   7  -2  941.01   64.99
  -5   7  -2 1004.00   64.09
  -5   7  -2 1001.70   66.49
  -5   7  -2  960.80   66.39
  -5   7  -2  989.00   66.49
  -5   7  -2  946.81   66.89
  -5   7  -2  980.60   63.99
  -5   7  -2  962.00   64.49
   5  -7   2  937.01   66.39
   5  -7   2  953.10   64.39
   5  -7   2  935.81   64.19
  -7   7  -2 2115.99  142.09
  -7   7  -2 2113.89  139.19
  -7   7  -2 2103.59  139.59
  -7   7  -2 2081.49  139.49
  -7   7  -2 2059.59  142.29
  -7   7  -2 2177.38  140.19
  -7   7  -2 2158.58  140.09
  -7   7  -2 2162.48  142.79
  -7   7  -2 2143.69  140.09
   7  -7   2 2097.09  140.49
   7  -7   2 2239.78  142.49
   7  -7   2 2076.89  140.49
  -9   7  -2  616.94   41.30
  -9   7  -2  570.64   45.90
  -9   7  -2  594.64   45.70
  -9   7  -2  622.74   43.10
  -9   7  -2  627.54   46.30
  -9   7  -2  598.24   42.30
  -9   7  -2  598.24   43.40
  -9   7  -2  580.24   42.90
  -9   7  -2  635.24   43.80
   9  -7   2  580.14   44.10
   9  -7   2  613.84   46.20
   9  -7   2  562.54   44.00
 -11   7  -2  510.75   41.30
 -11   7  -2  509.35   38.80
 -11   7  -2  531.05   44.00
  11  -7   2  623.14   43.20
 -13   7  -2  323.97   30.60
 -13   7  -2  298.27   27.10
 -13   7  -2  283.47   30.00
  13  -7   2  281.77   30.00
  13  -7   2  231.78   27.20
 -15   7  -2   11.20   12.80
 -15   7  -2   17.60   11.40
 -15   7  -2   12.40   12.80
  15  -7   2   23.20   14.40
  15  -7   2   18.60   12.80
 -17   7  -2   11.20   13.10
 -17   7  -2    8.50   14.30
 -17   7  -2    7.90   14.20
  17  -7   2   19.40   13.40
  17  -7   2   22.40   16.10
  18   6  -2   36.10   16.60
 -18  -6   2   36.20   15.70
  16   6  -2   21.00   12.60
 -16  -6   2   30.30   14.20
 -16  -6   2   28.70   13.00
  14   6  -2  179.98   30.40
  14   6  -2   93.19   17.00
  14   6  -2  112.89   19.20
  14   6  -2  101.29   15.80
 -14  -6   2  100.79   14.70
 -14  -6   2   94.09   19.70
 -14  -6   2  108.49   19.70
 -14  -6   2  110.99   19.10
 -14  -6   2  126.19   15.80
  12   6  -2   18.30    6.80
  12   6  -2   17.20    9.80
  12   6  -2   31.30   11.30
  12   6  -2   22.90   10.20
  12   6  -2   25.40    9.90
  12   6  -2   20.50    8.00
  12   6  -2    9.90    7.80
  12   6  -2   26.30   11.40
 -12  -6   2   14.60    9.00
 -12  -6   2   15.80   11.70
 -12  -6   2   30.30   10.20
 -12  -6   2   18.60    9.70
 -12  -6   2   19.00    7.00
 -12  -6   2   19.00    7.40
 -12  -6   2   25.10    6.90
 -12  -6   2   30.10    8.70
 -12  -6   2   22.60   12.40
  10   6  -2  115.19   14.60
  10   6  -2   91.89   13.60
  10   6  -2  108.59   12.20
  10   6  -2  123.09   13.70
  10   6  -2  104.89   14.70
  10   6  -2  140.09   19.40
  10   6  -2  117.99   17.20
  10   6  -2  101.99   14.80
 -10  -6   2   95.19   12.30
 -10  -6   2  107.99   16.20
 -10  -6   2   94.09   10.00
 -10  -6   2   94.99   14.20
 -10  -6   2  109.29   14.30
 -10  -6   2   91.29   12.90
 -10  -6   2   82.99   14.50
 -10  -6   2   96.19   15.70
 -10  -6   2   92.49   10.30
 -10  -6   2   94.79   14.10
   8   6  -2   41.60    9.10
   8   6  -2   45.30    9.90
   8   6  -2   43.20   10.60
   8   6  -2   43.60   11.20
   8   6  -2   43.50   10.10
   8   6  -2   45.30    9.60
   8   6  -2   49.10   10.20
   8   6  -2   46.00    8.30
  -8  -6   2   36.40    7.90
  -8  -6   2   37.10   10.20
  -8  -6   2   43.40   11.10
  -8  -6   2   41.50    5.50
  -8  -6   2   39.80    8.60
  -8  -6   2   36.50    9.40
  -8  -6   2   33.70    5.40
  -8  -6   2   34.20    8.20
  -8  -6   2   35.50    8.50
  -8  -6   2   32.50    8.10
   6   6  -2  580.04   40.50
   6   6  -2  604.14   42.10
   6   6  -2  591.64   42.70
   6   6  -2  585.34   40.60
   6   6  -2  604.34   40.40
   6   6  -2  592.14   41.20
   6   6  -2  565.14   41.10
   6   6  -2  593.14   40.50
  -6  -6   2  554.34   40.20
  -6  -6   2  541.85   40.20
  -6  -6   2  569.24   40.60
  -6  -6   2  572.14   40.60
  -6  -6   2  552.04   40.40
  -6  -6   2  545.95   40.70
  -6  -6   2  522.75   41.60
   4   6  -2  266.27   19.10
   4   6  -2  248.98   19.00
   4   6  -2  252.67   20.50
   4   6  -2  268.07   19.30
   4   6  -2  250.47   19.00
   4   6  -2  244.58   18.70
   4   6  -2  276.07   20.00
  -4  -6   2  216.58   18.70
  -4  -6   2  245.28   19.80
  -4  -6   2  219.48   18.20
  -4  -6   2  242.08   18.50
  -4  -6   2  209.28   18.80
  -4  -6   2  213.18   18.50
  -4  -6   2  232.78   18.50
   2   6  -2  802.12   54.79
   2   6  -2  796.72   55.49
   2   6  -2  790.22   55.69
   2   6  -2  788.72   55.39
   2   6  -2  795.52   55.09
   2   6  -2  809.12   55.09
   2   6  -2  799.52   53.99
   2   6  -2  785.42   54.79
   2   6  -2  781.52   54.99
  -2  -6   2  846.82   55.89
  -2  -6   2  858.51   55.09
  -2  -6   2  886.31   55.59
  -2  -6   2  878.61   55.69
  -2  -6   2  866.61   54.39
  -2  -6   2  853.81   54.39
   0   6  -2  204.38   14.00
   0   6  -2  218.58   15.60
   0   6  -2  221.68   16.10
   0   6  -2  211.78   15.30
   0   6  -2  201.98   15.70
   0   6  -2  211.48   16.00
   0   6  -2  222.28   14.10
   0   6  -2  211.18   15.40
   0  -6   2  177.28   15.70
   0  -6   2  184.68   14.30
   0  -6   2  180.28   15.10
   0  -6   2  176.28   14.20
  -2   6  -2  162.58   14.20
  -2   6  -2  175.28   13.70
  -2   6  -2  167.78   13.90
  -2   6  -2  166.48   13.20
  -2   6  -2  162.38   14.10
  -2   6  -2  161.88   13.70
   2  -6   2  160.48   13.90
   2  -6   2  156.48   14.10
  -4   6  -2  279.47   23.30
  -4   6  -2  298.77   23.20
  -4   6  -2  297.07   23.40
  -4   6  -2  285.17   22.80
  -4   6  -2  294.47   20.80
  -4   6  -2  264.07   21.20
  -4   6  -2  294.17   22.20
  -4   6  -2  296.47   20.80
   4  -6   2  309.47   21.10
   4  -6   2  303.47   23.70
   4  -6   2  308.97   23.30
   4  -6   2  313.47   21.30
  -6   6  -2   25.60    6.00
  -6   6  -2   35.10    6.00
  -6   6  -2   31.30    6.30
  -6   6  -2   38.60    8.90
  -6   6  -2   34.40    6.30
  -6   6  -2   28.00    6.50
  -6   6  -2   44.00    9.10
  -6   6  -2   34.90    8.40
  -6   6  -2   35.50    6.70
   6  -6   2   32.60    7.30
   6  -6   2   31.60    9.30
   6  -6   2   29.10    7.10
  -8   6  -2   49.50    9.30
  -8   6  -2   58.89   11.70
  -8   6  -2   42.90    8.60
  -8   6  -2   52.99    9.00
  -8   6  -2   52.29    6.80
  -8   6  -2   52.09   12.10
  -8   6  -2   43.80    9.10
  -8   6  -2   56.89   10.70
   8  -6   2   44.70    9.90
   8  -6   2   46.30   10.70
   8  -6   2   41.50   10.10
   8  -6   2   41.60    6.50
   8  -6   2   43.80    6.20
 -10   6  -2  157.78   16.90
 -10   6  -2  144.19   14.30
 -10   6  -2  145.39   15.70
 -10   6  -2  170.28   19.90
 -10   6  -2  150.48   16.40
 -10   6  -2  155.78   18.50
 -10   6  -2  140.99   12.20
  10  -6   2  127.09   12.90
  10  -6   2  180.88   19.90
  10  -6   2  133.09   16.80
  10  -6   2  142.29   17.10
 -12   6  -2   19.90   11.30
 -12   6  -2   41.60    9.50
 -12   6  -2   26.90   12.80
  12  -6   2   47.60   21.20
  12  -6   2   37.10   12.40
 -14   6  -2    3.80   11.60
 -14   6  -2   11.90   11.10
 -14   6  -2    3.80   10.80
  14  -6   2    0.70   11.90
  14  -6   2    5.50   10.50
 -16   6  -2   22.20   12.40
 -16   6  -2    4.50   13.30
 -16   6  -2   16.00   13.70
  16  -6   2   26.20   15.40
  16  -6   2   14.10   12.90
 -19  -5   2  141.79   30.10
  17   5  -2  168.28   24.50
 -17  -5   2  143.79   24.60
  15   5  -2  149.79   17.90
  15   5  -2  152.98   22.00
  15   5  -2  163.88   24.30
 -15  -5   2  125.69   21.40
 -15  -5   2  116.39   16.20
  13   5  -2  162.98   21.80
  13   5  -2  167.98   22.60
  13   5  -2  170.38   19.80
  13   5  -2  157.68   21.40
  13   5  -2  162.58   24.30
 -13  -5   2  238.28   23.90
 -13  -5   2  237.88   24.20
 -13  -5   2  227.98   20.10
 -13  -5   2  252.17   20.10
 -13  -5   2  289.27   27.20
 -13  -5   2  232.18   20.30
 -13  -5   2  248.28   23.30
 -13  -5   2  227.08   32.90
  11   5  -2  638.44   56.89
  11   5  -2  657.83   53.89
  11   5  -2  612.74   55.49
  11   5  -2  669.83   58.29
  11   5  -2  607.94   54.99
 -11  -5   2  851.61   59.29
 -11  -5   2  819.02   54.39
 -11  -5   2  843.32   54.69
 -11  -5   2  823.22   56.59
 -11  -5   2  829.02   54.59
 -11  -5   2  832.02   58.69
 -11  -5   2  837.92   56.59
 -11  -5   2  881.11   58.09
 -11  -5   2  838.72   59.09
 -11  -5   2  856.81   53.69
   9   5  -2  996.20   71.39
   9   5  -2  959.00   72.09
   9   5  -2  954.00   69.79
   9   5  -2 1000.40   74.09
   9   5  -2 1005.70   70.49
   9   5  -2  947.01   71.29
  -9  -5   2 1052.59   71.49
  -9  -5   2 1056.79   72.79
  -9  -5   2 1072.39   71.99
  -9  -5   2 1065.09   70.69
  -9  -5   2 1114.09   74.29
  -9  -5   2 1080.19   68.99
  -9  -5   2 1094.99   69.19
  -9  -5   2 1079.39   71.89
  -9  -5   2 1035.70   70.39
   7   5  -2  537.05   38.50
   7   5  -2  570.54   38.90
   7   5  -2  565.74   41.00
   7   5  -2  563.44   38.30
   7   5  -2  584.74   43.00
   7   5  -2  596.24   39.60
   7   5  -2  584.24   38.10
  -7  -5   2  521.75   36.00
  -7  -5   2  528.55   38.80
  -7  -5   2  497.25   39.90
  -7  -5   2  503.85   40.20
  -7  -5   2  520.65   38.40
  -7  -5   2  501.15   35.90
  -7  -5   2  522.75   39.20
  -7  -5   2  511.15   38.60
  -7  -5   2  503.85   38.00
  -7  -5   2  529.75   37.90
   5   5  -2 1632.54  102.59
   5   5  -2 1674.53  103.89
   5   5  -2 1677.63  102.79
   5   5  -2 1726.93  102.29
   5   5  -2 1735.53  103.59
   5   5  -2 1726.73  102.29
   5   5  -2 1713.43  102.19
  -5  -5   2 1402.06  103.09
  -5  -5   2 1376.56  101.79
  -5  -5   2 1397.66  102.99
  -5  -5   2 1399.46  101.89
  -5  -5   2 1369.66  101.99
  -5  -5   2 1361.96  101.89
  -5  -5   2 1393.26  101.59
   3   5  -2 3269.97  204.68
   3   5  -2 3174.68  204.18
   3   5  -2 3124.09  204.38
   3   5  -2 3143.19  202.48
   3   5  -2 3212.28  203.88
   3   5  -2 3213.68  204.78
   3   5  -2 3184.68  204.38
   3   5  -2 3437.16  204.88
   3   5  -2 3154.28  204.38
  -3  -5   2 3047.30  203.78
  -3  -5   2 3102.79  203.78
  -3  -5   2 3070.49  204.28
  -3  -5   2 2960.40  203.58
  -3  -5   2 2980.30  204.28
  -3  -5   2 3055.79  204.28
  -3  -5   2 3138.29  204.88
  -3  -5   2 3080.19  202.48
   1   5  -2 6361.56  411.36
   1   5  -2 6247.68  412.16
   1   5  -2 6691.83  411.36
   1   5  -2 6313.47  411.16
   1   5  -2 6417.06  411.46
   1   5  -2 6620.74  411.26
   1   5  -2 6283.17  412.06
   1   5  -2 6364.16  411.16
   1   5  -2 6302.17  411.96
  -1  -5   2 6331.17  411.26
  -1  -5   2 6168.58  411.96
  -1  -5   2 6503.95  411.56
  -1  -5   2 6358.86  410.66
  -1  -5   2 6185.88  411.46
  -1  -5   2 6401.86  411.96
  -1   5  -2 2225.88  154.58
  -1   5  -2 2240.08  154.88
  -1   5  -2 2222.48  154.28
  -1   5  -2 2235.38  154.28
  -1   5  -2 2225.38  154.78
  -1   5  -2 2255.97  154.78
   1  -5   2 2576.14  155.18
   1  -5   2 2669.03  153.48
   1  -5   2 2673.53  155.08
  -3   5  -2 1495.45   99.29
  -3   5  -2 1433.16   94.69
  -3   5  -2 1498.75   96.29
  -3   5  -2 1413.96   96.79
  -3   5  -2 1445.36   96.39
  -3   5  -2 1419.56   94.89
  -3   5  -2 1383.16   94.79
  -3   5  -2 1420.56   95.29
   3  -5   2 1493.25   95.19
   3  -5   2 1486.45   95.19
   3  -5   2 1506.05   96.59
   3  -5   2 1479.45   96.99
  -5   5  -2 2356.96  150.58
  -5   5  -2 2319.17  152.38
  -5   5  -2 2386.96  150.48
  -5   5  -2 2419.66  152.68
  -5   5  -2 2336.17  150.58
  -5   5  -2 2433.06  150.58
  -5   5  -2 2386.16  150.88
  -5   5  -2 2336.27  151.88
  -5   5  -2 2353.86  149.79
   5  -5   2 2129.09  152.28
   5  -5   2 2112.39  150.88
   5  -5   2 2168.78  150.88
   5  -5   2 2195.28  151.98
  -7   5  -2 1003.90   69.69
  -7   5  -2 1001.90   69.69
  -7   5  -2  997.60   69.49
  -7   5  -2  998.30   70.99
  -7   5  -2  991.60   69.09
  -7   5  -2  988.50   67.69
  -7   5  -2 1005.00   71.39
  -7   5  -2 1010.20   71.49
  -7   5  -2  993.20   69.79
   7  -5   2 1086.69   70.69
   7  -5   2 1078.19   70.59
   7  -5   2 1061.59   68.19
   7  -5   2 1058.59   68.19
   7  -5   2 1096.79   71.49
  -9   5  -2  791.82   57.99
  -9   5  -2  811.62   62.89
  -9   5  -2  796.52   61.19
  -9   5  -2  814.62   61.39
  -9   5  -2  789.42   61.29
  -9   5  -2  836.02   63.29
  -9   5  -2  806.22   59.89
  -9   5  -2  803.02   61.09
  -9   5  -2  763.02   64.89
   9  -5   2  983.00   59.89
   9  -5   2  980.70   60.29
   9  -5   2  987.70   63.29
   9  -5   2 1011.30   63.99
   9  -5   2  998.00   63.29
   9  -5   2 1007.10   60.09
 -11   5  -2  292.47   30.30
 -11   5  -2  303.17   28.60
 -11   5  -2  304.27   25.80
  11  -5   2  403.76   31.00
  11  -5   2  385.26   31.50
 -13   5  -2   95.49   19.50
 -13   5  -2  103.09   17.10
 -15   5  -2  247.98   27.00
 -15   5  -2  275.97   30.30
 -15   5  -2  252.57   29.20
  15  -5   2  225.38   28.80
  15  -5   2  230.08   28.50
 -17   5  -2  184.28   28.50
 -17   5  -2  169.78   26.80
 -17   5  -2  207.58   30.00
  17  -5   2  132.39   38.40
  20   4  -2   50.89   18.90
 -20  -4   2   19.80   16.10
  18   4  -2   56.89   17.30
 -18  -4   2   33.50   15.60
  16   4  -2  235.78   30.60
  16   4  -2  238.38   27.80
 -16  -4   2  244.78   28.00
  14   4  -2  710.63   52.79
  14   4  -2  669.63   55.79
  14   4  -2  711.33   58.89
  14   4  -2  748.93   56.59
 -14  -4   2  771.72   52.59
 -14  -4   2  762.82   53.79
 -14  -4   2  736.43   58.39
 -14  -4   2  771.02   57.09
  12   4  -2  489.75   33.50
  12   4  -2  456.65   33.40
 -12  -4   2  372.76   29.00
 -12  -4   2  337.57   31.50
 -12  -4   2  358.46   29.30
 -12  -4   2  371.96   29.50
 -12  -4   2  327.87   31.10
 -12  -4   2  371.76   32.60
 -12  -4   2  369.06   32.90
 -12  -4   2  353.56   33.50
 -12  -4   2  367.56   34.10
  10   4  -2  180.78   26.10
 -10  -4   2  277.57   25.50
 -10  -4   2  329.57   28.90
 -10  -4   2  255.77   20.60
 -10  -4   2  259.77   21.70
 -10  -4   2  264.47   23.60
 -10  -4   2  266.87   23.60
 -10  -4   2  267.97   21.70
 -10  -4   2  284.07   24.70
 -10  -4   2  269.37   23.40
 -10  -4   2  280.47   21.30
   8   4  -2  619.24   49.80
   8   4  -2  618.44   49.30
   8   4  -2  620.94   50.79
   8   4  -2  631.14   51.49
   8   4  -2  647.34   49.50
   8   4  -2  625.04   48.60
   8   4  -2  591.84   49.10
   8   4  -2  583.64   49.70
  -8  -4   2  794.42   52.29
  -8  -4   2  770.22   50.29
  -8  -4   2  802.02   50.19
  -8  -4   2  789.82   49.20
  -8  -4   2  806.02   48.10
  -8  -4   2  779.82   49.10
  -8  -4   2  795.82   48.00
  -8  -4   2  789.42   52.19
   6   4  -2 1102.79   76.39
   6   4  -2 1151.78   76.89
   6   4  -2 1072.49   78.29
   6   4  -2 1145.29   77.29
   6   4  -2 1099.19   77.89
   6   4  -2 1101.19   76.39
   6   4  -2 1143.69   76.19
   6   4  -2 1091.19   77.19
  -6  -4   2 1155.68   76.49
  -6  -4   2 1187.28   78.59
  -6  -4   2 1207.68   76.59
  -6  -4   2 1174.58   77.39
  -6  -4   2 1171.38   76.39
  -6  -4   2 1146.59   78.29
  -6  -4   2 1180.28   76.89
  -6  -4   2 1148.19   74.89
   4   4  -2 1420.56   86.29
   4   4  -2 1346.57   84.39
   4   4  -2 1388.66   86.49
   4   4  -2 1361.86   85.79
   4   4  -2 1313.67   86.09
   4   4  -2 1347.47   86.39
   4   4  -2 1335.67   85.99
   4   4  -2 1433.26   88.99
   4   4  -2 1412.26   87.09
  -4  -4   2 1224.48   85.89
  -4  -4   2 1190.88   85.79
  -4  -4   2 1245.78   85.89
  -4  -4   2 1222.18   85.49
  -4  -4   2 1231.88   86.89
  -4  -4   2 1230.18   86.89
  -4  -4   2 1221.08   84.29
  -4  -4   2 1181.08   85.99
   2   4  -2 3237.88  219.78
   2   4  -2 3504.75  219.98
   2   4  -2 3326.97  219.48
   2   4  -2 3340.87  219.58
   2   4  -2 3233.68  219.08
   2   4  -2 3242.78  219.88
   2   4  -2 3231.68  219.78
   2   4  -2 3168.88  219.78
   2   4  -2 3214.78  218.78
  -2  -4   2 3648.64  220.18
  -2  -4   2 3488.85  219.28
  -2  -4   2 3497.65  220.08
  -2  -4   2 3392.06  219.88
  -2  -4   2 3571.34  219.38
  -2  -4   2 3455.15  219.88
  -2  -4   2 3493.95  219.18
  -2  -4   2 3510.55  220.08
   0   4  -2 5546.25  344.77
   0   4  -2 5581.04  345.47
   0   4  -2 5465.45  344.67
   0   4  -2 5562.74  345.07
   0   4  -2 5606.34  345.87
   0   4  -2 5466.05  344.77
   0   4  -2 5434.46  345.87
   0   4  -2 5513.65  345.37
   0  -4   2 5072.19  345.37
   0  -4   2 4969.70  344.87
   0  -4   2 5054.79  345.77
   0  -4   2 5043.10  345.27
   0  -4   2 5136.19  344.87
  -2   4  -2 1607.34  108.79
  -2   4  -2 1659.03  108.79
  -2   4  -2 1614.54  109.99
  -2   4  -2 1635.94  108.49
  -2   4  -2 1643.24  108.49
  -2   4  -2 1664.33  109.99
  -2   4  -2 1579.84  108.39
  -2   4  -2 1662.93  108.49
  -2   4  -2 1631.74  109.59
  -2   4  -2 1609.94  109.39
   2  -4   2 1798.12  110.09
   2  -4   2 1746.73  108.79
   2  -4   2 1736.13  109.59
   2  -4   2 1783.32  108.89
  -4   4  -2 2821.02  185.98
  -4   4  -2 2793.92  185.88
  -4   4  -2 2823.52  187.58
  -4   4  -2 2868.71  186.18
  -4   4  -2 2769.52  186.38
  -4   4  -2 2804.52  187.48
  -4   4  -2 2848.31  187.08
  -4   4  -2 2781.92  186.08
  -4   4  -2 2820.92  185.28
   4  -4   2 2887.91  187.18
   4  -4   2 2921.91  185.18
   4  -4   2 2880.61  185.18
   4  -4   2 2966.60  186.58
   4  -4   2 2910.81  186.38
   4  -4   2 2899.61  186.48
   4  -4   2 2974.00  187.78
  -6   4  -2  279.77   23.50
  -6   4  -2  284.77   23.60
  -6   4  -2  263.07   23.10
  -6   4  -2  294.47   25.00
  -6   4  -2  300.97   25.00
  -6   4  -2  281.07   23.10
  -6   4  -2  280.97   21.30
  -6   4  -2  269.27   24.20
  -6   4  -2  284.07   23.20
   6  -4   2  358.96   25.40
   6  -4   2  364.26   22.70
   6  -4   2  350.66   24.50
   6  -4   2  361.76   23.40
   6  -4   2  353.16   22.60
   6  -4   2  348.27   24.50
  -8   4  -2  837.12   62.19
  -8   4  -2  838.32   61.59
  -8   4  -2  811.32   61.09
  -8   4  -2  829.42   57.99
  -8   4  -2  868.81   61.09
  -8   4  -2  860.21   61.49
  -8   4  -2  859.61   60.09
  -8   4  -2  847.22   62.79
  -8   4  -2  847.32   62.39
   8  -4   2  910.01   62.99
   8  -4   2  958.90   63.09
   8  -4   2  933.71   62.79
   8  -4   2  907.31   62.29
   8  -4   2  920.21   60.09
   8  -4   2  920.11   60.09
   8  -4   2  970.20   62.79
   8  -4   2  905.11   59.89
 -10   4  -2  466.95   39.10
 -10   4  -2  432.66   37.10
 -10   4  -2  461.45   35.20
 -10   4  -2  432.16   37.40
 -10   4  -2  449.06   38.00
 -10   4  -2  433.16   38.00
 -10   4  -2  433.06   37.00
 -10   4  -2  410.26   36.50
  10  -4   2  563.04   39.30
  10  -4   2  537.15   35.90
  10  -4   2  548.55   35.40
  10  -4   2  589.34   40.00
  10  -4   2  553.04   39.20
 -12   4  -2  110.79   16.50
 -12   4  -2   82.29   17.50
 -12   4  -2   96.79   12.70
  12  -4   2   74.89   17.50
  12  -4   2   78.19   16.90
 -14   4  -2   84.19   17.00
 -14   4  -2   55.29   15.10
  14  -4   2   53.69   15.30
  14  -4   2   60.69   17.40
 -16   4  -2   20.60   14.40
 -16   4  -2   48.30   16.00
 -16   4  -2   38.90   14.20
  16  -4   2   46.80   16.20
  16  -4   2   33.90   13.90
 -18   4  -2   40.60   14.10
 -18   4  -2   60.79   18.50
 -18   4  -2   39.10   16.70
  18  -4   2   41.60   16.70
  18  -4   2   47.50   18.60
  19   3  -2   87.49   23.50
 -19  -3   2  111.49   28.20
  17   3  -2   23.20   13.00
  17   3  -2   29.00   15.70
 -17  -3   2   38.70   14.80
  15   3  -2  113.49   17.60
  15   3  -2  145.19   24.20
 -15  -3   2  184.08   16.90
 -15  -3   2  203.78   24.10
 -15  -3   2  195.38   23.80
 -15  -3   2  178.58   20.40
  13   3  -2  229.78   22.40
  13   3  -2  185.38   24.80
  13   3  -2  205.38   25.00
  13   3  -2  213.48   22.90
  13   3  -2  207.38   19.70
 -13  -3   2  232.48   18.90
 -13  -3   2  194.28   21.90
 -13  -3   2  204.18   24.10
 -13  -3   2  215.68   23.60
 -13  -3   2  212.58   24.40
 -13  -3   2  198.58   19.20
 -13  -3   2  188.28   19.40
 -13  -3   2  220.48   20.80
 -13  -3   2  209.58   23.30
  11   3  -2  492.15   38.50
  11   3  -2  510.15   39.10
  11   3  -2  485.35   36.20
  11   3  -2  515.85   33.80
  11   3  -2  487.95   35.70
  11   3  -2  526.55   36.40
  11   3  -2  509.95   32.50
 -11  -3   2  418.96   37.00
 -11  -3   2  398.86   33.00
 -11  -3   2  406.96   32.70
 -11  -3   2  404.66   33.30
 -11  -3   2  396.56   36.80
 -11  -3   2  400.66   34.80
 -11  -3   2  432.26   35.40
 -11  -3   2  382.36   34.70
 -11  -3   2  411.36   32.50
   9   3  -2  737.43   47.90
   9   3  -2  721.53   49.80
   9   3  -2  697.53   52.09
   9   3  -2  707.33   50.59
   9   3  -2  708.63   49.90
   9   3  -2  705.53   48.70
  -9  -3   2  658.43   48.00
  -9  -3   2  666.93   48.40
  -9  -3   2  784.72   52.59
  -9  -3   2  689.93   50.09
  -9  -3   2  678.53   48.20
  -9  -3   2  676.53   47.90
  -9  -3   2  674.33   51.59
  -9  -3   2  675.13   49.60
   7   3  -2 4615.64  294.77
   7   3  -2 4807.92  293.17
   7   3  -2 4597.34  294.97
   7   3  -2 4600.94  296.07
   7   3  -2 4708.73  294.27
   7   3  -2 4722.53  294.17
   7   3  -2 4718.33  293.57
   7   3  -2 4666.13  295.67
  -7  -3   2 4406.06  294.37
  -7  -3   2 4415.56  293.87
  -7  -3   2 4224.28  293.97
  -7  -3   2 4338.17  292.57
  -7  -3   2 4376.66  295.67
  -7  -3   2 4437.16  295.77
  -7  -3   2 4338.37  293.07
  -7  -3   2 4291.27  293.27
   5   3  -2 4344.07  275.37
   5   3  -2 4337.27  274.37
   5   3  -2 4328.87  276.07
   5   3  -2 4398.96  275.47
   5   3  -2 4471.55  276.97
   5   3  -2 4350.76  277.07
   5   3  -2 4337.77  275.67
   5   3  -2 4247.98  275.97
   5   3  -2 4331.47  275.07
  -5  -3   2 4051.39  275.27
  -5  -3   2 4172.98  275.77
  -5  -3   2 3986.60  275.57
  -5  -3   2 4088.09  274.17
  -5  -3   2 4085.29  275.07
  -5  -3   2 4111.99  275.17
   3   3  -2 6612.14  445.76
   3   3  -2 6947.71  445.86
   3   3  -2 6755.22  445.76
   3   3  -2 6826.72  446.36
   3   3  -2 6888.51  445.66
   3   3  -2 6778.32  444.66
   3   3  -2 6734.73  445.06
   3   3  -2 7037.70  446.36
   3   3  -2 6703.83  445.66
  -3  -3   2 6934.51  445.66
  -3  -3   2 6927.81  445.66
  -3  -3   2 7026.50  445.66
  -3  -3   2 7125.79  446.46
  -3  -3   2 7033.80  446.46
  -3  -3   2 7040.70  445.06
  -3  -3   2 6981.60  445.86
   1   3  -2   94.49    8.40
   1   3  -2   90.09    8.90
   1   3  -2   95.79    8.40
   1   3  -2   91.29    8.00
   1   3  -2   94.09    8.60
   1   3  -2   96.69    8.90
   1   3  -2   96.19    7.60
   1   3  -2   91.39    8.10
  -1  -3   2  113.69    8.00
  -1  -3   2  113.99    8.40
  -1  -3   2  103.19    7.90
  -1  -3   2  110.29    8.70
  -1  -3   2  103.99    9.00
  -1  -3   2  107.69    8.60
  -1  -3   2  103.99    8.50
  -1   3  -2 2792.82  194.88
  -1   3  -2 2942.51  195.18
  -1   3  -2 2802.12  195.98
  -1   3  -2 2777.12  195.18
  -1   3  -2 2764.22  195.08
  -1   3  -2 2801.82  194.98
  -1   3  -2 2867.11  195.88
  -1   3  -2 2783.52  195.08
  -1   3  -2 2814.32  195.88
   1  -3   2 3351.96  196.18
   1  -3   2 3223.58  196.28
   1  -3   2 3293.27  195.48
   1  -3   2 3220.28  196.08
   1  -3   2 3268.07  194.68
   1  -3   2 3333.57  195.48
   1  -3   2 3212.18  194.68
  -3   3  -2   21.90    4.80
  -3   3  -2   19.10    3.50
  -3   3  -2   20.90    4.30
  -3   3  -2   18.60    3.40
  -3   3  -2   18.50    4.60
  -3   3  -2   22.20    4.40
  -3   3  -2   23.90    4.80
  -3   3  -2   26.00    6.20
  -3   3  -2   21.70    4.60
  -3   3  -2   23.00    4.50
  -5   3  -2  569.44   37.80
  -5   3  -2  580.64   35.60
  -5   3  -2  580.34   39.30
  -5   3  -2  567.64   38.40
  -5   3  -2  585.94   38.20
  -5   3  -2  572.04   37.50
  -5   3  -2  577.04   38.00
  -5   3  -2  575.24   37.60
  -5   3  -2  581.44   38.90
   5  -3   2  464.95   37.80
   5  -3   2  469.25   38.40
   5  -3   2  491.05   38.20
   5  -3   2  496.95   36.70
   5  -3   2  479.85   36.60
   5  -3   2  494.75   37.20
  -7   3  -2  332.47   24.60
  -7   3  -2  370.36   26.70
  -7   3  -2  349.07   25.70
  -7   3  -2  357.76   24.00
  -7   3  -2  363.66   25.70
  -7   3  -2  385.86   26.30
  -7   3  -2  344.27   24.50
  -7   3  -2  368.36   25.40
   7  -3   2  246.08   24.60
   7  -3   2  255.27   23.00
   7  -3   2  268.67   23.20
   7  -3   2  264.47   24.90
   7  -3   2  273.07   25.10
   7  -3   2  245.38   24.90
  -9   3  -2  583.24   41.20
  -9   3  -2  628.84   42.10
  -9   3  -2  602.44   42.50
  -9   3  -2  603.04   44.30
  -9   3  -2  602.04   39.10
  -9   3  -2  590.94   41.20
   9  -3   2  471.75   38.20
   9  -3   2  524.45   39.40
   9  -3   2  499.85   41.20
   9  -3   2  543.05   41.80
   9  -3   2  503.95   41.40
   9  -3   2  487.25   41.30
   9  -3   2  489.25   38.80
   9  -3   2  528.25   43.20
 -11   3  -2  563.74   45.10
 -11   3  -2  620.14   44.30
 -11   3  -2  599.14   47.60
  11  -3   2  512.05   44.70
  11  -3   2  551.34   44.70
 -13   3  -2  217.38   25.30
 -13   3  -2  214.38   25.90
 -13   3  -2  207.48   19.50
 -15   3  -2   11.70   12.80
 -15   3  -2   27.70   11.70
  15  -3   2   48.40   14.70
  15  -3   2   37.10   14.10
 -17   3  -2  123.59   24.80
 -17   3  -2  139.89   22.90
  17  -3   2  184.78   28.10
  17  -3   2  170.28   27.10
  20   2  -2   86.49   22.30
 -20  -2   2  113.69   26.50
  18   2  -2    2.40   12.00
  18   2  -2    3.60   13.20
 -18  -2   2   15.60   13.90
  16   2  -2   66.49   19.20
  16   2  -2   74.09   17.70
 -16  -2   2  102.29   17.50
 -16  -2   2  120.99   19.90
 -16  -2   2  104.69   20.80
  14   2  -2   68.49   17.60
  14   2  -2   74.09   15.90
 -14  -2   2   23.20   11.70
 -14  -2   2   18.60    9.30
 -14  -2   2   19.30    7.00
 -14  -2   2   23.60    9.90
 -14  -2   2   16.90   10.10
 -14  -2   2   13.00    7.20
 -14  -2   2   22.50   12.30
 -14  -2   2   20.70   11.30
  12   2  -2  103.39   16.20
  12   2  -2  111.29   15.40
  12   2  -2  100.09   13.80
  12   2  -2   88.49   15.20
  12   2  -2  106.59   15.80
  12   2  -2  137.39   22.10
  12   2  -2  105.29   11.60
  12   2  -2  102.49   17.00
 -12  -2   2  133.89   12.70
 -12  -2   2  167.08   22.50
 -12  -2   2  129.99   16.30
 -12  -2   2  145.19   17.80
 -12  -2   2  137.59   17.80
 -12  -2   2  125.39   14.40
 -12  -2   2  132.29   13.90
 -12  -2   2  124.29   15.30
 -12  -2   2  122.39   16.20
 -12  -2   2  134.19   17.90
  10   2  -2 1862.11  116.69
  10   2  -2 1825.22  121.49
  10   2  -2 1814.52  121.79
  10   2  -2 1872.31  119.39
  10   2  -2 1876.61  119.69
  10   2  -2 1977.00  119.99
  10   2  -2 1942.51  117.99
  10   2  -2 1767.92  119.79
 -10  -2   2 1717.43  119.39
 -10  -2   2 1700.93  120.89
 -10  -2   2 1707.13  117.69
 -10  -2   2 1704.83  116.79
 -10  -2   2 1672.13  119.89
 -10  -2   2 1632.44  119.19
 -10  -2   2 1632.44  117.39
 -10  -2   2 1718.63  117.99
 -10  -2   2 1714.33  119.09
   8   2  -2 2097.69  132.19
   8   2  -2 2165.58  130.99
   8   2  -2 1971.30  133.19
   8   2  -2 2073.99  129.89
   8   2  -2 2045.20  132.39
   8   2  -2 2075.99  131.69
   8   2  -2 2100.89  131.89
   8   2  -2 2044.00  133.79
  -8  -2   2 1905.71  131.79
  -8  -2   2 1959.00  131.49
  -8  -2   2 1823.42  131.79
  -8  -2   2 1906.61  130.39
  -8  -2   2 1847.42  130.49
  -8  -2   2 1838.22  129.79
  -8  -2   2 1891.01  132.19
   6   2  -2 5095.69  322.77
   6   2  -2 4906.11  324.67
   6   2  -2 5028.50  322.87
   6   2  -2 5006.40  321.97
   6   2  -2 4919.41  322.07
   6   2  -2 4910.31  323.57
  -6  -2   2 5032.80  322.87
  -6  -2   2 4768.82  321.97
  -6  -2   2 4761.12  324.17
  -6  -2   2 4677.63  322.97
  -6  -2   2 4936.81  322.57
  -6  -2   2 4770.82  322.07
  -6  -2   2 5886.91  325.27
   4   2  -2 5851.71  370.26
   4   2  -2 5849.21  369.66
   4   2  -2 5918.71  370.46
   4   2  -2 5972.00  369.26
   4   2  -2 5825.32  371.16
   4   2  -2 5943.21  371.16
   4   2  -2 5781.92  370.06
   4   2  -2 5912.71  369.76
   4   2  -2 5764.82  370.46
  -4  -2   2 5550.74  370.36
  -4  -2   2 5780.52  371.26
  -4  -2   2 5736.43  370.36
  -4  -2   2 5478.25  369.66
  -4  -2   2 5564.64  369.16
  -4  -2   2 5593.24  369.56
  -4  -2   2 5568.44  369.96
  -4  -2   2 5389.66  370.06
  -4  -2   2 5471.15  370.96
   2   2  -2 7753.42  489.15
  -2  -2   2 7514.25  488.45
  -2  -2   2 7581.94  487.95
  -2  -2   2 7448.45  488.85
   0   2  -2 2264.27  160.58
   0   2  -2 2199.68  161.08
   0   2  -2 2337.37  161.08
   0   2  -2 2285.57  161.38
   0   2  -2 2251.47  161.28
   0   2  -2 2216.88  161.58
   0   2  -2 2238.88  161.18
   0   2  -2 2192.08  161.58
   0   2  -2 2272.57  161.48
   0  -2   2 2692.73  161.68
   0  -2   2 2690.83  161.08
   0  -2   2 2812.42  161.98
   0  -2   2 2774.22  161.78
   0  -2   2 2642.54  161.18
   0  -2   2 2686.13  161.98
   0  -2   2 2723.43  160.68
   0  -2   2 2790.82  161.28
   0  -2   2 2715.53  161.68
  -4   2  -2 1089.59   82.89
  -4   2  -2 1080.89   82.59
  -4   2  -2 1122.19   82.69
  -4   2  -2 1110.79   83.09
  -4   2  -2 1078.39   82.69
  -4   2  -2 1080.09   83.59
   4  -2   2 1468.35   82.79
   4  -2   2 1453.35   83.79
   4  -2   2 1466.95   83.19
   4  -2   2 1446.86   84.19
   4  -2   2 1393.26   83.59
  -6   2  -2  311.07   27.20
  -6   2  -2  289.17   24.10
  -6   2  -2  303.97   24.60
  -6   2  -2  308.47   24.70
  -6   2  -2  320.07   24.90
  -6   2  -2  314.47   25.00
  -6   2  -2  285.77   25.00
  -6   2  -2  299.47   23.50
   6  -2   2  318.77   24.90
   6  -2   2  304.87   23.40
   6  -2   2  327.67   23.80
   6  -2   2  347.37   25.40
   6  -2   2  329.37   25.40
   6  -2   2  348.27   23.70
   6  -2   2  334.07   25.20
   6  -2   2  321.67   25.30
  -8   2  -2  955.50   67.49
  -8   2  -2 1015.50   67.29
  -8   2  -2  955.30   66.89
  -8   2  -2 1002.90   67.29
  -8   2  -2 1019.30   67.99
  -8   2  -2 1026.30   67.09
  -8   2  -2  982.80   65.29
  -8   2  -2  963.30   66.39
   8  -2   2  945.51   67.09
   8  -2   2  923.31   67.19
   8  -2   2  928.71   64.89
   8  -2   2  925.11   65.69
   8  -2   2  928.51   67.49
   8  -2   2  908.41   65.39
   8  -2   2  925.71   67.29
 -10   2  -2 1417.66   93.69
 -10   2  -2 1389.66   93.79
 -10   2  -2 1369.76   92.99
 -10   2  -2 1462.55   93.89
 -10   2  -2 1441.56   94.69
 -10   2  -2 1439.66   91.19
 -10   2  -2 1449.95   94.09
 -10   2  -2 1369.46   94.29
  10  -2   2 1218.28   93.89
  10  -2   2 1240.08   90.39
  10  -2   2 1302.67   93.69
  10  -2   2 1334.37   93.49
  10  -2   2 1266.47   91.69
  10  -2   2 1255.07   93.49
 -12   2  -2  279.67   28.40
 -12   2  -2  288.87   27.60
 -12   2  -2  293.97   24.10
  12  -2   2  284.37   28.60
  12  -2   2  282.07   29.10
 -14   2  -2  453.95   40.70
 -14   2  -2  509.45   40.50
  14  -2   2  435.16   40.70
  14  -2   2  431.76   41.10
 -16   2  -2  288.57   33.50
 -16   2  -2  289.77   32.30
 -16   2  -2  299.47   32.30
  16  -2   2  311.27   34.80
  16  -2   2  331.27   34.60
 -18   2  -2   74.59   24.70
 -18   2  -2   50.29   18.20
 -18   2  -2   67.39   20.30
  18  -2   2   88.79   23.90
  18  -2   2   95.59   24.60
  19   1  -2   21.50   14.20
  19   1  -2   19.30   15.40
 -19  -1   2    8.40   15.70
  17   1  -2  149.88   23.60
 -17  -1   2  137.49   22.60
 -17  -1   2  110.69   23.00
 -17  -1   2  129.39   20.70
  15   1  -2  438.26   35.50
  15   1  -2  481.95   42.40
  15   1  -2  526.45   53.09
 -15  -1   2  446.46   40.80
 -15  -1   2  465.65   40.60
 -15  -1   2  462.45   38.50
  13   1  -2 1003.90   72.79
  13   1  -2 1018.90   69.79
  13   1  -2  919.31   72.09
  13   1  -2  987.20   75.19
  13   1  -2  952.30   74.29
 -13  -1   2 1031.20   71.69
 -13  -1   2 1001.40   72.59
 -13  -1   2  985.60   74.09
 -13  -1   2 1067.39   68.29
 -13  -1   2 1001.30   69.69
 -13  -1   2 1005.50   70.69
 -13  -1   2 1083.69   73.69
 -13  -1   2 1059.39   73.69
 -13  -1   2 1040.00   73.39
  11   1  -2    7.10    7.70
  11   1  -2    8.50    3.90
  11   1  -2    2.30    5.70
  11   1  -2   11.20    6.90
  11   1  -2   10.60    6.80
  11   1  -2    5.80    5.80
  11   1  -2    7.70    7.50
  11   1  -2   10.30    7.20
 -11  -1   2    5.30    5.50
 -11  -1   2    7.80    7.90
 -11  -1   2   11.90    7.40
 -11  -1   2    8.70    8.00
 -11  -1   2    4.80    6.60
 -11  -1   2   11.90    7.20
 -11  -1   2   14.70    6.20
 -11  -1   2   10.70    4.70
 -11  -1   2    1.00    8.80
 -11  -1   2    6.10    6.90
   9   1  -2  359.56   29.50
   9   1  -2  318.67   28.50
   9   1  -2  343.67   26.90
   9   1  -2  348.57   29.10
   9   1  -2  332.97   30.80
   9   1  -2  358.96   29.20
   9   1  -2  344.07   27.80
   9   1  -2  356.16   30.60
  -9  -1   2  403.16   28.80
  -9  -1   2  422.26   30.10
  -9  -1   2  394.46   28.20
  -9  -1   2  398.06   29.90
  -9  -1   2  390.86   31.00
  -9  -1   2  414.16   26.90
  -9  -1   2  407.76   29.40
  -9  -1   2  415.56   30.40
  -9  -1   2  421.86   28.60
   7   1  -2 2021.20  118.59
   7   1  -2 1692.43  114.79
   7   1  -2 1694.03  113.19
   7   1  -2 1684.03  115.19
   7   1  -2 1627.44  115.19
   7   1  -2 1655.23  114.09
   7   1  -2 1686.53  114.89
   7   1  -2 1641.44  116.39
  -7  -1   2 1777.52  116.39
  -7  -1   2 1768.42  115.19
  -7  -1   2 1757.02  115.59
  -7  -1   2 1821.12  116.89
  -7  -1   2 1741.63  114.19
  -7  -1   2 1678.53  115.09
  -7  -1   2 1715.83  114.49
  -7  -1   2 1785.42  113.39
   5   1  -2  698.53   46.60
   5   1  -2  709.83   46.30
   5   1  -2  691.13   45.40
   5   1  -2  675.23   45.80
   5   1  -2  674.13   45.00
   5   1  -2  704.93   47.50
   5   1  -2  694.63   45.90
  -5  -1   2  664.73   46.40
  -5  -1   2  657.43   45.40
  -5  -1   2  656.53   45.70
  -5  -1   2  643.44   45.00
  -5  -1   2  689.83   47.40
  -5  -1   2  643.54   45.70
  -5  -1   2  663.53   47.20
   3   1  -2 1634.94  104.69
   3   1  -2 1617.04  104.99
   3   1  -2 1607.04  105.19
   3   1  -2 1579.24  104.99
   3   1  -2 1621.94  105.79
   3   1  -2 1632.14  105.79
   3   1  -2 1676.43  105.39
   3   1  -2 1632.34  104.39
   3   1  -2 1599.14  104.59
  -3  -1   2 1617.94  105.79
  -3  -1   2 1550.84  104.49
  -3  -1   2 1583.04  105.19
  -3  -1   2 1600.94  104.39
  -3  -1   2 1525.65  104.99
  -3  -1   2 1631.14  105.19
  -3  -1   2 1571.74  104.89
   1   1  -2 4176.98  261.27
   1   1  -2 4044.50  261.27
   1   1  -2 4248.27  261.37
   1   1  -2 4065.99  261.57
   1   1  -2 4201.88  261.37
   1   1  -2 4139.59  261.57
   1   1  -2 4030.70  261.17
  -1  -1   2 4116.49  261.37
  -1  -1   2 4000.90  260.97
  -1  -1   2 3900.01  261.27
  -1  -1   2 3999.80  261.17
  -1  -1   2 3563.14  260.97
  -1  -1   2 4076.29  261.17
  -1  -1   2 3967.10  261.57
  -1  -1   2 4048.59  261.57
   1  -1   2    0.30    0.40
  -3   1  -2 1235.48   80.09
  -3   1  -2 1179.98   79.49
  -3   1  -2 1254.47   80.09
  -3   1  -2 1204.68   79.59
  -3   1  -2 1191.48   79.59
  -3   1  -2 1236.68   79.89
  -3   1  -2 1186.18   79.59
  -3   1  -2 1198.78   80.19
   3  -1   2 1146.39   79.29
   3  -1   2 1167.28   79.49
   3  -1   2 1236.08   80.09
   3  -1   2 1209.58   80.09
   3  -1   2 1199.68   79.49
   3  -1   2 1190.68   79.29
  -5   1  -2   32.60    7.50
  -5   1  -2   33.10    6.80
  -5   1  -2   39.80    7.00
  -5   1  -2   24.40    6.60
  -5   1  -2   27.50    7.30
  -5   1  -2   32.50    7.10
  -5   1  -2   37.40    6.70
   5  -1   2   48.60    8.10
   5  -1   2   39.90    8.10
   5  -1   2   45.40    6.70
   5  -1   2   48.70    6.70
   5  -1   2   49.80    7.90
[truncated: 1,053,615 more chars]
