# Supplementary material for: Crystal structure of (E)-1-(3-benzyl-5-phenyl-1,3-thia­zol-2-yl­idene)-2-[(E)-1,2,3,4-tetra­hydro­naphthalen-1-yl­idene]hydrazin-1-ium bromide
Source: Acta Crystallogr E Crystallogr Commun. 2021 Mar 23;77(Pt 4):420–3. doi: 10.1107/S2056989021002863 (PMC8025854; doi:10.1107/S2056989021002863)
Supplement: Supplementary file 2 [file e-77-00420-Isup2.hkl]

data_I                                                                          
_shelx_title ' JTM1173a_0m_b.res in Cc'                                         
_shelx_refln_list_code          4                                               
_shelx_F_calc_maximum      192.25                                               
_exptl_crystal_F_000      1008.00                                               
_reflns_d_resolution_high  0.6990                                               
                                                                                
loop_                                                                           
 _space_group_symop_operation_xyz                                               
 'x, y, z'                                                                      
 'x, -y, z+1/2'                                                                 
 'x+1/2, y+1/2, z'                                                              
 'x+1/2, -y+1/2, z+1/2'                                                         
                                                                                
_cell_length_a    14.5474                                                       
_cell_length_b    17.8777                                                       
_cell_length_c     9.0803                                                       
_cell_angle_alpha  90.000                                                       
_cell_angle_beta  108.773                                                       
_cell_angle_gamma  90.000                                                       
                                                                                
_shelx_F_squared_multiplier     1.000                                           
                                                                                
loop_                                                                           
 _refln_index_h                                                                 
 _refln_index_k                                                                 
 _refln_index_l                                                                 
 _refln_F_squared_calc                                                          
 _refln_F_squared_meas                                                          
 _refln_F_squared_sigma                                                         
 _refln_observed_status                                                         
   0   0 -12       1160.71       1286.03        78.66 o                         
   2   0 -12        854.28        693.88       107.00 o                         
   4   0 -12        646.10        608.85        66.87 o                         
   6   0 -12        499.67        495.32        51.90 o                         
   8   0 -12       1487.97       1463.04       100.24 o                         
  10   0 -12       1754.35       1792.02       173.87 o                         
  12   0 -12       1906.92       1845.90       178.08 o                         
  -1   1 -12        258.71        204.25        34.27 o                         
   1   1 -12         91.06         83.56        24.92 o                         
   3   1 -12        390.49        411.71        43.91 o                         
   5   1 -12         26.70         25.00        26.99 o                         
   7   1 -12        644.74        628.38        42.63 o                         
   9   1 -12         15.78          2.03        22.20 o                         
  11   1 -12        278.27        352.21        73.61 o                         
  13   1 -12        310.64        300.93        54.43 o                         
   0   2 -12        816.30        752.18        57.51 o                         
   2   2 -12        647.66        618.51        60.17 o                         
   4   2 -12        725.86        756.09        61.91 o                         
   6   2 -12       1196.66       1220.17        56.00 o                         
   8   2 -12        350.71        339.36        34.24 o                         
  10   2 -12        966.59        937.51        65.32 o                         
  12   2 -12        509.55        474.95        64.71 o                         
  -1   3 -12        146.95        110.44        49.68 o                         
   1   3 -12        389.61        349.89        74.33 o                         
   3   3 -12        674.33        714.89        66.38 o                         
   5   3 -12        845.19        850.31        64.72 o                         
   7   3 -12        670.28        666.63        41.92 o                         
   9   3 -12       1515.44       1502.96        71.35 o                         
  11   3 -12        285.11        310.89        73.73 o                         
  13   3 -12        202.79        237.94        47.69 o                         
   0   4 -12        213.63        237.54        33.29 o                         
   2   4 -12        311.08        349.86        52.40 o                         
   4   4 -12        103.78        104.69        59.80 o                         
   6   4 -12         58.99         41.63        20.77 o                         
   8   4 -12        232.29        242.68        28.91 o                         
  10   4 -12        388.53        383.45        44.03 o                         
  12   4 -12        360.76        415.15        63.36 o                         
   1   5 -12        672.18        745.04        60.68 o                         
   3   5 -12        438.20        517.86       133.54 o                         
   5   5 -12        405.54        406.71        57.11 o                         
   7   5 -12        706.06        689.59        43.97 o                         
   9   5 -12        383.84        384.43        43.06 o                         
  11   5 -12        512.06        459.36        52.47 o                         
   2   6 -12         83.67         98.02        33.26 o                         
   4   6 -12         23.49         23.63        34.97 o                         
   6   6 -12        255.63        186.77        27.77 o                         
   8   6 -12         75.46        113.18        29.24 o                         
  10   6 -12         27.89         44.11        27.51 o                         
  12   6 -12        109.34         90.74        88.46 o                         
   1   7 -12        410.25        346.94        80.25 o                         
   3   7 -12        687.31        687.84        58.78 o                         
   5   7 -12        752.57        780.18        73.48 o                         
   7   7 -12       1800.29       1836.17        89.49 o                         
   9   7 -12        646.26        611.30       127.96 o                         
  11   7 -12        546.13        534.86        49.92 o                         
   2   8 -12         40.51         23.85        29.20 o                         
   4   8 -12        191.87        209.24        38.63 o                         
   6   8 -12        279.90        256.33        32.95 o                         
   8   8 -12        223.01        250.01        38.53 o                         
  10   8 -12        121.46        120.90        29.00 o                         
   5   9 -12        622.79        573.82        68.43 o                         
   7   9 -12        227.68        224.04        35.40 o                         
   9   9 -12        618.15        608.14        55.79 o                         
  -3   1 -11        556.19        522.08        39.02 o                         
  -1   1 -11        586.57        509.29        37.06 o                         
   1   1 -11       1357.86       1397.10        71.29 o                         
   3   1 -11        959.04       1029.69        52.49 o                         
   5   1 -11        800.13        799.35        40.07 o                         
   7   1 -11       1918.27       1981.10        68.96 o                         
   9   1 -11        782.17        760.66        43.82 o                         
  11   1 -11        633.09        625.31        53.60 o                         
  13   1 -11       1051.02       1049.55        82.52 o                         
  15   1 -11        465.66        539.59        92.65 o                         
  -4   2 -11        104.83         85.89        24.27 o                         
  -2   2 -11        212.26        203.12        31.57 o                         
   0   2 -11        204.14        175.59        25.54 o                         
   2   2 -11        649.60        624.33        46.18 o                         
   4   2 -11        174.41        216.68        26.05 o                         
   6   2 -11        180.39        195.52        22.53 o                         
   8   2 -11         25.60         40.32        19.31 o                         
  10   2 -11         67.20         49.83        23.09 o                         
  12   2 -11        317.87        289.26        46.61 o                         
  14   2 -11        506.78        499.70        62.82 o                         
  16   2 -11        219.75        219.76        45.25 o                         
  -3   3 -11        138.61         75.04        29.24 o                         
  -1   3 -11        265.90        297.03        33.59 o                         
   1   3 -11        466.31        449.04        37.42 o                         
   3   3 -11        939.85        983.67        51.84 o                         
   5   3 -11       1765.31       1766.41        71.02 o                         
   7   3 -11       2403.70       2431.75        93.36 o                         
   9   3 -11       1057.70       1168.62        51.35 o                         
  11   3 -11        782.42        823.68        57.00 o                         
  13   3 -11        290.69        233.78        47.66 o                         
  15   3 -11        428.02        384.09        80.63 o                         
  -4   4 -11        138.96         78.70        27.78 o                         
  -2   4 -11        440.76        463.98        45.38 o                         
   0   4 -11        761.28        768.29        61.44 o                         
   2   4 -11        181.77        196.91        44.85 o                         
   4   4 -11       1327.01       1352.73        59.73 o                         
   6   4 -11        798.55        853.64        45.54 o                         
   8   4 -11       1960.39       1928.11        77.90 o                         
  10   4 -11       1312.78       1285.96        63.31 o                         
  12   4 -11        939.09        960.10        80.38 o                         
  14   4 -11        456.14        420.70        63.23 o                         
  -3   5 -11        187.85        189.29        32.20 o                         
  -1   5 -11        566.61        549.10        51.11 o                         
   1   5 -11        410.61        413.91        46.56 o                         
   3   5 -11        411.19        399.65        44.76 o                         
   5   5 -11        226.37        277.10        29.10 o                         
   7   5 -11        482.88        468.38        35.87 o                         
   9   5 -11         30.92          3.75        21.43 o                         
  11   5 -11        198.65        184.06        28.61 o                         
  13   5 -11        349.41        294.22        64.15 o                         
  15   5 -11         90.00         92.65        40.31 o                         
  -2   6 -11       1494.58       1428.56        76.57 o                         
   0   6 -11       2008.57       1995.24       105.53 o                         
   2   6 -11       2292.15       2320.56       109.71 o                         
   4   6 -11       1052.47       1030.75        47.45 o                         
   6   6 -11        412.37        410.91        35.00 o                         
   8   6 -11        579.87        603.07        38.56 o                         
  10   6 -11       1335.90       1255.93        67.88 o                         
  12   6 -11        857.45        794.52        55.28 o                         
  14   6 -11        628.70        610.57        72.90 o                         
  -3   7 -11        511.57        546.28        48.44 o                         
  -1   7 -11        246.64        212.63        31.53 o                         
   1   7 -11        263.61        249.17        39.01 o                         
   3   7 -11        226.41        190.02        33.50 o                         
   5   7 -11         63.34         67.67        19.76 o                         
   7   7 -11        175.48        143.87        23.75 o                         
   9   7 -11         55.20         72.78        23.53 o                         
  11   7 -11         27.05         35.00        24.53 o                         
  13   7 -11        236.81        216.83        44.85 o                         
  -2   8 -11        165.69        137.09        29.72 o                         
   0   8 -11         66.53         61.32        35.56 o                         
   2   8 -11       1295.78       1394.76        82.99 o                         
   4   8 -11       1259.93       1183.55        55.75 o                         
   6   8 -11       1116.19       1124.29        52.98 o                         
   8   8 -11       1211.11       1226.46        64.57 o                         
  10   8 -11       1398.98       1404.28        69.86 o                         
  12   8 -11       1172.98       1244.32        64.23 o                         
  14   8 -11       1367.62       1349.34        96.69 o                         
  -1   9 -11         33.43         43.10        24.86 o                         
   1   9 -11        178.27        211.69        38.28 o                         
   3   9 -11        693.78        690.07        56.17 o                         
   5   9 -11        684.46        683.39        43.22 o                         
   7   9 -11        255.56        235.84        31.48 o                         
   9   9 -11        515.19        567.21        45.36 o                         
  11   9 -11        476.15        461.96        46.52 o                         
  13   9 -11        252.28        229.47        35.62 o                         
   0  10 -11       1034.41       1032.86        66.52 o                         
   2  10 -11        610.24        641.93        53.24 o                         
   4  10 -11       1049.10       1076.98        70.43 o                         
   6  10 -11        116.41         71.24        22.53 o                         
   8  10 -11        281.79        303.37        35.47 o                         
  10  10 -11        363.57        306.72        47.39 o                         
  12  10 -11        723.98        706.00        54.98 o                         
   1  11 -11        683.56        652.67        54.78 o                         
   3  11 -11        181.35        165.44        33.37 o                         
   5  11 -11        774.92        830.00        45.89 o                         
   7  11 -11        583.44        530.47        47.03 o                         
   9  11 -11        252.15        233.55        41.76 o                         
  11  11 -11        607.30        632.78        51.48 o                         
   2  12 -11        414.68        456.73        49.78 o                         
   4  12 -11        129.44        130.74        28.03 o                         
   6  12 -11        327.17        329.17        35.77 o                         
   8  12 -11        359.02        325.61        60.59 o                         
  10  12 -11        282.63        298.67        37.59 o                         
   3  13 -11       1220.72       1152.99        74.12 o                         
   5  13 -11       1251.69       1313.47        80.61 o                         
   7  13 -11       1075.20       1086.98        65.61 o                         
  -6   0 -10       1048.17        979.70        69.48 o                         
  -4   0 -10        845.17        728.24        58.99 o                         
  -2   0 -10       2044.59       2119.42       103.22 o                         
   0   0 -10       4064.86       4237.49       216.95 o                         
   2   0 -10       3241.11       3159.13       134.00 o                         
   4   0 -10       4204.66       4261.96       165.46 o                         
   6   0 -10       2406.94       2560.26       115.79 o                         
   8   0 -10        174.39        190.00        30.46 o                         
  10   0 -10       1178.91       1161.57        68.88 o                         
  14   0 -10        866.54        790.56       113.11 o                         
  16   0 -10       1053.65       1135.59       132.98 o                         
  -7   1 -10        357.27        236.16        27.75 o                         
  -5   1 -10        440.09        375.33        33.10 o                         
  -3   1 -10         98.27         82.75        20.77 o                         
  -1   1 -10        492.47        517.87        34.40 o                         
   1   1 -10        770.15        755.37        45.87 o                         
   3   1 -10        857.08        909.41        39.48 o                         
   5   1 -10        756.25        784.43        36.22 o                         
   7   1 -10        116.61        131.53        22.44 o                         
   9   1 -10        300.32        295.19        26.43 o                         
  11   1 -10        171.43        173.91        27.28 o                         
  13   1 -10        580.63        576.45        66.43 o                         
  15   1 -10        205.90        192.23        48.51 o                         
  17   1 -10        161.25        112.23        41.91 o                         
  -6   2 -10        333.74        450.18        44.95 o                         
  -4   2 -10       1281.84       1280.84        52.01 o                         
  -2   2 -10        666.66        671.28        37.76 o                         
   0   2 -10        469.73        444.60        35.78 o                         
   2   2 -10       1464.09       1482.35        55.74 o                         
   4   2 -10       1036.97       1119.38        50.49 o                         
   6   2 -10       1116.83       1152.94        53.85 o                         
   8   2 -10       4394.12       4346.03       126.16 o                         
  10   2 -10        634.74        651.76        40.53 o                         
  12   2 -10       1382.33       1452.21        83.42 o                         
  14   2 -10        807.96        715.56        70.66 o                         
  16   2 -10        559.69        677.88        68.75 o                         
  -7   3 -10        421.77        419.17        40.82 o                         
  -5   3 -10        722.78        670.87        41.27 o                         
  -3   3 -10        929.41        958.30        44.51 o                         
  -1   3 -10        170.36        141.47        21.76 o                         
   1   3 -10        650.92        653.95        39.50 o                         
   3   3 -10        688.61        738.67        37.95 o                         
   5   3 -10       1463.48       1532.74        58.27 o                         
   7   3 -10       1084.22       1090.48        48.46 o                         
   9   3 -10       1396.26       1397.02        55.74 o                         
  11   3 -10       1310.58       1191.16        59.83 o                         
  13   3 -10        560.32        554.91        61.76 o                         
  15   3 -10        275.51        314.22        51.47 o                         
  17   3 -10         22.13         20.65        38.27 o                         
  -6   4 -10        173.35        168.49        29.85 o                         
  -4   4 -10        670.89        660.02        44.69 o                         
  -2   4 -10        199.06        200.13        23.39 o                         
   0   4 -10        676.14        665.09        39.88 o                         
   2   4 -10       1354.55       1322.73        49.57 o                         
   4   4 -10       1070.46       1065.99        42.15 o                         
   6   4 -10        844.31        880.68        51.18 o                         
   8   4 -10        152.17        146.10        22.24 o                         
  10   4 -10         85.82         84.74        22.75 o                         
  12   4 -10        185.83        180.87        28.06 o                         
  14   4 -10        992.47       1000.83        82.81 o                         
  16   4 -10        816.36        933.46        83.06 o                         
  -5   5 -10        375.25        385.57        54.75 o                         
  -3   5 -10        908.10       1003.38        57.16 o                         
  -1   5 -10       1248.24       1202.51        69.73 o                         
   1   5 -10       1414.65       1409.36        57.06 o                         
   3   5 -10       2537.81       2498.84        81.46 o                         
   5   5 -10       1969.28       1948.63        69.65 o                         
   7   5 -10       3064.29       3105.44        94.64 o                         
   9   5 -10       1182.51       1164.02        51.42 o                         
  11   5 -10        405.11        419.53        47.65 o                         
  13   5 -10        151.43        164.78        41.08 o                         
  15   5 -10       1220.25       1130.82       129.56 o                         
  17   5 -10        487.75        516.26        68.90 o                         
  -6   6 -10        149.49        134.15        29.74 o                         
  -4   6 -10        114.34        114.27        28.05 o                         
  -2   6 -10         51.72         59.67        23.96 o                         
   0   6 -10         61.09         39.97        24.28 o                         
   2   6 -10          2.58          1.15        16.17 o                         
   4   6 -10         56.96         60.34        18.64 o                         
   6   6 -10         27.30         37.29        18.69 o                         
   8   6 -10        201.63        203.62        24.37 o                         
  10   6 -10        252.16        250.65        30.40 o                         
  12   6 -10        102.88        108.69        25.87 o                         
  14   6 -10         34.91         14.69        34.81 o                         
  16   6 -10          8.82         -1.85        33.18 o                         
  -5   7 -10       1300.46       1218.50        67.35 o                         
  -3   7 -10        776.21        761.80        50.99 o                         
  -1   7 -10       1272.62       1286.16        69.90 o                         
   1   7 -10        995.07        960.74        62.46 o                         
   3   7 -10        804.16        768.28        40.97 o                         
   5   7 -10       2007.56       2028.93        78.82 o                         
   7   7 -10       1461.95       1532.57        62.70 o                         
   9   7 -10        834.42        849.35        52.27 o                         
  11   7 -10       1051.45       1063.26        56.52 o                         
  13   7 -10        725.79        656.94        48.84 o                         
  15   7 -10        594.32        606.69        94.75 o                         
  -4   8 -10         40.83         35.70        25.79 o                         
  -2   8 -10        186.37        172.35        28.46 o                         
   0   8 -10        322.65        276.86        37.06 o                         
   2   8 -10         90.29         86.23        21.81 o                         
   4   8 -10        278.22        294.62        30.46 o                         
   6   8 -10        392.67        411.89        33.32 o                         
   8   8 -10        212.52        239.03        27.54 o                         
  10   8 -10        110.85        138.08        26.28 o                         
  12   8 -10        120.63        151.03        28.38 o                         
  14   8 -10        149.73        162.87        43.73 o                         
  16   8 -10         11.24         -9.80        32.67 o                         
  -5   9 -10        457.73        456.66        44.57 o                         
  -3   9 -10        569.04        540.70        48.57 o                         
  -1   9 -10        730.02        717.73        55.43 o                         
   1   9 -10        522.15        418.51        45.18 o                         
   3   9 -10        755.06        718.43        46.20 o                         
   5   9 -10        934.07        885.56        45.83 o                         
   7   9 -10       1044.68       1022.65        48.54 o                         
   9   9 -10        855.42        790.58        49.53 o                         
  11   9 -10        569.87        548.00        44.74 o                         
  13   9 -10        700.12        706.36        66.51 o                         
  15   9 -10         53.92         65.75        37.48 o                         
  -4  10 -10        475.24        470.30        43.69 o                         
  -2  10 -10        412.13        422.17       102.22 o                         
   0  10 -10        833.60        877.82        60.52 o                         
   2  10 -10       1030.59       1078.32        57.89 o                         
   4  10 -10        511.74        502.41        36.31 o                         
   6  10 -10        476.25        482.72        35.98 o                         
   8  10 -10       1334.70       1314.05        64.79 o                         
  10  10 -10        906.68        859.89        53.39 o                         
  12  10 -10        629.22        669.97        50.85 o                         
  14  10 -10        107.87        106.15        32.32 o                         
  -3  11 -10        146.76        148.84        29.50 o                         
  -1  11 -10        470.06        486.07        64.55 o                         
   1  11 -10        226.12        214.38        33.31 o                         
   3  11 -10         69.88         80.28        20.24 o                         
   5  11 -10        802.86        821.51        43.39 o                         
   7  11 -10        248.79        249.77        31.20 o                         
   9  11 -10        356.83        342.59        46.39 o                         
  11  11 -10        117.25        146.65        29.51 o                         
  13  11 -10          7.17         22.21        24.83 o                         
  -2  12 -10       1122.87       1061.14        62.74 o                         
   0  12 -10        572.65        544.51        62.26 o                         
   2  12 -10       1587.38       1532.02        68.69 o                         
   4  12 -10       2094.40       2098.33        78.64 o                         
   6  12 -10       1204.45       1126.26        59.24 o                         
   8  12 -10        256.67        270.50        34.58 o                         
  10  12 -10        362.02        384.75        42.65 o                         
  12  12 -10        120.62        142.66        31.28 o                         
  -1  13 -10        167.97        132.24        30.69 o                         
   1  13 -10        155.68        129.95        31.32 o                         
   3  13 -10        238.67        266.64        29.37 o                         
   5  13 -10        108.58         96.04        22.68 o                         
   7  13 -10          6.33        -11.56        22.56 o                         
   9  13 -10         74.33         52.95        27.08 o                         
  11  13 -10         41.91         13.58        25.08 o                         
   0  14 -10        356.73        309.00        41.61 o                         
   2  14 -10        230.77        193.55        34.46 o                         
   4  14 -10        217.04        264.06        28.29 o                         
   6  14 -10        966.82       1000.24        58.84 o                         
   8  14 -10        747.65        802.50        62.20 o                         
  10  14 -10       1127.49       1152.71        64.03 o                         
   1  15 -10         69.00         42.47        27.31 o                         
   3  15 -10         34.46         38.35        23.31 o                         
   5  15 -10        355.72        382.49        40.22 o                         
   7  15 -10        318.92        307.53        50.70 o                         
   9  15 -10        329.54        308.70        39.34 o                         
   4  16 -10        541.47        445.29        45.60 o                         
   6  16 -10        439.03        471.00        44.06 o                         
  -9   1  -9        342.34        326.96        36.23 o                         
  -7   1  -9        155.57        140.85        22.94 o                         
  -5   1  -9        261.12        255.68        26.10 o                         
  -3   1  -9       1916.24       1901.62        66.21 o                         
  -1   1  -9       1652.95       1655.01        64.25 o                         
   1   1  -9       1087.52       1153.31        43.46 o                         
   3   1  -9       2929.23       3073.78        88.85 o                         
   5   1  -9       2268.42       2341.91        64.94 o                         
   7   1  -9       1812.97       1931.65        56.31 o                         
   9   1  -9       6376.25       6428.33       176.63 o                         
  11   1  -9       2801.61       2697.46        85.93 o                         
  13   1  -9        581.15        550.95        58.73 o                         
  15   1  -9       1269.74       1368.41        97.36 o                         
  17   1  -9        349.17        393.59        59.63 o                         
  -8   2  -9         36.29         36.18        20.54 o                         
  -6   2  -9        154.43        129.10        22.50 o                         
  -4   2  -9        744.95        775.45        40.33 o                         
  -2   2  -9        165.42        185.29        21.72 o                         
   0   2  -9        482.99        459.42        27.22 o                         
   2   2  -9        508.53        503.20        25.63 o                         
   4   2  -9        977.11       1054.28        34.52 o                         
   6   2  -9        816.28        860.94        31.72 o                         
   8   2  -9       4220.18       4334.04       122.22 o                         
  10   2  -9         30.19         23.73        15.15 o                         
  12   2  -9        322.96        295.14        33.09 o                         
  14   2  -9        265.79        190.67        65.71 o                         
  16   2  -9        118.23        127.03        39.14 o                         
  18   2  -9        315.40        299.11        52.39 o                         
  -9   3  -9        394.46        340.11        32.85 o                         
  -7   3  -9        699.79        678.59        40.78 o                         
  -5   3  -9       2228.45       2103.79        75.05 o                         
  -3   3  -9        726.29        702.82        37.77 o                         
  -1   3  -9        854.93        870.09        42.24 o                         
   1   3  -9        253.82        278.18        26.05 o                         
   3   3  -9        531.97        558.14        25.26 o                         
   5   3  -9       1013.05       1031.89        35.98 o                         
   7   3  -9       3427.10       3431.30        93.70 o                         
   9   3  -9       1132.21       1136.71        47.06 o                         
  11   3  -9       1629.32       1643.41        70.45 o                         
  13   3  -9       1135.15       1120.30        80.62 o                         
  15   3  -9        359.71        357.56        55.09 o                         
  17   3  -9        309.95        388.21       115.40 o                         
  -8   4  -9        862.45        819.11        46.39 o                         
  -6   4  -9       1727.35       1611.75        63.34 o                         
  -4   4  -9        451.12        457.62        32.58 o                         
  -2   4  -9        822.41        882.46        40.27 o                         
   0   4  -9       1584.33       1612.88        50.09 o                         
   2   4  -9        837.28        833.48        36.06 o                         
   4   4  -9        191.58        210.89        21.05 o                         
   6   4  -9       2317.04       2352.92        69.02 o                         
   8   4  -9        106.85        113.12        15.06 o                         
  10   4  -9       2259.21       2193.38        74.88 o                         
  12   4  -9       2947.42       2966.72       111.61 o                         
  14   4  -9       1150.26       1106.33        80.38 o                         
  16   4  -9        532.67        550.27        64.43 o                         
  18   4  -9        740.50        876.00       107.74 o                         
  -9   5  -9         37.17         34.12        34.65 o                         
  -7   5  -9        116.85         95.65        27.36 o                         
  -5   5  -9        130.51        152.43        21.92 o                         
  -3   5  -9        565.55        539.62        34.33 o                         
  -1   5  -9        353.14        390.71        34.97 o                         
   1   5  -9       1319.06       1303.07        48.61 o                         
   3   5  -9        747.09        761.45        37.52 o                         
   5   5  -9       1214.33       1263.14        43.58 o                         
   7   5  -9        435.64        415.11        25.46 o                         
   9   5  -9       1018.23        975.61        40.65 o                         
  11   5  -9        116.64         94.97        20.69 o                         
  13   5  -9         11.16         10.62        20.30 o                         
  15   5  -9        186.43        232.37        43.38 o                         
  17   5  -9         15.24         24.25        33.75 o                         
  -8   6  -9        187.66        194.62        32.98 o                         
  -6   6  -9         89.03         77.93        24.81 o                         
  -4   6  -9        519.32        508.55        38.95 o                         
  -2   6  -9       1748.11       1774.06        70.83 o                         
   0   6  -9       2870.19       2907.71        86.56 o                         
   2   6  -9       3249.69       3343.27       109.64 o                         
   4   6  -9       4419.29       4627.82       121.15 o                         
   6   6  -9       2538.39       2594.61        72.29 o                         
   8   6  -9       2532.07       2572.14        79.63 o                         
  10   6  -9       1513.71       1531.82        60.59 o                         
  12   6  -9       1139.35       1111.38        65.31 o                         
  14   6  -9        296.34        318.89        52.28 o                         
  16   6  -9        230.02        202.79        45.90 o                         
  18   6  -9        113.37        135.09        40.52 o                         
  -7   7  -9         40.18         76.57        26.05 o                         
  -5   7  -9        142.19        129.58        26.80 o                         
  -3   7  -9        206.44        171.66        26.66 o                         
  -1   7  -9        258.38        278.54        36.78 o                         
   1   7  -9        760.19        759.09        38.38 o                         
   3   7  -9        550.76        605.97        34.33 o                         
   5   7  -9        740.62        741.47        35.03 o                         
   7   7  -9        457.71        398.77        31.88 o                         
   9   7  -9         34.27         40.57        16.48 o                         
  11   7  -9        221.44        265.76        28.52 o                         
  13   7  -9        346.12        344.39        35.48 o                         
  15   7  -9         46.15         15.24        32.96 o                         
  17   7  -9        106.41         52.09        38.00 o                         
  -8   8  -9        418.50        430.19        43.93 o                         
  -6   8  -9       1346.24       1391.66        77.62 o                         
  -4   8  -9        656.27        717.71        45.25 o                         
  -2   8  -9       1255.65       1279.57        68.43 o                         
   0   8  -9        666.66        689.26        36.01 o                         
   2   8  -9       1345.73       1382.70        50.77 o                         
   4   8  -9       1126.09       1164.17        47.73 o                         
   6   8  -9       1827.36       1826.45        72.48 o                         
   8   8  -9       2624.37       2674.36        94.01 o                         
  10   8  -9       2793.38       2830.08        99.80 o                         
  12   8  -9       1165.37       1174.60        54.71 o                         
  14   8  -9       2775.29       2877.19        99.81 o                         
  16   8  -9        971.61       1042.10        83.57 o                         
  -7   9  -9        322.00        318.52        39.10 o                         
  -5   9  -9        610.32        615.50        45.71 o                         
  -3   9  -9        507.93        520.38        40.78 o                         
  -1   9  -9         52.72         34.18        22.71 o                         
   1   9  -9        552.39        564.16        33.22 o                         
   3   9  -9        133.89        127.71        19.22 o                         
   5   9  -9        317.62        329.32        28.41 o                         
   7   9  -9       1562.79       1538.78        57.78 o                         
   9   9  -9        791.08        820.94        45.01 o                         
  11   9  -9       1307.39       1199.38        56.23 o                         
  13   9  -9       1382.58       1376.64        61.43 o                         
  15   9  -9        636.90        510.49       110.82 o                         
  17   9  -9        303.43        319.69        54.91 o                         
  -6  10  -9         37.60         46.19        24.26 o                         
  -4  10  -9        300.43        357.45        38.93 o                         
  -2  10  -9        778.36        776.71        57.43 o                         
   0  10  -9       1214.02       1215.74        57.48 o                         
   2  10  -9       1965.53       2062.71        74.96 o                         
   4  10  -9       2115.74       2037.46        72.15 o                         
   6  10  -9       1680.93       1743.82        60.48 o                         
   8  10  -9        652.02        689.97        41.47 o                         
  10  10  -9        139.50        142.61        24.32 o                         
  12  10  -9         32.02         46.26        21.22 o                         
  14  10  -9        183.02        199.97        27.27 o                         
  16  10  -9         23.42         40.92        31.94 o                         
  -5  11  -9        275.34        237.34        32.06 o                         
  -3  11  -9        425.28        478.78        41.59 o                         
  -1  11  -9       2400.63       2380.76       106.98 o                         
   1  11  -9       2020.90       2043.48        73.96 o                         
   3  11  -9       2013.23       1943.82        65.36 o                         
   5  11  -9       1551.39       1527.01        63.28 o                         
   7  11  -9       1245.88       1321.31        54.06 o                         
   9  11  -9        738.38        663.96        42.83 o                         
  11  11  -9        487.71        481.79        38.93 o                         
  13  11  -9        407.56        409.52        39.89 o                         
  15  11  -9        296.68        272.51        41.31 o                         
  -6  12  -9        244.20        196.72        30.75 o                         
  -4  12  -9        359.51        379.51        41.13 o                         
  -2  12  -9         97.20         91.04        26.54 o                         
   0  12  -9        349.69        346.25        40.77 o                         
   2  12  -9        204.55        210.90        27.88 o                         
   4  12  -9        883.68        951.12        45.85 o                         
   6  12  -9        535.41        557.85        34.38 o                         
   8  12  -9        256.82        279.06        30.56 o                         
  10  12  -9        372.90        399.28        37.04 o                         
  12  12  -9        448.12        464.30        40.45 o                         
  14  12  -9        233.29        278.31        31.99 o                         
  -5  13  -9       1171.96       1172.97        62.47 o                         
  -3  13  -9       1687.73       1618.53       124.51 o                         
  -1  13  -9        341.42        351.29        39.90 o                         
   1  13  -9        777.19        767.91        41.78 o                         
   3  13  -9        703.82        733.98        40.99 o                         
   5  13  -9       1045.39        990.51        49.23 o                         
   7  13  -9       1808.30       1730.33        73.81 o                         
   9  13  -9       1566.99       1581.57        68.89 o                         
  11  13  -9       1232.25       1289.74        61.73 o                         
  13  13  -9        776.35        770.84        49.32 o                         
  -4  14  -9        186.30        197.71        30.65 o                         
  -2  14  -9        300.52        278.22        50.13 o                         
   0  14  -9        103.88        132.44        27.88 o                         
   2  14  -9        226.32        219.39        25.70 o                         
   4  14  -9        155.71        179.29        23.00 o                         
   6  14  -9        311.88        283.27        31.66 o                         
   8  14  -9        128.32        155.61        25.19 o                         
  10  14  -9        125.37        131.10        25.21 o                         
  12  14  -9         10.63         -5.72        24.11 o                         
  -3  15  -9        424.26        452.61        41.40 o                         
  -1  15  -9        792.70        810.10        84.28 o                         
   1  15  -9       1040.41        979.40        52.19 o                         
   3  15  -9       1050.66       1084.13        50.23 o                         
   5  15  -9        926.69        983.24        51.82 o                         
   7  15  -9       1463.01       1475.92        66.31 o                         
   9  15  -9        566.16        637.40        45.27 o                         
  11  15  -9        140.20        131.63        28.08 o                         
  -2  16  -9        158.54        173.75        26.99 o                         
   0  16  -9        534.92        552.56        56.02 o                         
   2  16  -9        443.04        446.54        44.85 o                         
   4  16  -9       1064.20       1207.59        84.00 o                         
   6  16  -9        195.89        197.90        34.93 o                         
   8  16  -9        173.39        147.03        28.53 o                         
  10  16  -9        422.98        373.54        38.00 o                         
   1  17  -9        100.68         93.84        26.51 o                         
   3  17  -9        174.59        178.58        25.17 o                         
   5  17  -9        107.02        100.68        24.86 o                         
   7  17  -9        385.88        382.33        36.95 o                         
   9  17  -9        472.45        450.39        42.14 o                         
   2  18  -9        376.61        421.44        47.43 o                         
   4  18  -9       1242.60       1281.30        63.43 o                         
   6  18  -9        607.29        649.43        45.29 o                         
 -10   0  -8        247.25        229.11        38.22 o                         
  -8   0  -8        721.81        693.74        54.43 o                         
  -6   0  -8        784.01        836.19        59.63 o                         
  -4   0  -8         96.85        115.94        27.17 o                         
  -2   0  -8       3296.37       3214.68       120.48 o                         
   0   0  -8       6042.84       5750.89       178.67 o                         
   2   0  -8       8922.39       9027.12       220.51 o                         
   4   0  -8       5790.12       6126.74       146.30 o                         
   6   0  -8      11248.67      11484.65       261.91 o                         
   8   0  -8        153.97        160.77        15.80 o                         
  10   0  -8        166.54        212.34        22.80 o                         
  12   0  -8        990.94        952.53        44.43 o                         
  14   0  -8         37.04         60.14        29.36 o                         
  16   0  -8        259.12        236.12        61.52 o                         
  18   0  -8        873.88        878.83       112.73 o                         
 -11   1  -8        127.30         87.82        26.38 o                         
  -9   1  -8        124.19        133.16        22.59 o                         
  -7   1  -8        188.80        162.32        22.30 o                         
  -5   1  -8       1621.82       1520.37        70.97 o                         
  -3   1  -8        418.62        414.14        29.19 o                         
  -1   1  -8        233.63        236.77        18.46 o                         
   1   1  -8       1381.27       1434.77        34.51 o                         
   3   1  -8       2047.44       2125.72        42.01 o                         
   5   1  -8       1149.53       1158.57        27.06 o                         
   7   1  -8        848.87        849.97        21.93 o                         
   9   1  -8       1174.33       1177.03        28.37 o                         
  11   1  -8        340.38        347.12        19.91 o                         
  13   1  -8          9.88          3.37        15.57 o                         
  15   1  -8        223.63        179.07        30.87 o                         
  17   1  -8        230.81        273.81        44.89 o                         
  19   1  -8        335.82        510.50        64.28 o                         
 -10   2  -8        412.45        435.19        38.68 o                         
  -8   2  -8       1587.17       1637.52        61.41 o                         
  -6   2  -8       3287.40       3152.38        95.26 o                         
  -4   2  -8       3057.28       3107.67        98.72 o                         
  -2   2  -8       1952.81       1990.94        54.44 o                         
   0   2  -8       3299.23       3201.99        77.18 o                         
   2   2  -8        892.53        852.62        21.50 o                         
   4   2  -8        820.42        850.81        22.01 o                         
   6   2  -8        504.70        476.00        16.65 o                         
   8   2  -8        872.76        853.15        23.14 o                         
  10   2  -8       3702.17       3587.41        81.22 o                         
  12   2  -8       3292.20       3290.92       125.97 o                         
  14   2  -8       2584.90       2604.52       103.51 o                         
  16   2  -8       1096.82       1110.21        70.71 o                         
  18   2  -8        770.81        869.47        74.17 o                         
 -11   3  -8        119.91        109.96        24.16 o                         
  -9   3  -8        272.76        254.25        26.50 o                         
  -7   3  -8        982.01       1029.59        46.22 o                         
  -5   3  -8       1923.50       2034.17        67.34 o                         
  -3   3  -8       3035.36       3006.84        93.50 o                         
  -1   3  -8       2661.16       2670.83        65.11 o                         
   1   3  -8        228.60        240.31        16.41 o                         
   3   3  -8        963.39        939.75        24.21 o                         
   5   3  -8         52.03         60.27         8.56 o                         
   7   3  -8        478.88        510.30        20.06 o                         
   9   3  -8       2319.57       2307.63        64.84 o                         
  11   3  -8       1029.22       1049.89        39.44 o                         
  13   3  -8       1054.66       1025.58        42.85 o                         
  15   3  -8       2129.76       2077.04        89.02 o                         
  17   3  -8        516.76        521.39        61.47 o                         
  19   3  -8        330.19        431.47        62.93 o                         
 -10   4  -8        215.44        188.12        26.53 o                         
  -8   4  -8        139.79        135.81        22.41 o                         
  -6   4  -8        116.98        121.97        21.52 o                         
  -4   4  -8        136.68        151.39        19.20 o                         
  -2   4  -8        822.63        778.19        29.96 o                         
   0   4  -8        831.23        864.12        29.41 o                         
   2   4  -8       4727.95       4811.11        98.27 o                         
   4   4  -8       3257.82       3277.42        65.70 o                         
   6   4  -8       2314.54       2228.92        48.39 o                         
   8   4  -8       1778.25       1740.40        41.32 o                         
  10   4  -8        132.94        126.28        12.83 o                         
  12   4  -8         69.84         62.34        18.56 o                         
  14   4  -8        249.12        209.19        28.00 o                         
  16   4  -8        396.43        363.29        45.46 o                         
  18   4  -8        841.10        821.55        79.29 o                         
  -9   5  -8        403.99        433.44        37.14 o                         
  -7   5  -8        565.97        587.28        35.13 o                         
  -5   5  -8        324.95        360.99        28.66 o                         
  -3   5  -8       1411.98       1412.66        52.12 o                         
  -1   5  -8       2667.03       2727.45        72.80 o                         
   1   5  -8       3699.47       3790.29        85.53 o                         
   3   5  -8       5141.62       5173.63       108.85 o                         
   5   5  -8       3893.86       3894.18        91.89 o                         
   7   5  -8       1373.36       1396.75        38.43 o                         
   9   5  -8       5628.45       5478.54       124.81 o                         
  11   5  -8       1930.24       1904.95        69.75 o                         
  13   5  -8        161.34        152.34        22.05 o                         
  15   5  -8        709.58        736.78        55.57 o                         
  17   5  -8        304.87        378.79        47.12 o                         
  19   5  -8        145.70         84.71        40.49 o                         
 -10   6  -8         83.78         77.52        26.26 o                         
  -8   6  -8        156.07        145.31        25.25 o                         
  -6   6  -8        387.76        393.69        30.85 o                         
  -4   6  -8         78.13         58.83        16.61 o                         
  -2   6  -8        161.86        159.17        31.81 o                         
   0   6  -8        229.46        223.59        17.38 o                         
   2   6  -8        295.15        287.81        18.21 o                         
   4   6  -8        442.81        447.11        21.69 o                         
   6   6  -8        352.98        334.47        20.31 o                         
   8   6  -8        347.80        328.78        20.97 o                         
  10   6  -8         31.87         43.55        21.40 o                         
  12   6  -8        511.14        525.61        35.92 o                         
  14   6  -8         92.48         91.99        22.92 o                         
  16   6  -8        310.20        326.45        51.78 o                         
  18   6  -8         62.26         49.10        38.10 o                         
  -9   7  -8        527.70        530.73        50.35 o                         
  -7   7  -8        707.37        658.47        47.15 o                         
  -5   7  -8       1914.76       1886.67        68.53 o                         
  -3   7  -8       2837.46       2716.46        84.73 o                         
  -1   7  -8       2554.87       2470.54        78.92 o                         
   1   7  -8       3743.80       3805.86        95.10 o                         
   3   7  -8       2126.20       2087.78        54.99 o                         
   5   7  -8       1932.24       1879.64        48.68 o                         
   7   7  -8       1450.62       1467.24        47.72 o                         
   9   7  -8       1074.13       1177.86        44.65 o                         
  11   7  -8        767.68        869.69        46.40 o                         
  13   7  -8       2037.77       1909.78        73.58 o                         
  15   7  -8        524.79        483.18        53.27 o                         
  17   7  -8       1234.89       1360.57        95.28 o                         
 -10   8  -8         73.06         65.58        30.16 o                         
  -8   8  -8         94.79        106.27        25.97 o                         
  -6   8  -8        196.85        155.30        26.54 o                         
  -4   8  -8        428.92        420.74        37.18 o                         
  -2   8  -8        128.15        134.33        19.28 o                         
   0   8  -8        632.99        623.13        32.11 o                         
   2   8  -8        784.21        790.52        26.91 o                         
   4   8  -8        222.61        232.35        20.85 o                         
   6   8  -8        789.29        777.63        33.78 o                         
   8   8  -8        145.49        178.03        19.00 o                         
  10   8  -8          0.55         -5.83        16.05 o                         
  12   8  -8        276.64        279.96        29.96 o                         
  14   8  -8        152.76        164.19        24.67 o                         
  16   8  -8        307.12        331.35        44.25 o                         
  18   8  -8        123.67        109.65        39.44 o                         
  -9   9  -8        136.03        152.00        28.35 o                         
  -7   9  -8        633.47        613.09        45.15 o                         
  -5   9  -8       1076.52       1051.17        54.26 o                         
  -3   9  -8       1451.23       1495.21        68.73 o                         
  -1   9  -8        694.98        712.62        33.72 o                         
   1   9  -8       1776.68       1806.63        59.03 o                         
   3   9  -8        312.89        309.20        21.23 o                         
   5   9  -8       1288.24       1321.38        42.86 o                         
   7   9  -8       1484.37       1471.83        51.78 o                         
   9   9  -8        981.35        957.33        52.27 o                         
  11   9  -8       1286.56       1251.61        57.57 o                         
  13   9  -8       1131.35       1118.96        54.35 o                         
  15   9  -8        664.04        642.46        59.04 o                         
  17   9  -8         72.50         77.74        29.75 o                         
  -8  10  -8        640.95        701.46        48.52 o                         
  -6  10  -8        456.74        467.45        39.93 o                         
  -4  10  -8       1210.93       1213.05        58.84 o                         
  -2  10  -8       1084.38       1036.39        50.41 o                         
   0  10  -8        649.46        670.90        33.81 o                         
   2  10  -8        681.34        678.70        30.50 o                         
   4  10  -8       1626.13       1787.19        61.64 o                         
   6  10  -8         68.76         64.44        15.66 o                         
   8  10  -8        742.53        764.02        36.56 o                         
  10  10  -8       1059.88       1059.47        51.41 o                         
  12  10  -8        812.67        848.48        47.06 o                         
  14  10  -8        566.75        610.99        42.90 o                         
  16  10  -8        584.89        574.27       108.91 o                         
  -7  11  -8         11.09          6.74        33.82 o                         
  -5  11  -8        248.15        258.43        32.28 o                         
  -3  11  -8         28.28         41.25        20.24 o                         
  -1  11  -8        161.87        158.92        19.00 o                         
   1  11  -8       2141.67       2120.24        67.49 o                         
   3  11  -8       2090.47       2030.74        64.93 o                         
   5  11  -8        191.42        223.37        23.18 o                         
   7  11  -8       1557.41       1546.09        55.37 o                         
   9  11  -8        301.84        297.49        30.67 o                         
  11  11  -8        312.50        358.53        34.22 o                         
  13  11  -8        411.47        416.23        37.84 o                         
  15  11  -8        148.23        175.33        29.74 o                         
  17  11  -8        274.61        285.22        45.08 o                         
  -8  12  -8        210.71        230.02        37.08 o                         
  -6  12  -8        331.07        331.85        35.07 o                         
  -4  12  -8        167.34        161.78        26.14 o                         
  -2  12  -8        896.56        896.54        48.19 o                         
   0  12  -8       1742.45       1766.18        64.56 o                         
   2  12  -8       2969.29       2864.49        88.80 o                         
   4  12  -8       3806.10       3832.32       110.07 o                         
   6  12  -8       3213.95       3112.17        94.53 o                         
   8  12  -8       1812.50       1720.79        66.71 o                         
  10  12  -8       1468.74       1470.20        61.14 o                         
  12  12  -8        116.87        100.31        23.79 o                         
  14  12  -8        520.50        593.77        42.66 o                         
  16  12  -8        385.54        417.86        59.96 o                         
  -7  13  -8         15.04         14.15        22.10 o                         
  -5  13  -8        143.66        143.79        25.43 o                         
  -3  13  -8        144.99        144.86        24.27 o                         
  -1  13  -8        775.15        749.86        40.51 o                         
   1  13  -8        346.20        369.02        30.16 o                         
   3  13  -8        722.12        682.51        39.04 o                         
   5  13  -8        269.15        275.83        27.01 o                         
   7  13  -8        374.75        348.07        34.46 o                         
   9  13  -8        202.23        203.08        26.01 o                         
  11  13  -8        414.99        410.41        37.57 o                         
  13  13  -8        289.31        261.76        32.59 o                         
  15  13  -8        315.93        385.52        38.53 o                         
  -6  14  -8        988.65        979.08        62.47 o                         
  -4  14  -8        901.24        888.24        50.98 o                         
  -2  14  -8       1066.53       1075.14        63.04 o                         
   0  14  -8       1701.09       1672.68        58.33 o                         
   2  14  -8       1163.21       1143.45        45.13 o                         
   4  14  -8       1196.16       1118.54        45.38 o                         
   6  14  -8        505.81        529.32        35.89 o                         
   8  14  -8       1241.94       1310.78        61.25 o                         
  10  14  -8        964.44       1021.34        52.28 o                         
  12  14  -8       2572.95       2551.25        97.88 o                         
  14  14  -8       1078.62       1035.70        58.79 o                         
  -5  15  -8        470.34        505.12        39.74 o                         
  -3  15  -8         79.81         54.38        21.50 o                         
  -1  15  -8       1496.82       1382.59        62.48 o                         
   1  15  -8        244.65        276.15        26.21 o                         
   3  15  -8         81.34         86.80        18.52 o                         
   5  15  -8         79.12         70.41        18.68 o                         
   7  15  -8        370.70        390.50        35.89 o                         
   9  15  -8        295.22        314.16        33.11 o                         
  11  15  -8        793.64        773.69        47.08 o                         
  13  15  -8        638.04        699.26        49.39 o                         
  -4  16  -8         42.28         71.50        31.13 o                         
  -2  16  -8        255.53        248.23        32.71 o                         
   0  16  -8        357.50        367.44        29.31 o                         
   2  16  -8       1936.19       1855.12        66.93 o                         
   4  16  -8       1768.30       1764.34        63.04 o                         
   6  16  -8       1563.01       1608.64        65.20 o                         
   8  16  -8        589.65        633.11        41.71 o                         
  10  16  -8        248.84        238.02        29.62 o                         
  12  16  -8         21.67         11.22        22.92 o                         
  -3  17  -8         92.19        105.00        40.49 o                         
  -1  17  -8        656.03        623.26        41.45 o                         
   1  17  -8        236.83        289.30        26.44 o                         
   3  17  -8       1298.97       1346.16        54.19 o                         
   5  17  -8       1583.85       1502.73        64.72 o                         
   7  17  -8       2124.95       2104.54        78.82 o                         
   9  17  -8        821.79        949.38        98.61 o                         
  11  17  -8       1222.08       1346.07        66.66 o                         
  -2  18  -8        105.02        102.02        33.85 o                         
   0  18  -8        394.87        423.16        51.72 o                         
   2  18  -8         78.62         84.38        22.39 o                         
   4  18  -8          6.90         -3.85        21.34 o                         
   6  18  -8         27.11          3.31        22.29 o                         
   8  18  -8         39.16         52.43        22.56 o                         
  10  18  -8        187.17        222.85        30.61 o                         
   1  19  -8        428.88        385.04        31.45 o                         
   3  19  -8        610.81        585.32        45.20 o                         
   5  19  -8        584.18        597.41        55.05 o                         
   7  19  -8        413.04        421.61        41.27 o                         
   9  19  -8        551.99        555.18        44.62 o                         
   4  20  -8        238.76        243.34        30.13 o                         
   6  20  -8        127.90        137.19        67.26 o                         
 -11   1  -7        424.05        484.14        34.91 o                         
  -9   1  -7        565.08        536.78        34.21 o                         
  -7   1  -7       1431.68       1454.04        56.29 o                         
  -5   1  -7       1373.56       1416.65        47.62 o                         
  -3   1  -7       1690.44       1561.63        30.68 o                         
  -1   1  -7       2835.43       2867.15        47.48 o                         
   1   1  -7       2834.98       3016.86        57.85 o                         
   3   1  -7       6736.74       7251.51       117.89 o                         
   5   1  -7       7520.23       7751.90       136.88 o                         
   7   1  -7       5075.79       5079.87        94.18 o                         
   9   1  -7       6322.12       6232.47       107.50 o                         
  11   1  -7       3911.98       3798.72        73.85 o                         
  13   1  -7       1131.34       1169.88        38.15 o                         
  15   1  -7        694.64        737.98        40.79 o                         
  17   1  -7        519.59        529.88        43.29 o                         
  19   1  -7         97.74         75.59        25.75 o                         
 -12   2  -7          3.72          0.12        19.70 o                         
 -10   2  -7        342.94        344.27        30.21 o                         
  -8   2  -7         83.17         94.53        19.44 o                         
  -6   2  -7        340.31        291.38        26.00 o                         
  -4   2  -7       2680.68       2613.07        60.96 o                         
  -2   2  -7        583.68        587.41        15.58 o                         
   0   2  -7        433.91        416.70        13.94 o                         
   2   2  -7       2343.32       2450.09        44.44 o                         
   4   2  -7        644.29        705.40        26.08 o                         
   6   2  -7       3275.55       3331.65        58.58 o                         
   8   2  -7       2965.68       2931.42        49.63 o                         
  10   2  -7       4509.09       4421.51        71.05 o                         
  12   2  -7        484.18        470.81        22.20 o                         
  14   2  -7        160.15        173.32        22.18 o                         
  16   2  -7        311.63        348.10        33.03 o                         
  18   2  -7         37.70         37.75        22.88 o                         
  20   2  -7         16.87          5.13        29.06 o                         
 -11   3  -7        302.65        318.09        30.56 o                         
  -9   3  -7        209.95        176.34        21.73 o                         
  -7   3  -7        605.71        612.45        35.52 o                         
  -5   3  -7       1893.33       1889.26        61.83 o                         
  -3   3  -7       2942.02       2950.46        58.79 o                         
  -1   3  -7       1757.34       1777.96        32.80 o                         
   1   3  -7       3007.39       3187.89        59.87 o                         
   3   3  -7        222.63        208.56        12.39 o                         
   5   3  -7        865.51        921.00        22.13 o                         
   7   3  -7       2486.22       2534.69        48.69 o                         
   9   3  -7       2305.47       2319.38        38.58 o                         
  11   3  -7        223.81        237.66        13.15 o                         
  13   3  -7       1976.96       1905.40        61.57 o                         
  15   3  -7        673.63        653.24        39.16 o                         
  17   3  -7        343.57        345.29        32.83 o                         
  19   3  -7        469.67        496.48        52.05 o                         
 -12   4  -7         83.34         43.57        26.24 o                         
 -10   4  -7        481.09        502.06        35.45 o                         
  -8   4  -7        783.46        753.20        40.84 o                         
  -6   4  -7       1852.49       1806.95        64.33 o                         
  -4   4  -7       1332.07       1363.00        38.30 o                         
  -2   4  -7       2487.39       2449.60        45.55 o                         
   0   4  -7       2632.52       2672.89        45.76 o                         
   2   4  -7       3446.43       3558.50        62.05 o                         
   4   4  -7       3167.71       3404.85        64.30 o                         
   6   4  -7       4007.89       3930.83        67.79 o                         
   8   4  -7        604.58        566.90        16.59 o                         
  10   4  -7        388.41        368.27        16.10 o                         
  12   4  -7       1266.50       1264.19        36.99 o                         
  14   4  -7       1625.09       1613.90        59.99 o                         
  16   4  -7       1259.24       1288.68        56.75 o                         
  18   4  -7        838.01        858.60        55.82 o                         
 -11   5  -7        346.42        362.17        39.92 o                         
  -9   5  -7        119.33        133.39        21.31 o                         
  -7   5  -7         90.98         90.73        18.26 o                         
  -5   5  -7       1761.32       1670.48        68.22 o                         
  -3   5  -7        271.14        284.32        15.03 o                         
  -1   5  -7        554.86        570.70        16.88 o                         
   1   5  -7        182.77        186.60        11.11 o                         
   3   5  -7       1702.71       1659.91        34.98 o                         
   5   5  -7       2260.30       2382.90        45.69 o                         
   7   5  -7       5671.96       5549.89        95.49 o                         
   9   5  -7        355.83        378.79        20.96 o                         
  11   5  -7       1874.68       1764.92        46.54 o                         
  13   5  -7        249.31        295.97        22.29 o                         
  15   5  -7         64.68         85.12        20.28 o                         
  17   5  -7        204.19        245.56        32.76 o                         
  19   5  -7        261.16        353.66        45.77 o                         
 -12   6  -7        784.37        786.98        63.08 o                         
 -10   6  -7        785.58        819.23        45.73 o                         
  -8   6  -7       1242.28       1203.74        47.82 o                         
  -6   6  -7        907.44        917.37        43.09 o                         
  -4   6  -7       1142.65       1101.62        33.82 o                         
  -2   6  -7        260.99        290.15        14.68 o                         
   0   6  -7       2777.67       2636.44        48.64 o                         
   2   6  -7       2896.17       2856.28        59.99 o                         
   4   6  -7       7278.26       7234.79       122.93 o                         
   6   6  -7       8307.46       8170.10       134.27 o                         
   8   6  -7       8668.10       8547.49       148.41 o                         
  10   6  -7       2543.31       2387.05        55.57 o                         
  12   6  -7       1587.08       1587.14        59.06 o                         
  14   6  -7        230.09        256.29        23.20 o                         
  16   6  -7        385.22        460.14        42.44 o                         
  18   6  -7          9.54         27.32        24.50 o                         
 -11   7  -7        166.47        149.51        35.23 o                         
  -9   7  -7         54.13         65.29        20.45 o                         
  -7   7  -7        263.88        280.87        26.80 o                         
  -5   7  -7        237.51        264.28        24.45 o                         
  -3   7  -7        345.09        330.04        18.81 o                         
  -1   7  -7         21.43         21.26         7.37 o                         
   1   7  -7        296.82        320.67        14.22 o                         
   3   7  -7        449.99        469.36        14.74 o                         
   5   7  -7        983.38        999.70        22.60 o                         
   7   7  -7       1463.80       1446.61        31.56 o                         
   9   7  -7        227.73        217.80        14.65 o                         
  11   7  -7        165.59        184.68        17.99 o                         
  13   7  -7        205.02        181.40        21.78 o                         
  15   7  -7        461.84        443.24        41.07 o                         
  17   7  -7        183.53        192.23        30.51 o                         
  19   7  -7        481.94        633.75        54.82 o                         
 -10   8  -7        386.55        355.12        41.24 o                         
  -8   8  -7       1355.38       1415.32        67.71 o                         
  -6   8  -7       2361.71       2366.08        81.32 o                         
  -4   8  -7       4047.36       4032.32       101.26 o                         
  -2   8  -7       3470.36       3476.98        80.00 o                         
   0   8  -7       1852.70       1845.83        39.58 o                         
   2   8  -7       3497.17       3443.35        71.81 o                         
   4   8  -7       3918.73       3845.92        79.47 o                         
   6   8  -7        937.36        943.95        28.20 o                         
   8   8  -7       1240.00       1255.01        39.47 o                         
  10   8  -7       2531.56       2475.27        79.79 o                         
  12   8  -7       1801.46       1787.10        62.84 o                         
  14   8  -7       1594.72       1572.42        73.14 o                         
  16   8  -7       1627.99       1606.55        74.18 o                         
  18   8  -7        859.56        871.37        59.32 o                         
 -11   9  -7          4.71         11.27        26.06 o                         
  -9   9  -7        669.14        699.87        47.23 o                         
  -7   9  -7        721.51        730.89        46.05 o                         
  -5   9  -7       1211.35       1222.88        59.06 o                         
  -3   9  -7       2119.40       2012.12        59.78 o                         
  -1   9  -7       2470.01       2406.04        50.61 o                         
   1   9  -7       1103.89       1041.17        26.50 o                         
   3   9  -7       1791.57       1773.37        47.83 o                         
   5   9  -7        532.64        492.29        20.34 o                         
   7   9  -7        214.59        228.74        19.52 o                         
   9   9  -7       1699.18       1640.69        58.49 o                         
  11   9  -7        880.91        875.67        46.04 o                         
  13   9  -7       1505.00       1524.79        79.62 o                         
  15   9  -7       1899.74       2004.68        88.80 o                         
  17   9  -7        340.60        357.85        58.00 o                         
 -10  10  -7        291.13        332.98        43.21 o                         
  -8  10  -7        901.21        895.98        50.45 o                         
  -6  10  -7        147.41        157.80        24.08 o                         
  -4  10  -7         99.25         93.42        18.26 o                         
  -2  10  -7        615.11        625.51        34.57 o                         
   0  10  -7       1739.61       1708.86        44.67 o                         
   2  10  -7       1643.69       1603.05        50.78 o                         
   4  10  -7       5540.01       5250.60       124.27 o                         
   6  10  -7       2490.81       2490.15        69.41 o                         
   8  10  -7       3856.37       3792.75       107.05 o                         
  10  10  -7       1792.38       1856.75        65.10 o                         
  12  10  -7        222.87        255.87        38.39 o                         
  14  10  -7        137.96        150.50        28.17 o                         
  16  10  -7         75.04         77.37        30.84 o                         
  18  10  -7         75.80         35.15        38.40 o                         
  -7  11  -7        430.17        474.47        37.13 o                         
  -5  11  -7        226.45        275.15        30.83 o                         
  -3  11  -7        249.53        238.50        22.27 o                         
  -1  11  -7        957.10        931.26        36.02 o                         
   1  11  -7       3673.87       3670.37        87.14 o                         
   3  11  -7       3898.15       3844.94       100.09 o                         
   5  11  -7       7497.42       7671.44       208.48 o                         
   7  11  -7       3717.54       3715.48       113.24 o                         
   9  11  -7       1276.95       1464.04        60.91 o                         
  11  11  -7       1538.48       1565.04        75.53 o                         
  13  11  -7        170.30        168.13        27.76 o                         
  15  11  -7         25.46         24.81        23.16 o                         
  17  11  -7         79.93         58.10        32.29 o                         
 -10  12  -7        200.85        200.89        36.54 o                         
  -8  12  -7        187.84        190.88        27.71 o                         
  -6  12  -7        413.90        394.62        35.64 o                         
  -4  12  -7        509.22        517.64        36.93 o                         
  -2  12  -7        475.66        442.16        27.18 o                         
   0  12  -7       1077.32       1014.21        34.47 o                         
   2  12  -7        440.53        441.58        38.29 o                         
   4  12  -7         77.65         77.73        17.04 o                         
   6  12  -7        317.17        315.64        27.81 o                         
   8  12  -7        371.55        386.92        32.74 o                         
  10  12  -7        172.60        171.45        26.95 o                         
  12  12  -7         48.03         29.52        21.69 o                         
  14  12  -7        993.11       1091.22        64.53 o                         
  16  12  -7        494.26        504.47        70.12 o                         
  -9  13  -7        291.86        235.40        42.49 o                         
  -7  13  -7       1340.81       1333.85        64.88 o                         
  -5  13  -7       2316.40       2503.67        98.61 o                         
  -3  13  -7       3055.43       3241.35        99.22 o                         
  -1  13  -7       3596.47       3490.34       119.95 o                         
   1  13  -7        675.66        654.31        46.89 o                         
   3  13  -7         81.01         72.21        21.79 o                         
   5  13  -7        566.45        575.08        32.31 o                         
   7  13  -7       1521.06       1485.25        51.58 o                         
   9  13  -7        943.23        931.52        54.23 o                         
  11  13  -7       1911.75       1936.76        85.70 o                         
  13  13  -7       1241.83       1338.74        67.65 o                         
  15  13  -7        732.96        721.55        54.05 o                         
  -8  14  -7        101.13         94.30        26.02 o                         
  -6  14  -7        129.68        158.80        25.86 o                         
  -4  14  -7        659.26        698.08        42.51 o                         
  -2  14  -7        253.95        246.96        22.00 o                         
   0  14  -7        214.31        232.31        22.74 o                         
   2  14  -7        121.35        122.83        19.21 o                         
   4  14  -7         79.66         67.53        16.49 o                         
   6  14  -7        319.61        318.48        27.07 o                         
   8  14  -7        141.54        133.53        24.19 o                         
  10  14  -7        149.10        166.84        26.99 o                         
  12  14  -7        229.33        228.25        30.95 o                         
  14  14  -7        107.43        104.69        28.10 o                         
  16  14  -7        298.90        308.35        44.43 o                         
  -7  15  -7        115.32        123.45        39.02 o                         
  -5  15  -7        639.87        708.58        57.30 o                         
  -3  15  -7        731.74        784.29        51.12 o                         
  -1  15  -7        384.39        441.82        28.27 o                         
   1  15  -7       2557.33       2530.89        82.01 o                         
   3  15  -7       1668.46       1644.53        58.83 o                         
   5  15  -7       1698.09       1631.31        60.59 o                         
   7  15  -7       1493.12       1559.44        64.88 o                         
   9  15  -7       1182.61       1196.25        61.02 o                         
  11  15  -7        220.63        201.29        29.72 o                         
  13  15  -7        468.83        414.21        43.40 o                         
  15  15  -7        229.29        235.27        34.23 o                         
  -6  16  -7        406.33        355.21        76.81 o                         
  -4  16  -7        136.24        153.81        33.44 o                         
  -2  16  -7       1075.01       1110.44        60.05 o                         
   0  16  -7        146.53        128.49        18.70 o                         
   2  16  -7       1449.93       1421.98        53.40 o                         
   4  16  -7        882.83        945.15        41.17 o                         
   6  16  -7        327.32        341.58        33.62 o                         
   8  16  -7        181.25        199.93        29.54 o                         
  10  16  -7        255.27        242.52        33.42 o                         
  12  16  -7         34.58         64.42        26.44 o                         
  14  16  -7        727.89        718.52        58.45 o                         
  -5  17  -7        280.96        336.96        45.50 o                         
  -3  17  -7        179.96        173.36        32.31 o                         
  -1  17  -7        501.20        483.73        37.86 o                         
   1  17  -7        534.99        565.23        33.01 o                         
   3  17  -7        264.75        261.75        25.17 o                         
   5  17  -7        868.24        803.48        45.69 o                         
   7  17  -7        300.83        244.98        32.14 o                         
   9  17  -7        724.26        746.61        51.13 o                         
  11  17  -7        815.29        761.93        73.25 o                         
  13  17  -7        355.92        471.00        46.29 o                         
  -4  18  -7        574.76        594.67        57.01 o                         
  -2  18  -7        490.20        549.64        47.88 o                         
   0  18  -7       2165.94       2180.76        74.38 o                         
   2  18  -7       1235.94       1254.10        51.44 o                         
   4  18  -7        618.41        672.13        40.43 o                         
   6  18  -7       2051.99       2127.87        77.42 o                         
   8  18  -7       1074.58       1046.95        62.53 o                         
  10  18  -7        602.89        629.49        63.81 o                         
  12  18  -7        752.50        709.41        54.49 o                         
  -3  19  -7         97.81         52.75        31.12 o                         
  -1  19  -7        230.13        259.76        31.45 o                         
   1  19  -7        211.38        219.24        27.90 o                         
   3  19  -7         42.15         31.43        17.78 o                         
   5  19  -7         36.71         58.70        21.43 o                         
   7  19  -7        190.91        211.01        37.64 o                         
   9  19  -7          6.65         -8.37        24.82 o                         
  11  19  -7         50.15         13.15        24.91 o                         
  -2  20  -7        919.94       1080.68        73.19 o                         
   0  20  -7        542.94        549.78        43.35 o                         
   2  20  -7        962.33        953.49        53.58 o                         
   4  20  -7        350.38        310.50        37.03 o                         
   6  20  -7        246.78        258.30        32.98 o                         
   8  20  -7        482.07        512.05        45.33 o                         
   1  21  -7        223.53        305.45        47.38 o                         
   3  21  -7         31.61         16.39        20.00 o                         
   5  21  -7         90.34         92.45        23.49 o                         
   7  21  -7         62.63         57.23        24.68 o                         
 -14   0  -6        472.14        470.81        66.78 o                         
 -12   0  -6       1417.35       1409.25        79.99 o                         
 -10   0  -6       3094.62       3078.41       137.22 o                         
  -8   0  -6       1139.45       1130.40        56.09 o                         
  -6   0  -6       2718.94       2619.63        94.13 o                         
  -4   0  -6        907.08        855.65        27.82 o                         
   0   0  -6       5354.80       5824.73       123.14 o                         
   2   0  -6       4004.35       4180.68       116.16 o                         
   4   0  -6      10631.51      11160.72       275.28 o                         
   6   0  -6       7370.33       7520.72       189.45 o                         
   8   0  -6       8444.10       8337.84       185.68 o                         
  10   0  -6       5123.93       4975.61       102.12 o                         
  12   0  -6       3851.47       3616.75       120.74 o                         
  14   0  -6       1114.83       1013.93        52.90 o                         
  16   0  -6        639.84        653.38        50.16 o                         
  18   0  -6        189.89        216.02        41.46 o                         
  20   0  -6        428.92        420.69        94.01 o                         
 -13   1  -6        394.74        419.26        39.33 o                         
 -11   1  -6        665.96        650.74        37.11 o                         
  -9   1  -6        268.75        287.51        28.14 o                         
  -7   1  -6        430.59        450.55        24.46 o                         
  -5   1  -6       1122.79       1084.00        24.39 o                         
  -3   1  -6        218.82        219.80         9.35 o                         
  -1   1  -6        761.59        871.48        18.68 o                         
   1   1  -6        750.54        759.16        18.27 o                         
   3   1  -6        889.42        975.47        22.60 o                         
   5   1  -6       1957.08       2154.74        41.31 o                         
   7   1  -6       1962.19       2028.21        40.48 o                         
   9   1  -6       1785.06       1749.49        30.45 o                         
  11   1  -6       2387.06       2397.68        39.29 o                         
  13   1  -6        519.75        503.59        21.51 o                         
  15   1  -6        298.66        328.94        28.15 o                         
  17   1  -6          3.22         25.40        19.02 o                         
  19   1  -6        184.87        231.33        31.81 o                         
 -14   2  -6        192.29        230.91        35.30 o                         
 -12   2  -6         36.44         20.59        17.76 o                         
 -10   2  -6        180.66        193.02        23.12 o                         
  -8   2  -6        815.91        825.23        41.46 o                         
  -6   2  -6       3073.54       2917.66        72.03 o                         
  -4   2  -6      15641.24      15438.04       238.45 o                         
  -2   2  -6       7570.77       7442.47       118.25 o                         
   0   2  -6       6474.87       6421.38       105.58 o                         
   2   2  -6       6349.04       6596.31       105.32 o                         
   6   2  -6       1432.54       1451.31        43.33 o                         
   8   2  -6       1601.23       1627.95        29.85 o                         
  10   2  -6        325.66        365.38        12.49 o                         
  12   2  -6       3720.91       3627.31        72.88 o                         
  14   2  -6       2436.64       2386.47        80.30 o                         
  16   2  -6       2686.52       2795.45       111.60 o                         
  18   2  -6        711.73        712.43        43.90 o                         
  20   2  -6        992.17       1023.64       120.74 o                         
 -13   3  -6        151.71        135.98        26.78 o                         
 -11   3  -6        101.31         75.53        19.12 o                         
  -9   3  -6        304.04        296.41        26.38 o                         
  -7   3  -6       1020.79       1032.92        36.83 o                         
  -5   3  -6       3459.19       3273.64        64.26 o                         
  -3   3  -6       4407.41       4300.92        68.90 o                         
  -1   3  -6       5738.06       5770.72        90.91 o                         
   1   3  -6       2859.40       2893.37        49.85 o                         
   3   3  -6       3680.55       3779.91       103.64 o                         
   5   3  -6        218.39        204.08        10.04 o                         
   7   3  -6        847.10        872.65        24.68 o                         
   9   3  -6       1201.31       1181.10        23.34 o                         
  11   3  -6       1766.08       1682.15        33.81 o                         
  13   3  -6        663.50        661.90        25.24 o                         
  15   3  -6        675.95        673.37        39.00 o                         
  17   3  -6       1616.73       1668.65        67.15 o                         
  19   3  -6        921.13        951.74        51.59 o                         
 -14   4  -6        204.22        214.52        45.27 o                         
 -12   4  -6        280.82        259.31        27.73 o                         
 -10   4  -6        478.02        487.58        35.76 o                         
  -8   4  -6        594.59        646.03        35.59 o                         
  -6   4  -6        856.80        853.10        28.41 o                         
  -4   4  -6       1199.96       1192.33        21.41 o                         
  -2   4  -6       2087.79       2116.89        34.88 o                         
   0   4  -6        625.79        633.35        16.69 o                         
   2   4  -6       2396.12       2358.09        43.52 o                         
   4   4  -6       5830.44       6105.31       100.87 o                         
   6   4  -6       5125.13       5258.61        94.97 o                         
   8   4  -6       1679.74       1665.45        31.59 o                         
  10   4  -6       5134.77       4930.99        79.81 o                         
  12   4  -6         95.65         79.82        10.69 o                         
  14   4  -6        205.37        224.96        19.80 o                         
  16   4  -6         32.13         34.05        18.85 o                         
  18   4  -6         68.74         77.22        22.69 o                         
  20   4  -6        134.93        152.15        49.47 o                         
 -13   5  -6        761.79        770.13        52.43 o                         
 -11   5  -6        612.92        634.12        38.26 o                         
  -9   5  -6       1675.06       1638.55        60.07 o                         
  -7   5  -6       1797.34       1752.81        59.69 o                         
  -5   5  -6       1882.38       1802.46        40.66 o                         
  -3   5  -6       4087.61       4093.21        67.08 o                         
  -1   5  -6       3380.09       3359.77        53.40 o                         
   1   5  -6       3852.83       3950.54        70.43 o                         
   3   5  -6       8732.59       9225.47       160.53 o                         
   5   5  -6       4845.41       4869.01        83.62 o                         
   7   5  -6       4571.10       4502.54        84.10 o                         
   9   5  -6       2828.60       2659.42        48.05 o                         
  11   5  -6       3983.33       3816.51        71.82 o                         
  13   5  -6       3141.06       2965.34        74.18 o                         
  15   5  -6        540.00        521.81        36.13 o                         
  17   5  -6        184.42        205.51        26.56 o                         
  19   5  -6        397.58        443.79        40.87 o                         
 -12   6  -6         35.25         28.99        24.07 o                         
 -10   6  -6         18.53         10.12        18.09 o                         
  -8   6  -6          6.87          7.52        14.27 o                         
  -6   6  -6         98.64         80.74        12.42 o                         
  -4   6  -6        859.90        823.26        18.37 o                         
  -2   6  -6        828.66        853.30        18.41 o                         
   0   6  -6         84.41        106.65         7.44 o                         
   2   6  -6        504.12        523.84        14.64 o                         
   4   6  -6        944.11        942.63        20.74 o                         
   6   6  -6         35.06         42.33         6.69 o                         
   8   6  -6        303.10        311.00        11.53 o                         
  10   6  -6        821.38        772.62        20.79 o                         
  12   6  -6         29.19         17.16        10.85 o                         
  14   6  -6        423.23        418.58        29.68 o                         
  16   6  -6        159.27        187.11        27.07 o                         
  18   6  -6        325.22        345.13        35.66 o                         
 -13   7  -6        451.52        494.40        50.54 o                         
 -11   7  -6        774.61        810.46        49.87 o                         
  -9   7  -6        304.66        349.07        28.09 o                         
  -7   7  -6       1650.35       1650.86        58.33 o                         
  -5   7  -6       1277.88       1250.34        31.75 o                         
  -3   7  -6       3060.39       2956.31        51.56 o                         
  -1   7  -6       8127.00       7992.67       125.95 o                         
   1   7  -6       5875.91       5775.28        96.35 o                         
   3   7  -6       3300.90       3258.97        55.41 o                         
   5   7  -6       3179.78       3206.87        56.32 o                         
   7   7  -6       2786.20       2657.68        49.39 o                         
   9   7  -6       1594.22       1509.55        31.37 o                         
  11   7  -6       3145.09       3140.45        84.13 o                         
  13   7  -6       1168.30       1191.90        55.32 o                         
  15   7  -6       1189.71       1190.31        52.60 o                         
  17   7  -6        178.88        180.67        25.75 o                         
  19   7  -6        893.82        998.36        56.85 o                         
 -12   8  -6         83.90         80.84        29.69 o                         
 -10   8  -6        428.60        441.08        33.74 o                         
  -8   8  -6        337.20        351.65        28.79 o                         
  -6   8  -6        733.49        731.80        36.89 o                         
  -4   8  -6         38.23         38.08         7.21 o                         
  -2   8  -6       1142.80       1094.36        22.17 o                         
   0   8  -6        869.21        847.83        17.27 o                         
   2   8  -6         94.95        113.79         7.87 o                         
   4   8  -6       1155.18       1111.16        24.28 o                         
   6   8  -6       2087.59       2116.85        36.60 o                         
   8   8  -6         28.27         36.33         6.49 o                         
  10   8  -6        655.59        567.84        30.07 o                         
  12   8  -6        642.99        653.00        34.42 o                         
  14   8  -6         61.46         68.15        19.41 o                         
  16   8  -6        195.46        163.97        24.53 o                         
  18   8  -6        580.10        612.96        44.19 o                         
 -11   9  -6         55.79         55.77        27.42 o                         
  -9   9  -6        386.74        334.13        40.86 o                         
  -7   9  -6        274.79        306.65        27.76 o                         
  -5   9  -6       2625.31       2604.59        63.52 o                         
  -3   9  -6       2454.09       2392.00        48.49 o                         
  -1   9  -6       6451.37       6344.13       100.09 o                         
   1   9  -6       5717.88       5558.10        84.29 o                         
   3   9  -6       1142.46       1091.52        22.19 o                         
   5   9  -6        347.93        348.48        14.43 o                         
   7   9  -6       4166.78       4058.95        71.34 o                         
   9   9  -6       1694.48       1731.91        55.64 o                         
  11   9  -6       2170.82       2194.66        82.64 o                         
  13   9  -6        672.83        709.66        42.89 o                         
  15   9  -6        135.05        121.20        20.61 o                         
  17   9  -6        556.34        557.46        41.01 o                         
  19   9  -6        637.70        715.68        65.09 o                         
 -12  10  -6        123.79        145.67        33.37 o                         
 -10  10  -6        505.69        515.85        49.06 o                         
  -8  10  -6        503.07        460.40        36.12 o                         
  -6  10  -6       1044.91       1023.43        53.70 o                         
  -4  10  -6       2077.51       2037.29        50.92 o                         
  -2  10  -6       1572.54       1540.49        33.37 o                         
   0  10  -6       1575.56       1559.37        30.48 o                         
   2  10  -6       1701.81       1692.38        29.97 o                         
   4  10  -6        920.27        895.51        23.86 o                         
   6  10  -6       1372.27       1363.91        33.72 o                         
   8  10  -6        849.74        844.41        32.66 o                         
  10  10  -6       1039.69       1046.26        43.70 o                         
  12  10  -6        336.78        351.61        30.81 o                         
  14  10  -6       1091.59       1212.55        58.75 o                         
  16  10  -6        525.91        540.93        49.88 o                         
  18  10  -6        416.51        540.96        63.72 o                         
 -11  11  -6        361.18        385.29        51.29 o                         
  -9  11  -6         64.10         82.01        22.11 o                         
  -7  11  -6        293.38        272.98        29.31 o                         
  -5  11  -6        318.78        303.83        27.58 o                         
  -3  11  -6        268.58        257.83        19.47 o                         
  -1  11  -6        670.59        644.70        18.78 o                         
   1  11  -6       1687.29       1647.23        37.74 o                         
   3  11  -6       1834.07       1661.56        35.33 o                         
   5  11  -6       2914.27       2889.36        66.46 o                         
   7  11  -6        458.63        471.69        26.72 o                         
   9  11  -6       1803.52       1750.64        66.71 o                         
  11  11  -6        166.43        176.41        22.11 o                         
  13  11  -6        868.88        869.63        45.22 o                         
  15  11  -6        169.78        214.16        27.65 o                         
  17  11  -6        135.74        161.09        39.47 o                         
 -10  12  -6        707.38        717.11        56.19 o                         
  -8  12  -6       1151.49       1086.48        54.85 o                         
  -6  12  -6        922.41        890.71        47.98 o                         
  -4  12  -6       1081.17       1066.48        37.08 o                         
  -2  12  -6       1165.74       1185.65        33.03 o                         
   0  12  -6       1982.88       2000.65        41.05 o                         
   2  12  -6       5361.64       5240.52       122.29 o                         
   4  12  -6       4245.76       4136.94        99.13 o                         
   6  12  -6       3392.23       3315.80        98.99 o                         
   8  12  -6       3710.16       3706.50       121.05 o                         
  10  12  -6       3158.66       3028.14       101.96 o                         
  12  12  -6       1514.04       1508.33        58.85 o                         
  14  12  -6        449.77        459.06        37.99 o                         
  16  12  -6        292.62        350.59        47.70 o                         
 -11  13  -6        145.41        160.79        32.38 o                         
  -9  13  -6        252.91        205.82        34.54 o                         
  -7  13  -6        312.24        300.53        29.99 o                         
  -5  13  -6        145.19        149.06        24.55 o                         
  -3  13  -6        279.83        303.64        20.70 o                         
  -1  13  -6       1135.58       1100.35        31.22 o                         
   1  13  -6       1095.98       1164.21        33.56 o                         
   3  13  -6        957.53        916.55        28.46 o                         
   5  13  -6        375.97        337.73        23.36 o                         
   7  13  -6        318.87        294.62        23.10 o                         
   9  13  -6        526.24        503.20        33.24 o                         
  11  13  -6        110.64        127.34        21.30 o                         
  13  13  -6        892.77        927.34        55.04 o                         
  15  13  -6        157.66        188.22        30.40 o                         
  17  13  -6        115.83         94.58        35.35 o                         
 -10  14  -6         26.71         30.06        24.72 o                         
  -8  14  -6        150.69        204.10        30.84 o                         
  -6  14  -6       1294.44       1337.58        75.68 o                         
  -4  14  -6       3557.26       3546.17       119.64 o                         
  -2  14  -6       3865.93       3826.05       107.73 o                         
   0  14  -6       4488.71       4396.85       111.05 o                         
   2  14  -6       2935.49       2929.94        70.95 o                         
   4  14  -6       3601.01       3495.09       108.58 o                         
   6  14  -6       1698.29       1611.24        58.45 o                         
   8  14  -6       1366.56       1267.69        54.90 o                         
  10  14  -6        474.41        467.92        40.85 o                         
  12  14  -6       1623.05       1719.40        82.82 o                         
  14  14  -6        483.90        482.34        45.72 o                         
  16  14  -6        431.99        477.59        61.70 o                         
  -9  15  -6         73.73         49.37        40.27 o                         
  -7  15  -6        491.75        435.12        47.52 o                         
  -5  15  -6        486.57        529.06        43.11 o                         
  -3  15  -6        707.48        734.56        37.68 o                         
  -1  15  -6        559.06        640.83        36.48 o                         
   1  15  -6       2137.67       2147.31        63.75 o                         
   3  15  -6       1384.60       1350.79        47.03 o                         
   5  15  -6        387.73        405.74        26.81 o                         
   7  15  -6        446.90        408.94        36.27 o                         
   9  15  -6        215.25        234.36        29.47 o                         
  11  15  -6         51.18         63.10        24.62 o                         
  13  15  -6        660.14        630.54        49.75 o                         
  15  15  -6        278.80        270.80        43.67 o                         
  -8  16  -6        872.03        794.76        79.62 o                         
  -6  16  -6         74.49         87.59        28.59 o                         
  -4  16  -6        440.05        411.61        40.37 o                         
  -2  16  -6        459.59        463.25        36.23 o                         
   0  16  -6        213.18        220.35        18.17 o                         
   2  16  -6        931.58        904.53        41.62 o                         
   4  16  -6       1191.19       1195.35        52.83 o                         
   6  16  -6       1782.67       1778.46        81.27 o                         
   8  16  -6       2719.72       2734.29       108.73 o                         
  10  16  -6       1163.62       1198.50        61.38 o                         
  12  16  -6        140.43        143.24        27.88 o                         
  14  16  -6        156.81        162.80        37.22 o                         
  -7  17  -6        433.93        454.89        52.14 o                         
  -5  17  -6        650.38        678.95        43.25 o                         
  -3  17  -6        283.95        307.20        34.49 o                         
  -1  17  -6        492.11        450.62        35.57 o                         
   1  17  -6        607.31        645.62        33.81 o                         
   3  17  -6        461.58        515.16        32.19 o                         
   5  17  -6       2745.29       2714.32        97.34 o                         
   7  17  -6       1405.22       1440.52        69.28 o                         
   9  17  -6       2318.04       2381.95        97.21 o                         
  11  17  -6       1068.56       1097.64        59.42 o                         
  13  17  -6        950.07       1005.35        63.41 o                         
  -6  18  -6        201.92        188.28        36.12 o                         
  -4  18  -6        483.69        520.20        40.99 o                         
  -2  18  -6        805.97        816.95        51.79 o                         
   0  18  -6        784.04        753.07        43.76 o                         
   2  18  -6        464.55        476.56        30.31 o                         
   4  18  -6        110.59         88.30        20.43 o                         
   6  18  -6        262.93        261.65        31.94 o                         
   8  18  -6         38.08         68.07        23.47 o                         
  10  18  -6         61.86         84.72        26.35 o                         
  12  18  -6         60.01         87.34        29.64 o                         
  -5  19  -6        538.17        536.86        72.58 o                         
  -3  19  -6       1011.76       1027.13        59.77 o                         
  -1  19  -6       1755.87       1871.20        73.62 o                         
   1  19  -6       1791.84       1794.68        70.56 o                         
   3  19  -6       1174.81       1145.71        45.86 o                         
   5  19  -6        843.89        839.17        47.97 o                         
   7  19  -6        335.93        284.92        34.41 o                         
   9  19  -6        577.27        574.40        46.64 o                         
  11  19  -6        669.40        659.68        51.91 o                         
  -4  20  -6         90.69        119.26        28.69 o                         
  -2  20  -6        165.18        226.07        29.28 o                         
   0  20  -6         20.17         23.35        20.98 o                         
   2  20  -6        152.36        172.92        22.34 o                         
   4  20  -6        155.26        136.54        25.76 o                         
   6  20  -6        318.45        333.77        36.83 o                         
   8  20  -6         15.59         10.78        26.69 o                         
  10  20  -6         48.89         46.91        26.17 o                         
  -3  21  -6        671.59        751.92       109.48 o                         
  -1  21  -6        346.39        314.88        38.09 o                         
   1  21  -6        859.44        880.01        50.82 o                         
   3  21  -6       1093.44       1039.97        55.10 o                         
   5  21  -6       1425.80       1448.27       109.48 o                         
   7  21  -6       1369.81       1493.85        73.51 o                         
   9  21  -6        707.17        689.00        52.10 o                         
   0  22  -6        209.28        206.64        43.06 o                         
   2  22  -6        687.43        646.69        41.14 o                         
   4  22  -6        401.23        433.93        41.51 o                         
   6  22  -6       1032.82       1120.19        62.10 o                         
 -15   1  -5        331.25        332.94        41.59 o                         
 -13   1  -5        403.35        460.20        33.08 o                         
 -11   1  -5        927.93        939.72        41.57 o                         
  -9   1  -5       2927.58       2923.81        81.47 o                         
  -7   1  -5       3720.14       3620.77        61.68 o                         
  -5   1  -5       3125.27       3086.71        54.31 o                         
  -3   1  -5       7059.00       7097.69       103.51 o                         
  -1   1  -5       4410.35       4325.49        69.99 o                         
   1   1  -5       7330.07       7781.44       137.95 o                         
   3   1  -5      10850.92      11808.49       210.46 o                         
   5   1  -5      10142.63      10448.76       174.77 o                         
   7   1  -5       8954.74       9106.09       146.84 o                         
   9   1  -5       3727.12       3682.84        61.26 o                         
  11   1  -5       4484.96       4326.27        72.12 o                         
  13   1  -5       1687.14       1786.44        46.48 o                         
  15   1  -5       1009.35       1037.23        42.96 o                         
  17   1  -5        606.02        615.71        35.66 o                         
  19   1  -5        135.96        201.97        38.24 o                         
 -14   2  -5         62.12         66.74        24.38 o                         
 -12   2  -5        362.61        341.74        30.17 o                         
 -10   2  -5        428.24        467.26        31.26 o                         
  -8   2  -5        985.61        936.92        33.49 o                         
  -6   2  -5       1373.60       1304.70        26.26 o                         
  -4   2  -5       1889.84       1879.13        30.63 o                         
  -2   2  -5       4050.38       4216.88        62.47 o                         
   0   2  -5       2767.01       2959.45        53.14 o                         
   2   2  -5        997.33        984.73        20.86 o                         
   4   2  -5       9235.97      10125.35       185.96 o                         
   6   2  -5        755.07        732.01        16.71 o                         
   8   2  -5       1903.33       1934.84        33.53 o                         
  10   2  -5        484.18        491.16        12.39 o                         
  12   2  -5       2378.84       2272.38        45.46 o                         
  14   2  -5        389.32        401.03        25.64 o                         
  16   2  -5         86.96         99.79        23.11 o                         
  18   2  -5        137.24        171.01        25.43 o                         
  20   2  -5         42.43         77.19        55.79 o                         
 -15   3  -5        171.94        145.60        35.83 o                         
 -13   3  -5        308.08        347.96        33.43 o                         
 -11   3  -5        742.67        710.99        41.60 o                         
  -9   3  -5        763.50        802.24        32.66 o                         
  -7   3  -5       1045.35       1016.80        25.09 o                         
  -5   3  -5         60.51         55.77         6.73 o                         
  -3   3  -5        237.79        206.38         8.30 o                         
  -1   3  -5       5739.87       5534.77        89.29 o                         
   1   3  -5       8822.83       9268.53       164.15 o                         
   3   3  -5       6116.91       6509.96       111.96 o                         
   5   3  -5       2968.95       3070.29        51.07 o                         
   7   3  -5        653.55        629.43        19.17 o                         
   9   3  -5       1054.39       1075.27        19.62 o                         
  11   3  -5       4834.31       4923.43        81.65 o                         
  13   3  -5        925.85        872.81        28.44 o                         
  15   3  -5        890.73        910.39        41.82 o                         
  17   3  -5       1130.59       1185.54        54.48 o                         
  19   3  -5         75.27         94.30        32.57 o                         
 -14   4  -5        259.02        291.36        45.88 o                         
 -12   4  -5        543.50        487.30        32.12 o                         
 -10   4  -5        443.14        440.27        28.56 o                         
  -8   4  -5        710.04        695.45        27.82 o                         
  -6   4  -5       2721.28       2629.00        47.16 o                         
  -4   4  -5        540.29        511.44        11.97 o                         
  -2   4  -5       4500.85       4626.50        81.55 o                         
   0   4  -5       9140.19       9476.89       153.56 o                         
   2   4  -5       3279.06       3281.82        58.53 o                         
   4   4  -5       8990.28       9147.48       163.09 o                         
   6   4  -5       7188.14       7626.98       122.30 o                         
   8   4  -5       2573.17       2518.18        42.22 o                         
  10   4  -5        996.19       1046.04        23.06 o                         
  12   4  -5       1182.35        928.73        46.51 o                         
  14   4  -5        920.53        893.11        38.09 o                         
  16   4  -5        529.84        524.79        40.34 o                         
  18   4  -5        926.24        953.82        50.56 o                         
  20   4  -5        185.84        184.40        39.29 o                         
 -15   5  -5         84.35         67.08        33.45 o                         
 -13   5  -5        369.74        387.59        37.50 o                         
 -11   5  -5        209.14        219.53        23.82 o                         
  -9   5  -5       1590.49       1587.13        51.97 o                         
  -7   5  -5        570.99        573.71        19.54 o                         
  -5   5  -5       2158.95       2149.20        35.19 o                         
  -3   5  -5        686.48        770.01        16.59 o                         
  -1   5  -5         25.23         25.49         4.60 o                         
   1   5  -5        194.02        202.44         8.76 o                         
   3   5  -5        235.67        258.28         9.39 o                         
   5   5  -5       2307.91       2338.30        42.30 o                         
   7   5  -5        663.02        641.53        14.44 o                         
   9   5  -5       5788.01       5637.57        91.87 o                         
  11   5  -5        546.71        520.12        17.64 o                         
  13   5  -5       1732.65       1712.65        49.53 o                         
  15   5  -5        323.42        392.64        35.08 o                         
  17   5  -5         59.29         42.38        20.33 o                         
  19   5  -5        235.73        251.76        42.62 o                         
 -14   6  -5        401.08        359.76        41.09 o                         
 -12   6  -5        438.81        484.07        43.56 o                         
 -10   6  -5       1814.92       1895.33        66.26 o                         
  -8   6  -5       2799.42       2862.41        72.59 o                         
  -6   6  -5       4265.00       4182.74        73.27 o                         
  -4   6  -5       6864.14       6622.14        99.49 o                         
  -2   6  -5       1671.89       1675.95        27.62 o                         
   0   6  -5        707.17        671.25        14.31 o                         
   2   6  -5       8794.15       8834.27       150.01 o                         
   4   6  -5       3226.56       3134.49        61.65 o                         
   6   6  -5       3906.84       3725.55        66.41 o                         
   8   6  -5      14156.01      13931.89       230.13 o                         
  10   6  -5       6243.28       6109.35       101.31 o                         
  12   6  -5       1828.50       1816.03        47.92 o                         
  14   6  -5       2897.59       2883.76        84.54 o                         
  16   6  -5        660.32        702.63        50.93 o                         
  18   6  -5        239.33        289.62        31.71 o                         
  20   6  -5        556.92        639.86        67.41 o                         
 -13   7  -5         96.18         89.78        24.86 o                         
 -11   7  -5        346.91        390.75        32.45 o                         
  -9   7  -5        282.61        277.12        24.14 o                         
  -7   7  -5         74.28         97.63        11.61 o                         
  -5   7  -5        628.01        629.50        14.78 o                         
  -3   7  -5       1218.15       1241.36        22.50 o                         
  -1   7  -5        156.57        153.58         7.78 o                         
   1   7  -5        256.22        263.46         8.51 o                         
   3   7  -5        242.67        271.98         9.03 o                         
   5   7  -5        558.52        499.38        13.51 o                         
   7   7  -5       1877.74       1750.97        33.80 o                         
   9   7  -5       1017.20        965.02        21.79 o                         
  11   7  -5        901.90        902.96        26.04 o                         
  13   7  -5        351.09        335.49        22.37 o                         
  15   7  -5        125.51        161.40        22.42 o                         
  17   7  -5         80.26         62.93        21.19 o                         
  19   7  -5        251.60        261.74        53.60 o                         
 -14   8  -5        332.58        320.79        37.66 o                         
 -12   8  -5       1539.46       1503.81        67.28 o                         
 -10   8  -5        853.35        823.63        41.28 o                         
  -8   8  -5        624.18        608.48        32.03 o                         
  -6   8  -5       3210.83       3100.41        60.92 o                         
  -4   8  -5       3166.92       3095.25        51.40 o                         
  -2   8  -5       6804.38       6767.44       113.30 o                         
   0   8  -5       6721.19       6599.93       102.63 o                         
   2   8  -5       7023.45       6818.13       106.76 o                         
   4   8  -5       6059.69       5879.77        95.50 o                         
   6   8  -5       8136.04       8227.78       131.94 o                         
  10   8  -5        971.58       1004.96        30.59 o                         
  12   8  -5       1002.87       1013.87        36.37 o                         
  14   8  -5       1751.95       1838.63        76.86 o                         
  16   8  -5       1626.78       1610.98        67.09 o                         
  18   8  -5        552.08        597.45        42.75 o                         
 -13   9  -5         42.52         50.10        27.50 o                         
 -11   9  -5        434.71        408.36        36.59 o                         
  -9   9  -5         38.45         48.37        16.84 o                         
  -7   9  -5        469.98        430.62        20.58 o                         
  -5   9  -5       1603.44       1687.23        37.73 o                         
  -3   9  -5       5450.83       5367.70        88.01 o                         
  -1   9  -5       2474.39       2343.73        41.19 o                         
   1   9  -5       9049.13       9061.52       133.01 o                         
   3   9  -5       2861.76       2790.88        43.93 o                         
   5   9  -5       2450.93       2397.77        42.88 o                         
   7   9  -5       1104.17       1009.49        31.59 o                         
   9   9  -5        607.04        579.01        17.23 o                         
  11   9  -5        748.00        684.24        35.49 o                         
  13   9  -5        677.65        644.72        38.62 o                         
  15   9  -5        734.21        643.17        40.58 o                         
  17   9  -5       1081.14       1160.27        56.23 o                         
  19   9  -5         50.62         42.39        32.73 o                         
 -12  10  -5        715.56        770.13        59.25 o                         
 -10  10  -5        992.02       1034.12        52.66 o                         
  -8  10  -5       2128.87       2133.42        72.65 o                         
  -6  10  -5       2148.61       2046.12        45.41 o                         
  -4  10  -5        461.91        464.87        14.26 o                         
  -2  10  -5       2017.32       2020.57        36.25 o                         
   0  10  -5       1264.14       1217.26        24.12 o                         
   2  10  -5       1351.88       1286.99        26.10 o                         
   4  10  -5       1924.73       1909.48        38.25 o                         
   6  10  -5       6880.31       6807.83       120.00 o                         
   8  10  -5       1532.05       1507.83        36.28 o                         
  10  10  -5       4138.48       3884.69       107.91 o                         
  12  10  -5       3090.11       2986.39       109.63 o                         
  14  10  -5        523.80        522.72        32.65 o                         
  16  10  -5        589.43        621.23        40.05 o                         
  18  10  -5        105.38        131.94        34.44 o                         
 -13  11  -5        956.54        973.49        65.34 o                         
 -11  11  -5       1125.02       1170.27        70.69 o                         
  -9  11  -5       1897.00       1992.96        76.98 o                         
  -7  11  -5       1680.77       1806.67        58.17 o                         
  -5  11  -5       1910.43       1841.35        42.49 o                         
  -3  11  -5       1139.95       1126.66        24.26 o                         
  -1  11  -5       1495.50       1420.58        26.80 o                         
   1  11  -5        885.36        865.63        22.12 o                         
   3  11  -5       4221.19       4158.20        70.32 o                         
   5  11  -5       2964.94       2843.15        54.26 o                         
   7  11  -5      10052.71       9693.60       189.51 o                         
   9  11  -5       3896.60       3867.57       131.06 o                         
  11  11  -5       1520.44       1526.93        58.43 o                         
  13  11  -5       1595.28       1608.50        71.80 o                         
  15  11  -5        722.51        629.13        52.46 o                         
  17  11  -5        387.13        407.01        38.00 o                         
 -12  12  -5         43.37         82.96        32.54 o                         
 -10  12  -5         13.68         39.87        23.39 o                         
  -8  12  -5        109.06         84.73        19.74 o                         
  -6  12  -5         81.34         80.28        15.22 o                         
  -4  12  -5        910.20        874.00        30.21 o                         
  -2  12  -5        359.98        371.37        13.48 o                         
   0  12  -5        840.11        831.66        20.96 o                         
   2  12  -5       2227.66       2197.16        43.35 o                         
   4  12  -5        949.45        928.52        21.20 o                         
   6  12  -5       1434.05       1356.41        35.08 o                         
   8  12  -5       1174.02       1141.55        41.08 o                         
  10  12  -5        236.23        195.03        22.34 o                         
  12  12  -5        155.74        150.60        21.45 o                         
  14  12  -5        287.94        321.41        36.61 o                         
  16  12  -5        440.92        528.45        50.41 o                         
  18  12  -5        135.75        224.66        65.73 o                         
 -11  13  -5        260.21        319.31        55.18 o                         
  -9  13  -5        495.56        558.58        44.69 o                         
  -7  13  -5       1109.44       1092.15        49.64 o                         
  -5  13  -5       1362.50       1398.21        55.88 o                         
  -3  13  -5       2071.87       2110.44        56.75 o                         
  -1  13  -5       5722.74       5504.00       121.43 o                         
   1  13  -5       5370.00       5097.20        93.47 o                         
   3  13  -5       2039.62       1977.95        39.34 o                         
   5  13  -5       2060.67       1969.05        61.46 o                         
   7  13  -5        986.46        998.57        54.85 o                         
   9  13  -5       1569.61       1591.95        58.45 o                         
  11  13  -5       1790.81       1773.94        71.11 o                         
  13  13  -5       1747.06       1862.54        71.69 o                         
  15  13  -5       1163.64       1224.61        57.96 o                         
  17  13  -5        927.35        889.17        56.25 o                         
 -12  14  -5         57.68         63.27        32.99 o                         
 -10  14  -5         79.78         67.75        23.69 o                         
  -8  14  -5        226.60        228.19        34.40 o                         
  -6  14  -5        738.75        703.36        46.55 o                         
  -4  14  -5        501.93        521.89        30.39 o                         
  -2  14  -5        988.91        974.39        31.46 o                         
   0  14  -5        192.22        216.57        12.80 o                         
   2  14  -5        502.64        530.31        19.52 o                         
   4  14  -5       1706.65       1585.53        41.67 o                         
   6  14  -5        247.77        235.45        20.74 o                         
   8  14  -5         92.76         94.12        20.24 o                         
  10  14  -5        239.94        262.29        26.12 o                         
  12  14  -5        116.08        116.48        21.63 o                         
  14  14  -5        106.82        109.22        22.54 o                         
  16  14  -5         76.54         55.78        26.16 o                         
 -11  15  -5       1286.40       1322.10        65.59 o                         
  -9  15  -5        689.96        736.53        60.94 o                         
  -7  15  -5       1106.07       1141.96        65.12 o                         
  -5  15  -5        306.89        305.14        26.91 o                         
  -3  15  -5        543.12        557.16        34.49 o                         
  -1  15  -5       1245.67       1205.78        47.05 o                         
   1  15  -5       1956.35       1919.75        51.75 o                         
   3  15  -5       3537.92       3423.68        88.82 o                         
   5  15  -5       2432.17       2402.66        76.76 o                         
   7  15  -5       1395.87       1428.98        63.77 o                         
   9  15  -5       1009.43       1090.82        49.64 o                         
  11  15  -5       1415.25       1549.02        62.48 o                         
  13  15  -5        702.23        768.34        43.73 o                         
  15  15  -5        813.01        854.24        53.14 o                         
 -10  16  -5        388.20        374.33        54.49 o                         
  -8  16  -5        299.66        303.12        41.89 o                         
  -6  16  -5        272.37        284.33        27.39 o                         
  -4  16  -5        890.55        863.21        38.75 o                         
  -2  16  -5        658.18        737.74        33.92 o                         
   0  16  -5       1142.28       1163.63        38.67 o                         
   2  16  -5        958.97        860.07        33.69 o                         
   4  16  -5       1156.93       1170.25        44.96 o                         
   6  16  -5        693.60        717.93        32.92 o                         
   8  16  -5        321.09        342.67        31.13 o                         
  10  16  -5        569.16        648.42        39.05 o                         
  12  16  -5        303.61        290.41        31.77 o                         
  14  16  -5        108.88        134.28        28.75 o                         
  -9  17  -5        633.30        644.94        59.91 o                         
  -7  17  -5        747.14        772.98        52.91 o                         
  -5  17  -5        841.70        844.82        39.56 o                         
  -3  17  -5        416.36        401.36        27.85 o                         
  -1  17  -5        359.48        323.84        24.77 o                         
   1  17  -5        817.74        777.69        31.63 o                         
   3  17  -5        631.07        666.75        33.03 o                         
   5  17  -5        802.12        789.29        34.97 o                         
   7  17  -5       1029.10       1089.21        51.10 o                         
   9  17  -5        279.89        296.44        30.64 o                         
  11  17  -5        853.90        875.15        47.50 o                         
  13  17  -5        217.77        182.44        30.98 o                         
  15  17  -5        614.37        698.10        58.34 o                         
  -8  18  -5       1004.40       1092.94        71.87 o                         
  -6  18  -5        650.41        645.60        42.93 o                         
  -4  18  -5       1997.66       2119.55        72.97 o                         
  -2  18  -5       1040.05        995.90        43.87 o                         
   0  18  -5        456.44        502.87        32.40 o                         
   2  18  -5       1182.11       1217.42        52.98 o                         
   4  18  -5       1159.41       1180.48        48.07 o                         
   6  18  -5        899.33        859.70        43.46 o                         
   8  18  -5       2732.99       2841.45        96.26 o                         
  10  18  -5        804.64        816.69        52.91 o                         
  12  18  -5       1149.04       1171.31        65.78 o                         
  14  18  -5        575.37        593.09        51.17 o                         
  -7  19  -5          4.41        -10.64        25.95 o                         
  -5  19  -5        112.24         96.76        23.46 o                         
  -3  19  -5         74.53         90.76        22.18 o                         
  -1  19  -5         11.86          3.45        18.33 o                         
   1  19  -5        874.56        792.31        40.30 o                         
   3  19  -5        141.14        143.72        20.22 o                         
   5  19  -5        175.67        186.81        25.28 o                         
   7  19  -5        430.20        425.20        38.79 o                         
   9  19  -5        122.42        167.44        28.52 o                         
  11  19  -5         58.28         64.54        34.14 o                         
  13  19  -5         96.34        115.67        28.22 o                         
  -6  20  -5        517.06        506.70        71.84 o                         
  -4  20  -5        790.59        775.91        48.12 o                         
  -2  20  -5       1721.25       1709.12        70.30 o                         
   0  20  -5       1897.18       1883.79        74.39 o                         
   2  20  -5       1802.39       1743.27        66.56 o                         
   4  20  -5       1699.65       1693.11        72.42 o                         
   6  20  -5        979.86       1042.54        55.73 o                         
   8  20  -5        329.05        310.00        34.47 o                         
  10  20  -5        226.59        234.80        37.06 o                         
  12  20  -5        126.01        124.61        27.69 o                         
  -5  21  -5        427.68        488.61        73.39 o                         
  -3  21  -5        675.46        701.40        52.27 o                         
  -1  21  -5        384.00        395.21        42.66 o                         
   1  21  -5        827.74        740.33        50.41 o                         
   3  21  -5        205.63        205.25        28.76 o                         
   5  21  -5        310.19        309.37        35.20 o                         
   7  21  -5        199.35        214.34        74.52 o                         
   9  21  -5         65.34         74.56        24.62 o                         
  -2  22  -5        153.47        167.51        32.96 o                         
   0  22  -5        108.92        124.47        29.06 o                         
   2  22  -5        208.41        232.96        35.29 o                         
   4  22  -5        701.35        787.13        71.62 o                         
   6  22  -5        656.45        618.68        49.22 o                         
   8  22  -5        758.46        777.11        53.30 o                         
  -1  23  -5        124.20         82.92        27.67 o                         
   1  23  -5        205.43        236.22        42.03 o                         
   3  23  -5          5.28         -3.76        20.75 o                         
   5  23  -5        257.08        343.15        37.47 o                         
 -16   0  -4        164.82        148.22        62.46 o                         
 -14   0  -4        600.04        551.77        65.22 o                         
 -12   0  -4        915.91        942.53        59.91 o                         
 -10   0  -4        834.77        877.29        71.03 o                         
  -8   0  -4       8222.89       7960.66       195.68 o                         
  -6   0  -4       7933.60       7723.60       188.23 o                         
  -4   0  -4      16693.76      16653.79       339.76 o                         
  -2   0  -4        562.76        533.45        16.63 o                         
   0   0  -4      17403.27      19856.70       385.90 o                         
   2   0  -4       3466.63       3882.74        83.86 o                         
   4   0  -4       5774.84       6111.11       130.52 o                         
   6   0  -4      20100.30      21125.53       515.38 o                         
   8   0  -4       8462.39       8099.52       179.95 o                         
  10   0  -4       7674.38       7344.48       167.76 o                         
  12   0  -4       7984.54       7780.90       171.07 o                         
  14   0  -4       4693.83       4720.65       175.41 o                         
  16   0  -4        447.57        478.48        44.92 o                         
  18   0  -4       1007.44       1074.65        89.40 o                         
 -15   1  -4         15.54         13.48        22.81 o                         
 -13   1  -4        174.56        162.05        21.21 o                         
 -11   1  -4       1866.37       1800.96        69.20 o                         
  -9   1  -4       1079.98       1068.68        31.70 o                         
  -7   1  -4        470.81        500.08        15.01 o                         
  -5   1  -4        285.33        248.77         9.93 o                         
  -3   1  -4      18065.05      19143.39       271.98 o                         
  -1   1  -4       2074.90       2125.00        34.31 o                         
   1   1  -4        662.24        711.09        15.21 o                         
   3   1  -4        274.53        284.33         9.34 o                         
   5   1  -4        906.11        956.58        20.45 o                         
   7   1  -4       2045.35       2108.41        39.28 o                         
   9   1  -4       1632.38       1633.18        27.93 o                         
  11   1  -4       2699.57       2682.61        47.21 o                         
  13   1  -4       2674.94       2615.75        67.78 o                         
  15   1  -4        394.77        430.85        28.81 o                         
  17   1  -4        759.37        849.03        40.96 o                         
  19   1  -4         57.22         66.65        31.38 o                         
 -16   2  -4        622.94        670.81        53.24 o                         
 -14   2  -4        802.69        833.86        44.92 o                         
 -12   2  -4       1099.56       1156.20        42.97 o                         
 -10   2  -4        203.03        216.68        20.20 o                         
  -8   2  -4       1293.20       1198.75        26.50 o                         
  -6   2  -4       2436.41       2404.16        47.19 o                         
  -4   2  -4       4931.25       4951.91        86.45 o                         
  -2   2  -4      23087.11      24527.25       364.81 o                         
   0   2  -4      10297.64      10617.75       174.06 o                         
   2   2  -4       8666.72       8805.23       143.35 o                         
   4   2  -4      12802.25      13167.80       207.93 o                         
   6   2  -4       6730.41       6913.96       101.05 o                         
   8   2  -4       9512.45       9738.62       141.66 o                         
  10   2  -4       1403.39       1395.77        25.64 o                         
  12   2  -4         93.27        110.86        12.66 o                         
  14   2  -4       1334.16       1358.69        49.87 o                         
  16   2  -4       1180.36       1192.10        51.57 o                         
  18   2  -4       1711.15       1656.62        84.41 o                         
  20   2  -4        935.29       1026.72        83.01 o                         
 -15   3  -4        592.27        614.05        47.96 o                         
 -13   3  -4        405.56        475.90        40.48 o                         
 -11   3  -4        328.33        334.32        25.89 o                         
  -9   3  -4        499.85        519.31        20.64 o                         
  -7   3  -4        277.53        267.40        12.39 o                         
  -5   3  -4       2823.19       2820.54        54.14 o                         
  -3   3  -4       5842.95       5787.08        92.93 o                         
  -1   3  -4       2644.30       2613.57        46.78 o                         
   1   3  -4       5469.97       5572.71        90.95 o                         
   3   3  -4       6012.76       6326.89       107.72 o                         
   5   3  -4      13332.36      14406.90       210.94 o                         
   7   3  -4       3593.56       3586.71        57.01 o                         
   9   3  -4       1908.79       1808.38        39.60 o                         
  11   3  -4       4680.55       4390.70        74.82 o                         
  13   3  -4        796.24        830.65        32.57 o                         
  15   3  -4       1408.05       1514.48        80.09 o                         
  17   3  -4        556.37        564.70        37.42 o                         
  19   3  -4        260.43        304.03        45.65 o                         
 -16   4  -4        101.30         84.27        33.83 o                         
 -14   4  -4        212.61        199.69        26.44 o                         
 -12   4  -4        495.60        511.94        31.90 o                         
 -10   4  -4        744.55        752.29        35.56 o                         
  -8   4  -4       1113.56       1057.97        25.86 o                         
  -6   4  -4       4628.87       4611.26        77.60 o                         
  -4   4  -4       2934.12       2904.84        45.49 o                         
  -2   4  -4       5277.13       5462.82        81.76 o                         
   0   4  -4       8006.73       8742.89       130.54 o                         
   2   4  -4        147.15        128.60         9.26 o                         
   4   4  -4       3648.87       4211.21        80.38 o                         
   6   4  -4       8482.69       9038.68       147.04 o                         
   8   4  -4       1491.34       1544.36        29.21 o                         
  10   4  -4       1215.92       1175.34        25.16 o                         
  12   4  -4       3575.12       3279.98        70.41 o                         
  14   4  -4        297.04        265.18        24.73 o                         
  16   4  -4        173.82        208.04        24.01 o                         
  18   4  -4        245.17        201.94        36.99 o                         
  20   4  -4        213.59        225.01        42.02 o                         
 -15   5  -4        341.80        265.57        46.29 o                         
 -13   5  -4        112.72        132.67        22.50 o                         
 -11   5  -4       2083.05       2111.93        72.85 o                         
  -9   5  -4       2686.86       2653.23        62.99 o                         
  -7   5  -4       2926.97       2812.27        51.99 o                         
  -5   5  -4       6019.63       5924.29        93.76 o                         
  -3   5  -4      11094.41      10825.58       162.08 o                         
  -1   5  -4       4629.71       4531.26        68.70 o                         
   1   5  -4       7049.31       7252.00       109.37 o                         
   3   5  -4       6090.09       6347.90        96.07 o                         
   5   5  -4       7178.69       7323.68       128.11 o                         
   7   5  -4       7125.78       7054.16       117.24 o                         
   9   5  -4       5074.22       4782.61        87.57 o                         
  11   5  -4        317.11        269.73        17.29 o                         
  13   5  -4       1453.61       1485.17        42.47 o                         
  15   5  -4       2126.75       2023.54        69.08 o                         
  17   5  -4        627.48        637.16        40.80 o                         
  19   5  -4        291.70        297.60        45.30 o                         
 -16   6  -4         83.51         74.64        31.67 o                         
 -14   6  -4        104.49         90.04        25.36 o                         
 -12   6  -4        112.78         90.84        20.30 o                         
 -10   6  -4        114.12        114.78        17.94 o                         
  -8   6  -4        171.18        168.04        11.26 o                         
  -6   6  -4        171.98        173.08         8.88 o                         
  -4   6  -4        158.75        154.75         7.09 o                         
  -2   6  -4        449.54        474.45        10.97 o                         
   0   6  -4       1876.16       1862.67        31.93 o                         
   2   6  -4         88.10         68.14         4.66 o                         
   4   6  -4        700.58        752.69        16.56 o                         
   6   6  -4       1094.23       1083.41        21.06 o                         
   8   6  -4         34.02         31.58         4.93 o                         
  10   6  -4        314.75        308.63        13.66 o                         
  12   6  -4        204.96        214.13        14.97 o                         
  14   6  -4        240.23        248.03        23.98 o                         
  16   6  -4        202.80        224.32        27.04 o                         
  18   6  -4        270.02        228.47        38.26 o                         
  20   6  -4        445.81        456.02        58.37 o                         
 -15   7  -4        364.08        375.29        41.58 o                         
 -13   7  -4        762.85        827.36        50.39 o                         
 -11   7  -4        648.12        677.84        34.12 o                         
  -9   7  -4       2577.74       2528.08        64.96 o                         
  -7   7  -4       1777.37       1722.08        31.06 o                         
  -5   7  -4       5523.38       5442.89        88.38 o                         
  -3   7  -4       2431.00       2338.82        42.09 o                         
  -1   7  -4       5260.86       5037.71        76.72 o                         
   1   7  -4       7795.47       8009.28       121.63 o                         
   3   7  -4       8230.63       8153.83       137.56 o                         
   5   7  -4       4751.73       4761.58        75.30 o                         
   7   7  -4       5134.89       4928.72        84.60 o                         
   9   7  -4       2582.07       2521.08        46.86 o                         
  11   7  -4       2538.60       2425.98        45.45 o                         
  13   7  -4       3308.93       3185.61        80.63 o                         
  15   7  -4        763.00        802.89        43.03 o                         
  17   7  -4        904.43        930.09        47.88 o                         
  19   7  -4        235.54        186.59        40.16 o                         
 -14   8  -4         48.84         57.44        24.47 o                         
 -12   8  -4       1667.57       1591.74        70.99 o                         
 -10   8  -4         74.07         90.79        17.75 o                         
  -8   8  -4        553.47        550.96        17.96 o                         
  -6   8  -4        933.58        937.12        21.43 o                         
  -4   8  -4        161.39        158.42         8.11 o                         
  -2   8  -4        310.71        289.62         9.22 o                         
   0   8  -4       3490.76       3631.30        55.12 o                         
   2   8  -4        634.90        714.99        15.84 o                         
   4   8  -4        683.18        681.62        15.51 o                         
   6   8  -4       1085.81       1080.05        22.09 o                         
   8   8  -4        549.61        529.77        14.57 o                         
  10   8  -4        469.69        451.34        15.80 o                         
  12   8  -4       2426.24       2223.85        55.80 o                         
  14   8  -4        154.16        164.70        20.80 o                         
  16   8  -4         77.61         92.56        21.05 o                         
  18   8  -4        189.58        198.15        37.76 o                         
 -15   9  -4         44.02         26.82        24.27 o                         
 -13   9  -4        298.26        312.16        33.78 o                         
 -11   9  -4         32.56         23.28        19.05 o                         
  -9   9  -4         44.63         21.88        17.46 o                         
  -7   9  -4       2307.09       2261.46        51.99 o                         
  -5   9  -4       1571.59       1581.50        37.68 o                         
  -3   9  -4       4712.44       4726.02        75.17 o                         
  -1   9  -4       7899.20       7811.81       120.66 o                         
   1   9  -4       4347.83       4200.93        71.92 o                         
   3   9  -4       7818.49       7922.79       132.33 o                         
   5   9  -4       4947.71       4928.72        77.33 o                         
   9   9  -4       3394.71       3354.26        63.09 o                         
  11   9  -4       1252.70       1270.57        37.49 o                         
  13   9  -4        153.13        159.84        19.38 o                         
  15   9  -4        576.45        562.49        39.43 o                         
  17   9  -4        187.16        188.66        25.57 o                         
  19   9  -4        624.96        686.53        75.38 o                         
 -14  10  -4        315.31        345.36        39.22 o                         
 -12  10  -4         41.53         19.43        20.47 o                         
 -10  10  -4        358.59        396.10        28.70 o                         
  -8  10  -4        270.07        258.15        16.53 o                         
  -6  10  -4       1177.60       1159.80        25.52 o                         
  -4  10  -4       3328.45       3281.71        55.34 o                         
  -2  10  -4       2085.34       2064.89        37.00 o                         
   0  10  -4        924.49        907.83        18.65 o                         
   2  10  -4       5265.65       5240.98        91.87 o                         
   4  10  -4       5945.40       6048.20        94.65 o                         
   6  10  -4       4371.67       4296.71        70.32 o                         
   8  10  -4       5005.07       4861.29        90.01 o                         
  10  10  -4       1741.47       1703.62        49.88 o                         
  12  10  -4        347.99        399.46        28.47 o                         
  14  10  -4        190.11        173.33        23.89 o                         
  16  10  -4        594.55        642.65        41.76 o                         
  18  10  -4        441.49        508.45        64.15 o                         
 -13  11  -4         76.59         72.73        25.62 o                         
 -11  11  -4        791.72        769.46        52.86 o                         
  -9  11  -4        858.50        898.51        38.49 o                         
  -7  11  -4        730.07        721.58        23.04 o                         
  -5  11  -4       1157.81       1136.78        26.71 o                         
  -3  11  -4       3916.69       3805.97        63.83 o                         
  -1  11  -4        552.57        544.10        15.03 o                         
   1  11  -4       1723.96       1690.87        35.46 o                         
   3  11  -4        565.70        567.08        14.91 o                         
   5  11  -4       1066.88       1049.50        25.59 o                         
   7  11  -4       1866.63       1925.68        40.42 o                         
   9  11  -4        516.69        496.36        21.53 o                         
  11  11  -4        257.24        254.49        34.62 o                         
  13  11  -4        238.16        264.18        25.25 o                         
  15  11  -4        552.91        629.75        38.73 o                         
  17  11  -4        227.76        281.50        34.33 o                         
 -14  12  -4         92.82         96.08        26.69 o                         
 -12  12  -4        232.45        198.49        28.05 o                         
 -10  12  -4       2631.25       2650.36       120.64 o                         
  -8  12  -4       1295.17       1295.55        47.98 o                         
  -6  12  -4       3417.01       3330.43        76.30 o                         
  -4  12  -4       5913.95       5736.06       106.86 o                         
  -2  12  -4       3427.88       3374.06        60.46 o                         
   0  12  -4       2088.28       2037.08        40.00 o                         
   2  12  -4       4226.11       4033.18        70.05 o                         
   4  12  -4       4540.46       4343.38        76.66 o                         
   6  12  -4       4125.89       3932.41        88.52 o                         
   8  12  -4       2225.26       2215.36        58.61 o                         
  10  12  -4       2689.27       2925.35        99.86 o                         
  12  12  -4       1738.40       1869.12        67.73 o                         
  14  12  -4       1149.12       1338.37        61.83 o                         
  16  12  -4        710.40        719.00        44.88 o                         
  18  12  -4        210.15        252.61        51.24 o                         
 -13  13  -4         48.50         62.55        24.30 o                         
 -11  13  -4        225.96        202.81        28.23 o                         
  -9  13  -4        161.18        145.69        21.57 o                         
  -7  13  -4        400.49        370.32        28.91 o                         
  -5  13  -4       1381.24       1308.20        40.27 o                         
  -3  13  -4        364.67        363.31        15.44 o                         
  -1  13  -4        391.59        373.66        15.15 o                         
   1  13  -4         25.37         22.38         6.47 o                         
   3  13  -4       1636.22       1570.54        32.32 o                         
   5  13  -4       1482.32       1383.80        31.33 o                         
   7  13  -4        112.16        121.79        13.01 o                         
   9  13  -4        501.26        511.45        31.73 o                         
  11  13  -4        551.48        515.93        38.58 o                         
  13  13  -4        384.47        388.45        34.70 o                         
  15  13  -4        371.69        398.94        44.68 o                         
  17  13  -4         39.37         79.84        37.00 o                         
 -12  14  -4        816.64        811.71        58.06 o                         
 -10  14  -4        156.27        134.27        25.12 o                         
  -8  14  -4       1038.88       1015.92        48.53 o                         
  -6  14  -4        637.85        681.51        37.63 o                         
  -4  14  -4       3002.36       2997.41        69.95 o                         
  -2  14  -4       4734.19       4584.00        92.74 o                         
   0  14  -4       8173.86       7865.46       142.05 o                         
   2  14  -4       4267.23       4205.66        85.33 o                         
   4  14  -4       3445.64       3489.98        75.08 o                         
   6  14  -4       5327.55       5293.99       127.15 o                         
   8  14  -4       1159.75       1183.18        47.79 o                         
  10  14  -4       1683.65       1604.17        59.62 o                         
  12  14  -4         70.00         56.46        19.66 o                         
  14  14  -4        219.89        236.87        28.31 o                         
  16  14  -4        301.01        284.42        35.11 o                         
 -11  15  -4        332.55        453.72        38.96 o                         
  -9  15  -4        298.30        331.80        39.38 o                         
  -7  15  -4        543.74        472.21        31.93 o                         
  -5  15  -4        691.86        711.13        32.71 o                         
  -3  15  -4        798.46        745.90        26.24 o                         
  -1  15  -4       2533.31       2546.84        64.27 o                         
   1  15  -4        229.58        269.86        14.74 o                         
   3  15  -4       2364.53       2242.04        50.73 o                         
   5  15  -4       1184.96       1169.21        40.10 o                         
   7  15  -4       1217.96       1140.11        48.73 o                         
   9  15  -4        687.96        681.67        36.73 o                         
  11  15  -4         32.52         55.61        19.26 o                         
  13  15  -4         32.47         31.42        18.80 o                         
  15  15  -4         25.55         51.10        25.08 o                         
 -12  16  -4         20.49          5.01        29.25 o                         
 -10  16  -4        177.78        195.35        44.43 o                         
  -8  16  -4        771.24        829.20        52.67 o                         
  -6  16  -4       2714.78       2728.34        80.79 o                         
  -4  16  -4       2287.04       2330.84        68.55 o                         
  -2  16  -4       1806.91       1837.28        51.90 o                         
   0  16  -4        557.35        556.68        22.23 o                         
   2  16  -4        652.71        615.95        19.92 o                         
   4  16  -4        811.20        815.74        31.82 o                         
   6  16  -4       1537.68       1509.06        62.77 o                         
   8  16  -4       1548.62       1525.30        60.85 o                         
  10  16  -4       1660.59       1736.53        69.83 o                         
  12  16  -4        802.22        837.54        45.07 o                         
  14  16  -4        449.97        491.89        39.75 o                         
  16  16  -4        179.12        237.49        54.18 o                         
 -11  17  -4        243.96        304.69        47.75 o                         
  -9  17  -4        431.64        433.54        51.09 o                         
  -7  17  -4       1784.08       1805.24        66.95 o                         
  -5  17  -4       1543.46       1616.68        55.71 o                         
  -3  17  -4       1754.46       1793.07        60.85 o                         
  -1  17  -4       1006.45       1042.29        43.15 o                         
   1  17  -4       1852.09       1700.73        48.34 o                         
   3  17  -4        709.06        659.16        31.21 o                         
   5  17  -4       1033.31       1031.76        43.01 o                         
   7  17  -4       1750.46       1717.51        71.22 o                         
   9  17  -4       1112.32       1128.49        54.76 o                         
  11  17  -4        815.87        805.13        46.16 o                         
  13  17  -4       1341.15       1315.76        57.17 o                         
  15  17  -4        777.26        778.76        52.83 o                         
 -10  18  -4        165.24        124.11        34.16 o                         
  -8  18  -4        238.34        218.49        28.45 o                         
  -6  18  -4         18.58         24.63        17.05 o                         
  -4  18  -4        193.99        193.91        21.48 o                         
  -2  18  -4        372.61        412.02        29.21 o                         
   0  18  -4        645.05        683.61        29.22 o                         
   2  18  -4        960.04        956.58        38.93 o                         
   4  18  -4        602.26        581.73        32.44 o                         
   6  18  -4        609.51        612.48        36.01 o                         
   8  18  -4        571.99        581.32        36.40 o                         
  10  18  -4        220.34        232.20        26.33 o                         
  12  18  -4         43.79         57.91        21.70 o                         
  14  18  -4        103.39        166.31        30.58 o                         
  -9  19  -4        223.35        208.24        58.45 o                         
  -7  19  -4        347.87        335.84        34.93 o                         
  -5  19  -4        772.25        785.03        37.44 o                         
  -3  19  -4        447.88        463.28        32.14 o                         
  -1  19  -4       2092.95       2084.13        88.42 o                         
   1  19  -4       2741.79       2875.79        89.94 o                         
   3  19  -4       3049.03       3117.30        95.63 o                         
   5  19  -4       1454.72       1348.20        54.81 o                         
   7  19  -4       1631.80       1628.15        63.35 o                         
   9  19  -4        358.20        375.92        34.17 o                         
  11  19  -4       1077.96       1143.48        53.03 o                         
  13  19  -4        500.03        557.02        44.79 o                         
  -8  20  -4         93.16         96.86        31.42 o                         
  -6  20  -4         74.37         96.74        28.56 o                         
  -4  20  -4         26.77         14.65        19.67 o                         
  -2  20  -4         71.36         66.01        18.95 o                         
   0  20  -4        510.54        591.06        47.24 o                         
   2  20  -4        563.92        534.86        31.94 o                         
   4  20  -4        245.59        238.36        29.44 o                         
   6  20  -4        136.87        138.46        22.85 o                         
   8  20  -4        226.42        217.56        27.02 o                         
  10  20  -4          0.75         -6.15        21.77 o                         
  12  20  -4        133.56        143.26        25.21 o                         
  -7  21  -4        923.37       1064.30       136.61 o                         
  -5  21  -4       1223.47       1225.46        83.85 o                         
  -3  21  -4        814.39        869.88        48.21 o                         
  -1  21  -4       1958.36       1997.12        85.52 o                         
   1  21  -4        318.29        300.65        29.21 o                         
   3  21  -4        463.61        471.29        32.68 o                         
   5  21  -4       1328.15       1334.71        59.20 o                         
   7  21  -4       1459.44       1503.03        67.12 o                         
   9  21  -4        907.50        889.13        60.20 o                         
  11  21  -4        617.24        590.16        47.99 o                         
  -4  22  -4        576.03        637.37        62.98 o                         
  -2  22  -4        137.50        109.46        27.59 o                         
   0  22  -4        120.87        113.93        27.23 o                         
   2  22  -4        166.43        141.04        22.37 o                         
   4  22  -4        485.31        476.33        37.56 o                         
   6  22  -4        482.46        601.40       116.17 o                         
   8  22  -4        883.55       1031.00        59.29 o                         
  10  22  -4        265.13        299.76        37.11 o                         
  -3  23  -4        553.97        540.36        51.80 o                         
  -1  23  -4         42.04         54.77        30.14 o                         
   1  23  -4        879.65        884.67        56.91 o                         
   3  23  -4        634.39        599.99        49.99 o                         
   5  23  -4        445.67        419.46        41.45 o                         
   7  23  -4        239.70        240.37        33.75 o                         
   0  24  -4        546.97        507.77        60.21 o                         
   2  24  -4        843.30        904.11        59.23 o                         
   4  24  -4        803.70        829.44        62.59 o                         
 -17   1  -3        386.48        414.08        57.64 o                         
 -15   1  -3        209.88        219.00        31.94 o                         
 -13   1  -3        875.35        854.48        39.26 o                         
 -11   1  -3       2736.30       2810.74        93.68 o                         
  -9   1  -3       5036.51       4957.91        84.71 o                         
  -7   1  -3       2119.40       2025.99        39.96 o                         
  -5   1  -3      11124.90      11245.40       186.93 o                         
  -3   1  -3       7390.44       7043.99       117.87 o                         
  -1   1  -3      15840.69      16315.70       259.31 o                         
   1   1  -3      20201.26      21993.32       375.32 o                         
   3   1  -3       9694.45      10282.29       175.37 o                         
   5   1  -3       1049.42       1011.25        24.32 o                         
   7   1  -3       7158.60       7197.02       110.75 o                         
   9   1  -3       6179.87       6295.00       108.39 o                         
  11   1  -3       2669.60       2648.34        48.48 o                         
  13   1  -3       1691.29       1685.52        44.85 o                         
  15   1  -3       1362.78       1414.58        49.80 o                         
  17   1  -3        441.77        455.79        43.59 o                         
  19   1  -3        339.23        454.52        48.79 o                         
 -16   2  -3         13.21        -17.36        23.31 o                         
 -14   2  -3        120.67         85.19        20.72 o                         
 -12   2  -3        421.08        383.83        26.84 o                         
 -10   2  -3        396.96        386.41        16.27 o                         
  -8   2  -3       1753.06       1692.76        33.40 o                         
  -6   2  -3       2895.68       2802.68        48.02 o                         
  -4   2  -3       2795.73       2863.53        54.04 o                         
  -2   2  -3       6930.07       7589.24       118.13 o                         
   0   2  -3       9859.57      10208.44       155.26 o                         
   2   2  -3        471.16        550.37        13.46 o                         
   4   2  -3       1096.11       1105.88        20.09 o                         
   6   2  -3       4041.46       4355.08        74.61 o                         
   8   2  -3       1527.37       1600.74        29.92 o                         
  10   2  -3        832.71        791.38        20.93 o                         
  12   2  -3        630.62        583.09        29.12 o                         
  14   2  -3        225.27        223.80        21.24 o                         
  16   2  -3        258.44        296.28        26.62 o                         
  18   2  -3        288.76        300.71        46.82 o                         
  20   2  -3         90.38        119.41        36.75 o                         
 -17   3  -3        181.32        119.44        29.55 o                         
 -15   3  -3        460.30        481.73        43.58 o                         
 -13   3  -3        968.38        988.32        42.05 o                         
 -11   3  -3       2218.12       2263.66        64.58 o                         
  -9   3  -3       1046.00       1020.71        22.48 o                         
  -7   3  -3       1945.07       1938.28        33.79 o                         
  -5   3  -3       1018.99        913.68        20.90 o                         
  -3   3  -3       2535.20       2575.75        42.57 o                         
  -1   3  -3        964.27       1055.68        41.63 o                         
   1   3  -3      13636.50      14139.82       230.97 o                         
   3   3  -3      12579.20      12686.61       206.62 o                         
   5   3  -3      15520.21      16175.84       264.91 o                         
   7   3  -3       3167.72       3113.95        57.34 o                         
   9   3  -3       3197.55       3177.49        60.62 o                         
  11   3  -3       1750.95       1746.32        34.25 o                         
  13   3  -3       4182.88       4020.15        94.48 o                         
  15   3  -3        797.67        793.13        36.41 o                         
  17   3  -3        345.26        386.59        41.30 o                         
  19   3  -3        523.63        543.87        58.93 o                         
 -16   4  -3        247.37        197.82        44.90 o                         
 -14   4  -3        588.88        636.09        40.08 o                         
 -12   4  -3       2943.38       2951.77        87.38 o                         
 -10   4  -3        698.00        709.97        22.68 o                         
  -8   4  -3       3236.75       3187.80        54.05 o                         
  -6   4  -3       1648.37       1565.78        31.90 o                         
  -4   4  -3       2526.73       2405.39        39.23 o                         
  -2   4  -3       6889.14       6818.92       111.45 o                         
   0   4  -3       9720.59      10007.18       164.89 o                         
   2   4  -3       7820.29       7978.63       138.59 o                         
   4   4  -3       3047.54       2952.92        53.55 o                         
   6   4  -3       8950.28       8905.55       145.69 o                         
   8   4  -3       6477.96       6622.64       110.36 o                         
  10   4  -3       3276.58       3237.59        61.82 o                         
  12   4  -3       3592.22       3516.74        72.03 o                         
  14   4  -3       1644.57       1484.09        59.25 o                         
  16   4  -3        130.87        121.98        19.51 o                         
  18   4  -3        523.24        532.02        54.70 o                         
  20   4  -3        178.02        180.03        41.93 o                         
 -17   5  -3        285.45        241.90        35.16 o                         
 -15   5  -3        368.29        354.26        37.26 o                         
 -13   5  -3        370.50        349.12        32.03 o                         
 -11   5  -3        152.41        167.30        16.23 o                         
  -9   5  -3        149.05        142.03        10.13 o                         
  -7   5  -3       3119.70       3058.43        54.96 o                         
  -5   5  -3       1526.08       1497.87        24.71 o                         
  -3   5  -3        722.47        681.96        13.86 o                         
  -1   5  -3       5391.29       5689.91        89.82 o                         
   1   5  -3       6180.84       6793.50        97.29 o                         
   3   5  -3          9.52         11.10         3.67 o                         
   5   5  -3        327.85        331.80        20.92 o                         
   7   5  -3       1925.24       2076.07        42.34 o                         
   9   5  -3        591.11        593.06        15.58 o                         
  11   5  -3       7651.76       7453.51       137.85 o                         
  13   5  -3         84.39         75.23        13.50 o                         
  15   5  -3       1011.70       1025.16        42.66 o                         
  17   5  -3        206.24        256.85        38.61 o                         
  19   5  -3        144.51        165.93        37.04 o                         
 -16   6  -3        104.38        108.67        32.64 o                         
 -14   6  -3        993.69        962.65        54.99 o                         
 -12   6  -3        362.78        364.84        35.68 o                         
 -10   6  -3       1466.21       1392.48        40.40 o                         
  -8   6  -3       2518.70       2547.55        47.70 o                         
  -6   6  -3       4730.26       4451.25        68.60 o                         
  -4   6  -3      13469.80      13284.56       200.61 o                         
  -2   6  -3      20718.79      21131.95       336.96 o                         
   0   6  -3       2477.88       2291.75        34.38 o                         
   2   6  -3       9978.28      10511.98       156.22 o                         
   4   6  -3       8780.00       9116.34       154.65 o                         
   6   6  -3       3104.38       3158.31        56.53 o                         
   8   6  -3       5096.61       4967.04        92.20 o                         
  10   6  -3       7223.34       7015.38       136.86 o                         
  12   6  -3       3668.26       3718.74        81.22 o                         
  14   6  -3       2576.83       2629.03        76.65 o                         
  16   6  -3       1242.22       1321.59        54.07 o                         
  18   6  -3        480.39        439.62        51.93 o                         
  20   6  -3        249.70        266.45        43.98 o                         
 -15   7  -3        486.86        460.67        38.39 o                         
 -13   7  -3        396.53        337.32        35.71 o                         
 -11   7  -3        243.26        248.22        23.10 o                         
  -9   7  -3        170.43        153.25        10.53 o                         
  -7   7  -3       1162.04       1135.62        21.89 o                         
  -5   7  -3       2970.41       2827.20        48.50 o                         
  -3   7  -3        306.77        304.83         9.05 o                         
  -1   7  -3       5562.96       5728.14        89.49 o                         
   1   7  -3       3297.15       3431.36        53.84 o                         
   3   7  -3       1176.34       1230.94        23.41 o                         
   5   7  -3       1480.94       1827.00        33.89 o                         
   7   7  -3        430.32        451.39        12.31 o                         
   9   7  -3       2622.57       2547.12        48.15 o                         
  11   7  -3       2136.62       2007.06        45.28 o                         
  13   7  -3         30.37         27.32        10.81 o                         
  15   7  -3        360.36        295.83        29.40 o                         
  17   7  -3       1036.60       1037.71        68.54 o                         
  19   7  -3         47.21         46.54        33.92 o                         
 -16   8  -3        753.31        770.96        54.39 o                         
 -14   8  -3       1186.50       1320.87        57.21 o                         
 -12   8  -3       2386.82       2456.06        90.26 o                         
 -10   8  -3       4420.85       4382.78       114.42 o                         
  -8   8  -3       2391.58       2296.67        37.76 o                         
  -6   8  -3        794.11        790.70        18.55 o                         
  -4   8  -3       3309.96       3488.68        74.17 o                         
  -2   8  -3       6036.14       5965.60       104.35 o                         
   0   8  -3      10073.57      10072.39       166.61 o                         
   2   8  -3       7722.38       7382.46       135.21 o                         
   4   8  -3       6510.67       6171.43       105.05 o                         
   6   8  -3       4726.62       4462.94        77.45 o                         
   8   8  -3       6912.50       6775.42       114.53 o                         
  10   8  -3       4783.27       4649.37        81.83 o                         
  12   8  -3       2222.84       2183.31        47.21 o                         
  14   8  -3         61.65         94.26        19.46 o                         
  16   8  -3        476.51        465.74        36.18 o                         
  18   8  -3        272.03        353.27        48.52 o                         
 -15   9  -3       1137.24       1154.99        67.42 o                         
 -13   9  -3        653.64        617.48        38.46 o                         
 -11   9  -3        834.39        851.37        46.54 o                         
  -9   9  -3        938.21        888.84        23.87 o                         
  -7   9  -3        259.74        214.73        10.26 o                         
  -5   9  -3         62.34         75.90         6.06 o                         
  -3   9  -3       4154.75       4161.62        73.01 o                         
  -1   9  -3       7051.12       7289.76       131.51 o                         
   1   9  -3       4682.40       4410.26        86.02 o                         
   3   9  -3       7735.01       7846.25       130.00 o                         
   5   9  -3       4218.15       4006.20        69.38 o                         
   7   9  -3       2092.42       1971.93        37.70 o                         
   9   9  -3       1566.52       1632.24        33.53 o                         
  11   9  -3        379.34        330.88        22.67 o                         
  13   9  -3        238.21        216.43        18.48 o                         
  15   9  -3        115.84        120.53        21.79 o                         
  17   9  -3        172.56        200.36        37.72 o                         
  19   9  -3        296.51        325.80        49.45 o                         
 -16  10  -3        207.87        303.00        76.04 o                         
 -14  10  -3         64.73         44.59        20.87 o                         
 -12  10  -3       1517.87       1490.28        70.45 o                         
 -10  10  -3        599.21        684.55        35.53 o                         
  -8  10  -3        820.15        828.39        23.66 o                         
  -6  10  -3       3764.33       3675.20        61.16 o                         
  -4  10  -3       3332.61       3254.41        57.29 o                         
  -2  10  -3       4497.24       4475.13        74.91 o                         
   0  10  -3       7328.54       7357.99       115.62 o                         
   2  10  -3        752.43        716.71        20.17 o                         
   4  10  -3        630.83        600.63        19.71 o                         
   6  10  -3       3818.74       3907.23        66.69 o                         
   8  10  -3      10378.48      10043.16       193.22 o                         
  10  10  -3       2456.91       2434.91        54.87 o                         
  12  10  -3       3481.28       3363.26        87.21 o                         
  14  10  -3        874.05        898.26        40.49 o                         
  16  10  -3        624.36        584.26        39.49 o                         
  18  10  -3        818.54        937.69        78.62 o                         
 -15  11  -3         70.68         59.26        24.47 o                         
 -13  11  -3        234.96        244.95        33.58 o                         
 -11  11  -3       1125.64       1185.48        53.50 o                         
  -9  11  -3       2346.53       2216.94        63.82 o                         
  -7  11  -3       4296.69       4098.60        78.37 o                         
  -5  11  -3       4138.20       4067.25        74.38 o                         
  -3  11  -3       6016.27       5652.96        92.40 o                         
  -1  11  -3       6605.84       6463.30       113.26 o                         
   1  11  -3       4550.53       4711.23        84.65 o                         
   3  11  -3        661.26        635.37        14.29 o                         
   5  11  -3       1080.91       1035.25        31.96 o                         
   7  11  -3       1842.46       1819.84        39.60 o                         
   9  11  -3       3613.16       3463.59        71.62 o                         
  11  11  -3       3067.95       2936.63        91.58 o                         
  13  11  -3       2464.45       2424.97        78.12 o                         
  15  11  -3       1108.69       1171.62        52.57 o                         
  17  11  -3        413.53        460.64        51.92 o                         
 -14  12  -3        314.26        343.57        37.28 o                         
 -12  12  -3        401.04        383.23        35.69 o                         
 -10  12  -3        587.33        560.88        31.15 o                         
  -8  12  -3        582.53        547.00        21.80 o                         
  -6  12  -3        370.63        315.20        15.16 o                         
  -4  12  -3         53.66         57.84         7.11 o                         
  -2  12  -3        398.97        389.20        14.09 o                         
   0  12  -3        270.82        238.81         9.41 o                         
   2  12  -3        338.54        289.24         9.82 o                         
   4  12  -3       3002.85       2959.44        58.59 o                         
   6  12  -3        708.72        652.06        16.49 o                         
   8  12  -3       4544.03       4297.69        77.72 o                         
  10  12  -3       1882.90       1766.11        61.06 o                         
  12  12  -3        119.64        139.42        22.32 o                         
  14  12  -3        101.66        112.22        19.85 o                         
  16  12  -3         47.01         44.95        23.90 o                         
  18  12  -3        529.41        627.21        60.85 o                         
 -13  13  -3       1708.98       1861.36        80.93 o                         
 -11  13  -3        793.00        856.76        45.93 o                         
  -9  13  -3        574.07        581.41        27.15 o                         
  -7  13  -3       1364.58       1326.61        45.38 o                         
  -5  13  -3        802.93        786.16        23.39 o                         
  -3  13  -3       1706.51       1751.64        36.36 o                         
  -1  13  -3       2958.14       2846.40        54.30 o                         
   1  13  -3       5409.40       5211.50        91.81 o                         
   3  13  -3       8857.86       8633.36       133.77 o                         
   5  13  -3       8181.03       7896.83       131.58 o                         
   7  13  -3       6598.17       6278.42       107.51 o                         
   9  13  -3       1273.56       1347.72        47.35 o                         
  11  13  -3       1867.28       1879.65        68.44 o                         
  13  13  -3       1342.08       1304.66        60.95 o                         
  15  13  -3        426.91        438.17        36.93 o                         
  17  13  -3        467.51        528.10        58.28 o                         
 -14  14  -3         22.59         32.49        23.65 o                         
 -12  14  -3         65.83         50.25        21.66 o                         
 -10  14  -3        113.16        134.38        21.83 o                         
  -8  14  -3        170.59        164.27        19.38 o                         
  -6  14  -3        775.37        728.34        28.30 o                         
  -4  14  -3       1396.16       1361.36        33.68 o                         
  -2  14  -3        113.80        116.54         9.47 o                         
   0  14  -3        818.28        781.40        19.86 o                         
   2  14  -3        488.76        487.41        14.97 o                         
   4  14  -3       1845.15       1751.99        33.62 o                         
   6  14  -3       2554.86       2445.38        55.29 o                         
   8  14  -3        788.27        751.84        33.24 o                         
  10  14  -3         33.93         56.95        17.50 o                         
  12  14  -3          4.04          8.74        17.93 o                         
  14  14  -3        332.86        328.39        33.53 o                         
  16  14  -3          8.80        -30.40        30.40 o                         
 -13  15  -3        253.08        294.60        34.19 o                         
 -11  15  -3        504.05        535.99        52.61 o                         
  -9  15  -3       1504.21       1563.74        74.61 o                         
  -7  15  -3        603.21        644.40        33.14 o                         
  -5  15  -3       1739.12       1657.34        43.49 o                         
  -3  15  -3       1320.53       1322.20        34.71 o                         
  -1  15  -3       3034.99       2902.84        59.68 o                         
   1  15  -3       2595.52       2615.82        52.65 o                         
   3  15  -3       3511.55       3318.42        63.34 o                         
   5  15  -3       1600.23       1541.60        43.81 o                         
   7  15  -3       1892.52       1871.05        57.81 o                         
   9  15  -3       2182.55       2174.77        82.38 o                         
  11  15  -3       1117.06       1220.29        54.85 o                         
  13  15  -3       1335.58       1406.62        61.42 o                         
  15  15  -3        561.77        640.46        47.05 o                         
 -12  16  -3         84.27         53.63        27.23 o                         
 -10  16  -3        357.55        352.52        40.63 o                         
  -8  16  -3        129.51        126.58        24.31 o                         
  -6  16  -3        254.82        233.06        23.84 o                         
  -4  16  -3       2349.53       2304.23        59.03 o                         
  -2  16  -3        835.23        843.33        30.35 o                         
   0  16  -3       1718.55       1748.32        40.95 o                         
   2  16  -3       3909.54       3791.66        83.39 o                         
   4  16  -3       1599.91       1627.69        43.91 o                         
   6  16  -3        574.58        573.90        27.31 o                         
   8  16  -3       1489.02       1484.82        57.82 o                         
  10  16  -3        207.00        249.07        27.94 o                         
  12  16  -3        490.17        554.18        37.58 o                         
  14  16  -3        350.77        348.01        35.23 o                         
  16  16  -3        127.44        142.20        39.21 o                         
 -11  17  -3        410.24        451.22        53.39 o                         
  -9  17  -3        612.32        634.95        48.48 o                         
  -7  17  -3        787.72        801.85        35.88 o                         
  -5  17  -3        786.12        796.32        36.79 o                         
  -3  17  -3        461.51        442.20        28.63 o                         
  -1  17  -3        866.19        840.66        34.28 o                         
   1  17  -3        636.40        607.78        22.72 o                         
   3  17  -3         60.12         64.92        12.44 o                         
   5  17  -3        364.08        383.20        25.84 o                         
   7  17  -3        765.89        825.18        41.73 o                         
   9  17  -3        712.74        726.93        46.98 o                         
  11  17  -3        623.74        623.65        39.53 o                         
  13  17  -3        371.33        382.61        35.62 o                         
  15  17  -3          3.85          5.72        30.55 o                         
 -10  18  -3        572.25        572.04        51.35 o                         
  -8  18  -3       1574.03       1585.09        68.00 o                         
  -6  18  -3       2034.83       2008.68        70.07 o                         
  -4  18  -3       1264.47       1249.64        45.32 o                         
  -2  18  -3       2484.77       2422.73        78.53 o                         
   0  18  -3       1658.99       1647.62        54.87 o                         
   4  18  -3        890.62        828.77        37.50 o                         
   6  18  -3       1107.99       1145.19        52.08 o                         
   8  18  -3        461.33        461.01        35.30 o                         
  10  18  -3       2672.03       2866.88        95.99 o                         
  12  18  -3        438.00        405.89        36.63 o                         
  14  18  -3        558.19        639.27        43.51 o                         
  -9  19  -3        137.05        145.43        30.66 o                         
  -7  19  -3        240.41        229.15        25.44 o                         
  -5  19  -3        117.73         95.59        17.87 o                         
  -3  19  -3         33.94         32.89        16.76 o                         
  -1  19  -3        158.87        156.92        19.05 o                         
   1  19  -3        510.68        479.27        29.52 o                         
   3  19  -3       1152.04       1148.21        45.16 o                         
   5  19  -3        147.80        133.76        21.03 o                         
   7  19  -3         20.47          3.39        16.93 o                         
   9  19  -3        316.24        322.72        32.93 o                         
  11  19  -3         18.90         16.16        19.44 o                         
  13  19  -3        162.18        152.79        28.41 o                         
  -8  20  -3        227.86        201.63        34.13 o                         
  -6  20  -3        346.51        395.83        40.76 o                         
  -4  20  -3        495.30        550.63        34.35 o                         
  -2  20  -3       1456.10       1440.71        70.48 o                         
   0  20  -3       1776.14       1751.60        66.67 o                         
   2  20  -3       2784.82       2753.36        97.14 o                         
   4  20  -3       2626.13       2631.31        82.46 o                         
   6  20  -3       2007.06       2017.43        74.75 o                         
   8  20  -3       2115.18       2212.46        79.10 o                         
  10  20  -3        608.38        608.03        40.59 o                         
  12  20  -3        148.98        188.26        33.96 o                         
  -7  21  -3         34.16         35.73        25.37 o                         
  -5  21  -3         34.48         27.16        23.51 o                         
  -3  21  -3        259.60        330.06        37.86 o                         
  -1  21  -3        286.18        353.54        36.60 o                         
   1  21  -3        590.70        623.21        37.50 o                         
   3  21  -3        818.99        789.43        38.23 o                         
   5  21  -3        883.73        912.74        47.06 o                         
   7  21  -3        542.70        584.66        39.04 o                         
   9  21  -3        423.40        431.54        37.20 o                         
  11  21  -3         48.06         35.38        21.41 o                         
  -6  22  -3       1562.35       1591.60        82.41 o                         
  -4  22  -3       1343.95       1272.00        61.65 o                         
  -2  22  -3       1353.19       1410.87        68.57 o                         
   0  22  -3        805.95        766.37        41.47 o                         
   2  22  -3        693.15        669.76        42.24 o                         
   4  22  -3         49.58         68.86        21.27 o                         
   6  22  -3        524.18        516.14        39.59 o                         
   8  22  -3        488.45        489.18        43.91 o                         
  10  22  -3        483.47        527.12        40.45 o                         
  -5  23  -3        516.74        503.43        47.84 o                         
  -3  23  -3       1211.49       1301.61        80.01 o                         
  -1  23  -3        968.41       1037.19        67.98 o                         
   1  23  -3        810.19        841.72        44.89 o                         
   3  23  -3        906.12        926.18        59.57 o                         
   5  23  -3        111.28        113.47        23.78 o                         
   7  23  -3        299.96        267.09        31.23 o                         
  -2  24  -3        205.89        196.22        32.81 o                         
   0  24  -3        637.82        644.58        40.13 o                         
   2  24  -3        390.01        396.10        39.65 o                         
   4  24  -3        149.31        111.78        26.95 o                         
   6  24  -3        115.05        114.19        26.86 o                         
 -18   0  -2        384.65        400.00        47.85 o                         
 -16   0  -2        340.87        370.66        55.30 o                         
 -14   0  -2        313.30        355.52        44.66 o                         
 -12   0  -2        619.45        633.50        43.21 o                         
  -8   0  -2       1038.69        933.54        28.55 o                         
  -6   0  -2      14193.90      13808.14       328.70 o                         
  -4   0  -2      15418.65      15125.78       325.24 o                         
   0   0  -2      19095.57      20500.69       461.26 o                         
   4   0  -2       6543.83       6859.40       150.83 o                         
   6   0  -2      10691.69      10777.11       234.41 o                         
   8   0  -2       2049.53       1952.04        52.89 o                         
  10   0  -2       3068.30       3001.34        89.60 o                         
  12   0  -2      10145.63       9811.37       248.75 o                         
  14   0  -2       3159.72       3256.73       143.20 o                         
  16   0  -2       2708.91       2931.77       162.80 o                         
  18   0  -2        978.68       1100.96        87.47 o                         
  20   0  -2        161.45        182.50        47.66 o                         
 -17   1  -2        392.84        418.17        35.82 o                         
 -15   1  -2         36.76         -1.31        21.46 o                         
 -13   1  -2        196.94        194.66        20.81 o                         
 -11   1  -2        632.88        634.59        19.43 o                         
  -9   1  -2       1092.31       1078.25        24.52 o                         
  -7   1  -2       1651.31       1626.87        32.34 o                         
  -5   1  -2        135.34        126.41         7.24 o                         
  -3   1  -2       4663.90       4600.72        78.29 o                         
   1   1  -2      14615.24      15957.73       281.12 o                         
   3   1  -2       5780.35       6168.35        97.14 o                         
   5   1  -2       2351.85       2655.86        45.67 o                         
   7   1  -2       5547.74       6437.02       116.76 o                         
   9   1  -2       1360.32       1316.36        28.46 o                         
  11   1  -2         30.90         28.69         5.59 o                         
  13   1  -2       3842.14       3740.18        92.34 o                         
  15   1  -2       1706.17       1755.03        68.32 o                         
  17   1  -2        537.43        605.38        53.70 o                         
  19   1  -2        107.56        106.33        30.04 o                         
 -18   2  -2        252.23        228.44        38.44 o                         
 -16   2  -2       1105.46       1120.83        56.02 o                         
 -14   2  -2       1735.94       1804.19        68.01 o                         
 -12   2  -2       1027.75       1092.55        38.40 o                         
 -10   2  -2       5562.64       5454.34        89.86 o                         
  -8   2  -2       3880.39       3760.84        65.95 o                         
  -6   2  -2       1278.87       1283.77        33.15 o                         
  -4   2  -2       3940.17       4216.15        93.67 o                         
  -2   2  -2        182.24        253.79         9.30 o                         
   0   2  -2       8013.02       8919.56       162.84 o                         
   2   2  -2      28335.39      29588.06       665.10 o                         
   4   2  -2      21980.34      22235.12       341.11 o                         
   6   2  -2      18970.16      18966.90       326.63 o                         
   8   2  -2       7998.96       7920.47       129.43 o                         
  10   2  -2       7377.70       7167.65       118.32 o                         
  12   2  -2        415.66        406.47        15.10 o                         
  14   2  -2        283.00        273.92        45.09 o                         
  16   2  -2        224.35        254.03        35.03 o                         
  18   2  -2         33.67         23.42        24.50 o                         
  20   2  -2        341.77        349.70        56.49 o                         
 -17   3  -2        512.29        508.69        54.34 o                         
 -15   3  -2        110.06         97.07        21.80 o                         
 -13   3  -2        846.69        824.17        37.79 o                         
 -11   3  -2       2274.46       2252.90        53.61 o                         
  -9   3  -2       2317.07       2275.72        42.70 o                         
  -7   3  -2       1361.99       1354.17        27.55 o                         
  -5   3  -2       2284.09       2207.83        38.46 o                         
  -3   3  -2         88.64         81.10         5.25 o                         
  -1   3  -2       9834.02      11215.44       191.91 o                         
   1   3  -2        350.03        359.27         8.24 o                         
   3   3  -2      25295.73      25800.16       425.04 o                         
   5   3  -2      16367.62      16541.75       261.11 o                         
   7   3  -2      16801.44      17806.33       289.31 o                         
   9   3  -2       2751.10       2720.11        54.91 o                         
  11   3  -2       1999.27       1908.55        37.54 o                         
  13   3  -2        868.92        817.87        29.26 o                         
  15   3  -2        516.08        479.65        32.71 o                         
  17   3  -2         98.37         61.59        24.86 o                         
  19   3  -2        259.77        290.79        48.10 o                         
 -18   4  -2        220.38        185.85        31.67 o                         
 -16   4  -2        152.15        134.01        28.42 o                         
 -14   4  -2        292.96        288.45        28.34 o                         
 -12   4  -2        396.76        408.96        22.04 o                         
 -10   4  -2       1662.46       1699.28        36.98 o                         
  -8   4  -2       3313.81       3266.79        59.33 o                         
  -6   4  -2       1159.45       1086.38        23.36 o                         
  -4   4  -2      10397.50      10817.75       180.41 o                         
  -2   4  -2       5965.65       6245.00        99.68 o                         
   0   4  -2      20938.93      21236.34       320.44 o                         
   2   4  -2      11904.93      12417.89       207.78 o                         
   4   4  -2       4925.42       5195.20        81.75 o                         
   6   4  -2       3731.23       4237.16        73.33 o                         
   8   4  -2       2320.74       2352.70        48.78 o                         
  10   4  -2        565.76        598.21        22.93 o                         
  12   4  -2       1900.51       1794.40        56.47 o                         
  14   4  -2       2744.91       2708.04        80.53 o                         
  16   4  -2        816.06        871.87        54.13 o                         
  18   4  -2        176.12        204.66        37.72 o                         
  20   4  -2        124.42        170.42        38.40 o                         
 -17   5  -2        686.17        716.89        55.18 o                         
 -15   5  -2        996.80       1016.96        48.99 o                         
 -13   5  -2        357.73        373.66        31.87 o                         
 -11   5  -2       1120.42       1126.39        37.15 o                         
  -9   5  -2       3150.84       3098.74        58.60 o                         
  -7   5  -2       3939.67       3838.85        67.81 o                         
  -5   5  -2       9187.36       9122.26       140.17 o                         
  -3   5  -2       5628.16       5495.36        92.26 o                         
  -1   5  -2       8441.31       8569.81       166.16 o                         
   1   5  -2      23918.67      24423.06       393.52 o                         
   3   5  -2      11547.39      12194.01       188.49 o                         
   5   5  -2       6394.73       6412.00       103.52 o                         
   7   5  -2       2411.27       2294.74        42.00 o                         
   9   5  -2       3897.01       3714.72        78.28 o                         
  11   5  -2       2422.49       2433.86        66.37 o                         
  13   5  -2        605.97        624.83        29.19 o                         
  15   5  -2        486.76        550.35        32.29 o                         
  17   5  -2        641.96        661.89        55.89 o                         
  19   5  -2        906.85       1013.83       115.58 o                         
 -16   6  -2         88.70         56.90        25.62 o                         
 -14   6  -2         39.35         29.31        17.32 o                         
 -12   6  -2        127.05        128.91        17.32 o                         
 -10   6  -2        599.56        584.49        17.39 o                         
  -8   6  -2        201.52        199.20         9.81 o                         
  -6   6  -2        121.10        134.81         7.17 o                         
  -4   6  -2       1045.30       1124.95        22.18 o                         
  -2   6  -2        547.33        642.65        13.87 o                         
   0   6  -2        737.46        815.55        15.43 o                         
   2   6  -2       2852.11       3044.48        53.03 o                         
   4   6  -2        984.44        994.97        19.18 o                         
   6   6  -2       1984.45       2227.35        39.76 o                         
   8   6  -2        160.35        170.53         9.46 o                         
  10   6  -2        414.00        401.60        14.17 o                         
  12   6  -2         34.38         58.84         9.48 o                         
  14   6  -2        386.77        399.74        30.50 o                         
  16   6  -2        116.55        135.30        30.76 o                         
  18   6  -2        122.60        124.93        34.95 o                         
 -17   7  -2         36.59         35.37        30.52 o                         
 -15   7  -2         47.79         52.63        20.85 o                         
 -13   7  -2       1101.14       1160.30        47.29 o                         
 -11   7  -2       2037.00       1967.76        62.74 o                         
  -9   7  -2       2309.55       2334.39        41.51 o                         
  -7   7  -2       8281.97       8188.13       136.25 o                         
  -5   7  -2       3920.05       3734.95        63.20 o                         
  -3   7  -2       6610.46       6524.66       131.29 o                         
  -1   7  -2       8907.81       8842.83       157.70 o                         
   1   7  -2      14214.10      14612.15       263.80 o                         
   3   7  -2      10676.67      10647.22       174.39 o                         
   5   7  -2      11048.58      10890.87       181.52 o                         
   7   7  -2       5114.56       4950.28        81.97 o                         
   9   7  -2       3028.64       2937.52        50.83 o                         
  11   7  -2       1243.22       1261.20        29.89 o                         
  13   7  -2       2750.46       2658.09        74.85 o                         
  15   7  -2       2179.95       2259.08        77.19 o                         
  17   7  -2        353.00        398.68        49.38 o                         
  19   7  -2        449.72        418.88        54.68 o                         
 -16   8  -2         31.93         14.25        22.21 o                         
 -14   8  -2        155.34        151.75        23.20 o                         
 -12   8  -2        710.56        719.18        37.41 o                         
 -10   8  -2        953.66        981.81        28.97 o                         
  -8   8  -2        653.50        615.66        15.65 o                         
  -6   8  -2       1378.14       1363.61        28.00 o                         
  -4   8  -2        132.79        141.95         8.32 o                         
  -2   8  -2        960.46       1018.22        39.69 o                         
   0   8  -2       5778.26       6264.45        98.21 o                         
   2   8  -2       3352.69       3448.36        60.17 o                         
   4   8  -2        131.44        164.98         7.18 o                         
   6   8  -2       2082.65       2009.98        39.85 o                         
   8   8  -2        270.20        252.82        11.52 o                         
  10   8  -2        117.20        148.87        10.68 o                         
  12   8  -2       1231.98       1203.24        32.75 o                         
  14   8  -2        405.18        418.94        31.11 o                         
  16   8  -2         61.26         65.74        29.16 o                         
  18   8  -2         19.40         25.82        31.23 o                         
 -17   9  -2        142.32        105.81        30.44 o                         
 -15   9  -2         68.27         55.38        20.64 o                         
 -13   9  -2        407.07        431.06        33.49 o                         
 -11   9  -2       1921.54       1911.90        57.90 o                         
  -9   9  -2       1417.69       1360.54        29.38 o                         
  -7   9  -2       3286.48       3369.45        58.19 o                         
  -5   9  -2       3063.12       3074.69        52.02 o                         
  -3   9  -2        577.55        538.88        16.39 o                         
  -1   9  -2       7661.46       7882.45       150.87 o                         
   1   9  -2       8606.87       8504.00       138.40 o                         
   3   9  -2       8236.02       8618.44       144.56 o                         
   5   9  -2      14821.61      14927.61       243.63 o                         
   7   9  -2       7578.79       7507.55       119.11 o                         
   9   9  -2        871.03        878.74        29.94 o                         
  11   9  -2       1698.60       1692.67        41.87 o                         
  13   9  -2        736.11        759.30        32.77 o                         
  15   9  -2        553.69        623.39        36.97 o                         
  17   9  -2        726.59        720.43        61.19 o                         
  19   9  -2         38.54          8.15        31.13 o                         
 -16  10  -2        610.65        611.32        44.82 o                         
 -14  10  -2        197.53        206.01        26.19 o                         
 -12  10  -2        835.31        955.27        45.50 o                         
 -10  10  -2       1264.16       1245.40        46.33 o                         
  -8  10  -2       1772.81       1809.67        45.71 o                         
  -6  10  -2        395.58        384.23        11.82 o                         
  -4  10  -2       6515.26       6344.44       116.05 o                         
  -2  10  -2       1284.32       1375.93        29.12 o                         
   0  10  -2       3366.48       3248.98        61.79 o                         
   2  10  -2       3170.61       3219.40        52.37 o                         
   4  10  -2       5158.38       5174.84        88.71 o                         
   6  10  -2       7957.78       8146.50       134.84 o                         
   8  10  -2       8978.96       8749.50       149.57 o                         
  10  10  -2       2460.60       2360.05        52.01 o                         
  12  10  -2        917.42        892.25        33.15 o                         
  14  10  -2        309.96        310.82        29.94 o                         
  16  10  -2         99.87        137.66        32.53 o                         
  18  10  -2        263.01        209.38        39.85 o                         
 -15  11  -2        104.50        138.58        31.90 o                         
 -13  11  -2        127.23        105.03        20.87 o                         
 -11  11  -2        312.11        305.71        27.38 o                         
  -9  11  -2       1783.19       1766.96        50.16 o                         
  -7  11  -2       2697.42       2586.43        47.93 o                         
  -5  11  -2       1136.10       1142.62        24.26 o                         
  -3  11  -2       2420.13       2288.01        46.01 o                         
  -1  11  -2       2590.74       2522.93        47.82 o                         
   1  11  -2       2830.55       2852.62        50.00 o                         
   3  11  -2       1997.33       1986.29        31.52 o                         
   5  11  -2        149.19        167.29         9.23 o                         
   7  11  -2        222.43        224.29        11.17 o                         
   9  11  -2         28.26         47.08         7.80 o                         
  11  11  -2        138.19        146.63        15.64 o                         
  13  11  -2        825.21        809.25        39.09 o                         
  15  11  -2        255.19        257.59        39.24 o                         
  17  11  -2        302.76        349.17        48.53 o                         
 -16  12  -2        439.26        542.71        52.45 o                         
 -14  12  -2        277.98        312.32        39.03 o                         
 -12  12  -2        359.63        364.79        31.50 o                         
 -10  12  -2       1048.01       1092.63        45.72 o                         
  -8  12  -2       4208.89       4153.11        85.13 o                         
  -6  12  -2       2086.35       1999.42        40.07 o                         
  -4  12  -2       8018.30       7678.77       131.80 o                         
  -2  12  -2       8115.78       8008.31       138.32 o                         
   0  12  -2       7120.80       7048.35       115.33 o                         
   2  12  -2       2113.72       2016.26        34.05 o                         
   4  12  -2       5679.25       5598.64        87.94 o                         
   6  12  -2        258.16        271.69        11.13 o                         
   8  12  -2       1304.91       1266.61        33.60 o                         
  10  12  -2       1638.83       1636.52        55.96 o                         
  12  12  -2       1338.50       1472.08        53.61 o                         
  14  12  -2        973.57       1081.86        55.54 o                         
  16  12  -2       1473.37       1674.81        89.38 o                         
  18  12  -2        228.78        267.42        44.16 o                         
 -15  13  -2         37.44         34.28        25.19 o                         
 -13  13  -2         61.25         68.42        22.77 o                         
 -11  13  -2         39.49         38.36        16.42 o                         
  -9  13  -2        274.73        265.21        20.75 o                         
  -7  13  -2        136.10        146.12        12.14 o                         
  -5  13  -2        771.20        730.09        20.35 o                         
  -3  13  -2        683.36        660.52        16.49 o                         
  -1  13  -2       1911.15       1829.85        36.70 o                         
   1  13  -2       1434.24       1383.70        27.59 o                         
   3  13  -2        453.42        431.01        12.12 o                         
   5  13  -2        492.09        467.16        13.35 o                         
   7  13  -2       1715.60       1645.70        35.79 o                         
   9  13  -2        244.26        264.58        22.42 o                         
  11  13  -2         17.59         21.57        17.99 o                         
  13  13  -2        238.24        271.02        25.48 o                         
  15  13  -2        194.14        185.77        29.88 o                         
  17  13  -2         35.55         44.10        29.60 o                         
 -14  14  -2        843.27        961.26        61.65 o                         
 -12  14  -2        891.82        895.53        49.75 o                         
 -10  14  -2       3095.90       3201.90       108.51 o                         
  -8  14  -2       1444.36       1492.57        47.66 o                         
  -6  14  -2       5571.75       5328.12       111.09 o                         
  -4  14  -2        658.09        638.64        24.43 o                         
  -2  14  -2       2794.94       2715.15        54.75 o                         
   0  14  -2       2148.42       2099.33        41.97 o                         
   2  14  -2       6969.18       6777.09       107.59 o                         
   4  14  -2       3821.89       3746.31        73.78 o                         
   6  14  -2       4293.89       4228.89        84.54 o                         
   8  14  -2       1543.41       1603.70        58.71 o                         
  10  14  -2       3324.40       3420.25       103.30 o                         
  12  14  -2        970.84       1072.39        61.19 o                         
  14  14  -2        324.22        382.62        41.53 o                         
  16  14  -2         64.72         68.18        30.10 o                         
 -13  15  -2        746.70        772.17        49.43 o                         
 -11  15  -2        542.21        540.93        38.72 o                         
  -9  15  -2        908.43        922.99        42.58 o                         
  -7  15  -2        434.40        426.67        24.05 o                         
  -5  15  -2        495.64        486.64        21.51 o                         
  -3  15  -2         14.59          7.63         8.71 o                         
  -1  15  -2       1602.78       1545.64        35.07 o                         
   1  15  -2       2546.47       2403.66        47.92 o                         
   3  15  -2         30.36         34.17         5.23 o                         
   5  15  -2        897.75        887.68        27.37 o                         
   7  15  -2       1924.22       2003.83        59.39 o                         
   9  15  -2       1053.63       1053.35        39.54 o                         
  11  15  -2       1203.55       1256.62        65.83 o                         
  13  15  -2        256.73        275.14        28.17 o                         
  15  15  -2         83.82        113.64        44.65 o                         
 -14  16  -2         22.29         42.67        32.69 o                         
 -12  16  -2         87.82        112.08        23.84 o                         
 -10  16  -2        233.31        229.50        24.97 o                         
  -8  16  -2        213.19        266.03        31.64 o                         
  -6  16  -2       1104.79       1198.33        46.04 o                         
  -4  16  -2       6093.84       6069.76       148.04 o                         
  -2  16  -2       4023.76       3929.77        98.12 o                         
   0  16  -2       4102.64       4054.69        75.58 o                         
   2  16  -2       1049.12       1004.58        26.17 o                         
   4  16  -2       1354.99       1332.07        35.26 o                         
   6  16  -2        451.89        432.93        22.58 o                         
   8  16  -2        813.60        855.14        45.70 o                         
  10  16  -2        372.67        394.56        32.27 o                         
  12  16  -2        498.43        521.71        37.90 o                         
  14  16  -2       1261.71       1221.23        73.45 o                         
  16  16  -2        787.18        861.51        76.81 o                         
 -13  17  -2         64.25         51.96        25.51 o                         
 -11  17  -2        199.24        187.57        30.45 o                         
  -9  17  -2        484.92        467.56        50.42 o                         
  -7  17  -2       1554.25       1485.39        55.09 o                         
  -5  17  -2       2541.66       2630.45        82.76 o                         
  -3  17  -2       2885.53       3011.19        82.85 o                         
  -1  17  -2       2169.68       2271.79        64.13 o                         
   1  17  -2       2158.47       2255.54        53.31 o                         
   3  17  -2       1757.32       1689.57        47.02 o                         
   5  17  -2        813.01        844.88        54.81 o                         
   7  17  -2       1051.16       1091.98        45.83 o                         
   9  17  -2        611.95        629.03        38.62 o                         
  11  17  -2        769.65        796.64        44.56 o                         
  13  17  -2        569.26        554.05        39.18 o                         
  15  17  -2        343.02        374.21        56.99 o                         
 -12  18  -2        315.45        369.10        62.96 o                         
 -10  18  -2        160.64        179.92        36.66 o                         
  -8  18  -2        319.15        312.05        31.35 o                         
  -6  18  -2         34.78         23.34        15.57 o                         
  -4  18  -2        105.89        101.99        19.08 o                         
  -2  18  -2         85.22         91.08        13.32 o                         
   0  18  -2        580.64        580.34        28.64 o                         
   2  18  -2        528.49        491.81        37.36 o                         
   4  18  -2        824.04        747.62        34.34 o                         
   6  18  -2        786.43        843.75        41.45 o                         
   8  18  -2       1124.37       1134.30        48.24 o                         
  10  18  -2        246.41        304.52        29.01 o                         
  12  18  -2         53.52         66.15        20.32 o                         
  14  18  -2         37.98         29.81        25.92 o                         
 -11  19  -2       1146.95       1218.10        80.52 o                         
  -9  19  -2       2067.43       2222.97        97.17 o                         
  -7  19  -2        831.83        849.02        51.98 o                         
  -5  19  -2        751.29        675.92        39.33 o                         
  -3  19  -2       1569.37       1500.94        56.42 o                         
  -1  19  -2        376.12        348.11        21.68 o                         
   1  19  -2       1947.49       1991.73        86.88 o                         
   3  19  -2       4232.93       4366.21       132.14 o                         
   5  19  -2       2281.93       2338.65        74.37 o                         
   7  19  -2       1650.90       1655.25        63.86 o                         
   9  19  -2       2156.39       2235.66        76.88 o                         
  11  19  -2        864.10        976.74        55.63 o                         
  13  19  -2        877.89        902.15        51.71 o                         
 -10  20  -2        305.71        342.02        45.63 o                         
  -8  20  -2         41.83         34.56        24.59 o                         
  -6  20  -2        164.82        137.84        23.65 o                         
  -4  20  -2         46.06         46.88        19.04 o                         
  -2  20  -2         48.16         62.96        22.24 o                         
   0  20  -2         51.85         44.15        16.76 o                         
   2  20  -2        340.62        364.30        29.50 o                         
   4  20  -2        735.77        755.79        36.93 o                         
   6  20  -2        368.77        370.61        31.51 o                         
   8  20  -2        601.55        686.38        39.47 o                         
  10  20  -2        323.50        323.95        30.98 o                         
  12  20  -2         19.02         35.11        23.82 o                         
  -9  21  -2        366.23        411.21        55.27 o                         
  -7  21  -2       1302.53       1378.84        64.14 o                         
  -5  21  -2       1621.12       1668.03        68.64 o                         
  -3  21  -2       1017.31       1047.01        58.68 o                         
  -1  21  -2       1089.76       1178.38        50.51 o                         
   1  21  -2       2258.94       2290.03        83.43 o                         
   3  21  -2        529.42        520.40        38.01 o                         
   5  21  -2        817.43        822.10        42.70 o                         
   7  21  -2        361.21        365.30        33.76 o                         
   9  21  -2        507.35        501.20        38.19 o                         
  11  21  -2        407.06        445.03        40.09 o                         
  -8  22  -2        192.88        169.38        38.78 o                         
  -6  22  -2       1453.71       1622.70        82.30 o                         
  -4  22  -2        354.11        457.77        43.39 o                         
  -2  22  -2        877.98       1013.05        57.13 o                         
   0  22  -2        437.17        444.61        34.02 o                         
   2  22  -2        169.58        172.81        23.60 o                         
   4  22  -2         19.31          0.99        19.52 o                         
   6  22  -2        318.17        288.00        29.52 o                         
   8  22  -2         66.87         55.73        25.59 o                         
  10  22  -2        250.48        254.45        29.29 o                         
  -7  23  -2        342.11        364.14        87.51 o                         
  -5  23  -2         43.25         38.53        26.61 o                         
  -3  23  -2        373.49        351.43        41.23 o                         
  -1  23  -2        452.03        497.37        36.02 o                         
   1  23  -2        171.66        133.70        22.70 o                         
   3  23  -2       1267.55       1305.03        64.72 o                         
   5  23  -2        662.00        621.59        65.76 o                         
   7  23  -2        426.26        461.92        44.44 o                         
   9  23  -2        527.32        565.89        40.34 o                         
  -4  24  -2        240.37        224.15        40.57 o                         
  -2  24  -2        321.97        261.36        35.67 o                         
   0  24  -2        725.09        736.81        45.11 o                         
   2  24  -2        167.90        127.45        25.58 o                         
   4  24  -2       1217.24       1256.31        62.77 o                         
   6  24  -2        389.43        450.78        47.24 o                         
  -1  25  -2        134.39        183.19        25.54 o                         
   1  25  -2         75.34         89.99        25.40 o                         
   3  25  -2        368.94        309.28        40.89 o                         
 -19   1  -1        124.21        132.50        38.56 o                         
 -17   1  -1        495.08        533.93        36.58 o                         
 -15   1  -1       1682.74       1650.58        67.40 o                         
 -13   1  -1        723.40        793.70        34.92 o                         
 -11   1  -1       2751.77       2625.69        46.92 o                         
  -9   1  -1       3986.65       3817.03        65.46 o                         
  -7   1  -1      12112.07      12142.93       195.36 o                         
  -5   1  -1       8522.50       8202.63       130.18 o                         
  -3   1  -1      20310.54      20679.98       357.89 o                         
   1   1  -1       3456.18       3913.49       101.39 o                         
   3   1  -1      17610.50      18579.01       355.03 o                         
   5   1  -1      11745.95      11896.40       206.33 o                         
   7   1  -1       2935.84       2564.95        46.65 o                         
   9   1  -1       7259.00       7058.57       114.44 o                         
  11   1  -1       2271.05       2153.11        42.20 o                         
  13   1  -1       2962.52       2993.70        70.34 o                         
  15   1  -1        706.60        745.50        48.24 o                         
  17   1  -1        905.02        920.82        57.83 o                         
  19   1  -1        432.80        487.28        52.85 o                         
 -18   2  -1        143.69        114.87        29.57 o                         
 -16   2  -1        839.34        854.08        43.67 o                         
 -14   2  -1        417.47        397.39        28.16 o                         
 -12   2  -1        276.98        286.37        17.83 o                         
 -10   2  -1       1131.15       1142.82        25.28 o                         
  -8   2  -1       1767.12       1844.44        35.22 o                         
  -6   2  -1       1689.70       1607.98        30.56 o                         
  -4   2  -1      10271.08      10494.89       173.50 o                         
  -2   2  -1       1483.73       1904.05       118.68 o                         
   0   2  -1       4269.48       4357.72        86.61 o                         
   2   2  -1       7634.74       8090.47       136.11 o                         
   4   2  -1         59.07         83.56         4.85 o                         
   8   2  -1        577.99        581.05        14.54 o                         
  10   2  -1       1385.01       1272.80        27.39 o                         
  12   2  -1          5.86         15.38         7.05 o                         
  14   2  -1       1526.30       1527.71        50.07 o                         
  16   2  -1        206.55        238.85        32.38 o                         
  18   2  -1         44.14         49.32        26.74 o                         
  20   2  -1        297.94        257.86        52.33 o                         
 -17   3  -1         93.68        116.92        28.05 o                         
 -15   3  -1        132.45        150.39        19.95 o                         
 -13   3  -1       2512.49       2444.60        65.23 o                         
 -11   3  -1       1569.45       1485.90        30.49 o                         
  -9   3  -1       5454.29       5501.30        89.65 o                         
  -7   3  -1       6653.39       6772.16       114.80 o                         
  -5   3  -1       3034.29       2878.47        45.91 o                         
  -3   3  -1       7401.63       7301.01       122.21 o                         
  -1   3  -1      29728.44      30831.99       773.55 o                         
   3   3  -1      11308.17      11799.46       208.32 o                         
   5   3  -1      14348.35      14409.13       256.98 o                         
   7   3  -1      12416.93      12714.17       218.69 o                         
   9   3  -1       6150.42       6038.34       119.13 o                         
  11   3  -1       4450.45       4326.43        75.99 o                         
  13   3  -1        376.12        387.16        25.98 o                         
  15   3  -1       1396.29       1409.63        69.17 o                         
  17   3  -1        132.95        182.70        34.13 o                         
  19   3  -1         91.49         60.58        30.61 o                         
 -18   4  -1        211.54        223.86        34.71 o                         
 -16   4  -1        220.30        197.75        30.41 o                         
 -14   4  -1       1604.28       1561.61        57.95 o                         
 -12   4  -1       4068.86       4010.49       100.31 o                         
 -10   4  -1       2632.27       2587.12        46.36 o                         
  -8   4  -1       2897.82       2774.47        44.35 o                         
  -6   4  -1      11569.28      11541.27       203.15 o                         
  -4   4  -1       3891.10       3847.58        59.90 o                         
  -2   4  -1       3289.82       3248.77        61.80 o                         
   0   4  -1      36960.62      37575.26       984.06 o                         
   2   4  -1        542.46        675.36        29.43 o                         
   4   4  -1       5435.33       5340.18       115.03 o                         
   6   4  -1      11533.26      11769.48       223.96 o                         
   8   4  -1       5691.97       5410.30       100.65 o                         
  10   4  -1       3850.98       3753.99        65.36 o                         
  12   4  -1       8578.37       8243.37       148.97 o                         
  14   4  -1        452.74        461.57        27.22 o                         
  16   4  -1        656.15        718.80        81.90 o                         
  18   4  -1        134.87        146.39        35.81 o                         
 -17   5  -1        116.40        110.77        27.73 o                         
 -15   5  -1        316.78        282.73        26.71 o                         
 -13   5  -1        200.61        182.50        20.62 o                         
 -11   5  -1        750.30        685.55        18.85 o                         
  -9   5  -1        238.85        247.32        11.75 o                         
  -7   5  -1        445.56        505.08        15.02 o                         
  -5   5  -1       7628.94       7960.36       126.96 o                         
  -3   5  -1       1395.99       1405.71        24.51 o                         
  -1   5  -1      10190.80      10038.29       191.57 o                         
   1   5  -1       1497.69       1439.86        23.58 o                         
   3   5  -1       1631.35       1729.76        27.74 o                         
   5   5  -1       4201.61       4571.72        87.77 o                         
   7   5  -1       2069.57       2250.50        40.13 o                         
   9   5  -1        172.04        167.42        10.05 o                         
  11   5  -1        472.76        492.86        19.02 o                         
  13   5  -1        593.83        652.31        27.42 o                         
  15   5  -1         35.75         24.51        21.73 o                         
  17   5  -1        505.51        550.36        47.65 o                         
  19   5  -1        354.87        359.52        56.27 o                         
 -18   6  -1        235.82        297.87        38.25 o                         
 -16   6  -1        451.41        492.27        44.15 o                         
 -14   6  -1       1116.30       1113.22        43.39 o                         
 -12   6  -1        528.15        541.47        23.96 o                         
 -10   6  -1       2304.74       2239.99        39.13 o                         
  -8   6  -1       2934.23       2870.37        47.85 o                         
  -6   6  -1       8912.57       8741.35       160.48 o                         
  -4   6  -1      15289.50      14979.73       244.82 o                         
  -2   6  -1      26029.88      25882.43       449.68 o                         
   0   6  -1      16361.47      16336.83       263.48 o                         
   2   6  -1      18108.81      18510.06       269.16 o                         
   4   6  -1       5568.80       5830.44        96.40 o                         
   6   6  -1      14229.56      15530.43       290.04 o                         
   8   6  -1       5104.04       5128.24       105.64 o                         
  10   6  -1       2452.88       2410.90        51.63 o                         
  12   6  -1       1619.07       1616.60        53.25 o                         
  14   6  -1       1478.17       1415.56        47.69 o                         
  16   6  -1        797.10        782.69        53.17 o                         
  18   6  -1       1174.55       1276.98        78.87 o                         
 -17   7  -1        214.91        216.59        34.52 o                         
 -15   7  -1        266.18        301.03        31.70 o                         
 -13   7  -1        520.30        460.28        30.66 o                         
 -11   7  -1        717.69        723.53        22.10 o                         
  -9   7  -1         73.61         83.92         6.60 o                         
  -7   7  -1         51.20         81.06         5.57 o                         
  -5   7  -1       3157.50       3318.78        58.96 o                         
  -3   7  -1      11362.19      11587.56       212.74 o                         
  -1   7  -1       1932.46       1913.64        34.49 o                         
   1   7  -1       5202.93       5488.28        86.12 o                         
   3   7  -1       1877.45       2005.79        38.86 o                         
   5   7  -1       2599.06       2717.50        47.02 o                         
   7   7  -1        324.00        346.74        11.55 o                         
   9   7  -1        211.54        214.80        10.76 o                         
  11   7  -1        560.16        571.92        18.26 o                         
  13   7  -1        824.76        795.59        29.57 o                         
  15   7  -1        509.90        533.17        45.34 o                         
  17   7  -1        246.48        213.70        38.59 o                         
  19   7  -1        333.51        300.57        46.28 o                         
 -18   8  -1        148.22        101.51        30.56 o                         
 -16   8  -1       1089.53       1147.39        55.52 o                         
 -14   8  -1       2443.56       2457.09        90.77 o                         
 -12   8  -1       3687.36       3575.41       108.05 o                         
 -10   8  -1       2699.65       2622.17        48.05 o                         
  -8   8  -1       5555.40       5467.18        92.54 o                         
  -6   8  -1       3712.31       3530.98        56.25 o                         
  -4   8  -1       6967.11       7130.14       122.63 o                         
  -2   8  -1       1402.81       1291.98        32.32 o                         
   0   8  -1        467.86        505.89        10.22 o                         
   2   8  -1       8496.03       8626.53       143.76 o                         
   4   8  -1      10494.62      10683.39       192.11 o                         
   6   8  -1       1964.49       1681.43        36.15 o                         
   8   8  -1       8153.94       7975.93       139.73 o                         
  10   8  -1       7558.98       7370.93       122.99 o                         
  12   8  -1       4980.15       4781.28        99.81 o                         
  14   8  -1       1136.94       1106.47        43.89 o                         
  16   8  -1        131.29        141.73        35.74 o                         
  18   8  -1         25.09         20.30        47.28 o                         
 -17   9  -1         36.71         44.99        28.18 o                         
 -15   9  -1        470.45        465.51        36.40 o                         
 -13   9  -1       1797.43       1775.62        67.31 o                         
 -11   9  -1       3355.89       3334.11        80.72 o                         
  -9   9  -1       2890.61       2712.39        46.98 o                         
  -7   9  -1       1653.78       1610.03        32.55 o                         
  -5   9  -1       1305.05       1183.84        27.75 o                         
  -3   9  -1        119.26        124.98         7.65 o                         
  -1   9  -1        487.44        555.81        11.86 o                         
   1   9  -1       6470.33       7332.58       132.98 o                         
   3   9  -1       1364.95       1289.39        23.48 o                         
   5   9  -1       2746.26       2588.30        52.74 o                         
   7   9  -1       4375.25       4209.98        68.84 o                         
   9   9  -1       5356.27       5332.84        99.70 o                         
  11   9  -1       2305.73       2229.70        46.69 o                         
  13   9  -1        535.75        533.20        31.81 o                         
  15   9  -1        548.63        548.05        60.21 o                         
  17   9  -1         66.90         60.05        30.72 o                         
 -16  10  -1        206.44        208.19        27.10 o                         
 -14  10  -1         29.74         43.71        18.99 o                         
 -12  10  -1        291.40        277.42        23.55 o                         
 -10  10  -1        653.36        673.91        21.71 o                         
  -8  10  -1        357.62        343.09        18.25 o                         
  -6  10  -1       2085.10       2079.98        37.18 o                         
  -4  10  -1       6186.28       5992.22       108.41 o                         
  -2  10  -1      13843.03      13990.49       249.20 o                         
   0  10  -1       7727.50       7753.22       120.79 o                         
   2  10  -1       7252.72       6941.19       106.14 o                         
   4  10  -1       2284.90       2502.32        57.08 o                         
   6  10  -1        182.69        221.60        12.09 o                         
   8  10  -1       3165.23       3391.16        68.80 o                         
  10  10  -1       1534.74       1545.54        34.19 o                         
  12  10  -1        224.08        201.30        17.68 o                         
  14  10  -1       1228.85       1224.35        60.88 o                         
  16  10  -1        165.26        193.06        34.83 o                         
  18  10  -1        354.76        440.41        52.37 o                         
 -17  11  -1        605.55        586.10        57.65 o                         
 -15  11  -1        214.28        205.02        26.58 o                         
 -13  11  -1        397.73        426.82        33.19 o                         
 -11  11  -1        220.01        176.84        27.19 o                         
  -9  11  -1        408.63        424.82        18.39 o                         
  -7  11  -1       2434.63       2376.46        43.26 o                         
  -5  11  -1      10866.70      10628.94       172.80 o                         
  -3  11  -1       4517.18       4343.43        72.88 o                         
  -1  11  -1      12298.09      11894.32       182.47 o                         
   1  11  -1      10436.12      10324.53       161.48 o                         
   3  11  -1       5657.34       5586.02        91.61 o                         
   5  11  -1       1573.89       1594.65        31.68 o                         
   7  11  -1       1340.29       1335.35        36.21 o                         
   9  11  -1        338.58        312.77        15.52 o                         
  11  11  -1       1556.53       1489.44        47.51 o                         
  13  11  -1        697.41        719.26        36.71 o                         
  15  11  -1       1001.96       1034.01        66.76 o                         
  17  11  -1        821.41        839.83        79.60 o                         
 -16  12  -1        153.81        166.36        33.90 o                         
 -14  12  -1         81.51         93.29        21.26 o                         
 -12  12  -1        682.76        746.70        38.38 o                         
 -10  12  -1       1613.76       1572.23        48.11 o                         
  -8  12  -1       1882.48       1808.22        39.28 o                         
  -6  12  -1        815.63        778.44        16.54 o                         
  -4  12  -1        879.44        925.85        20.23 o                         
  -2  12  -1        129.29        134.90         6.91 o                         
   0  12  -1         40.83         60.13         5.16 o                         
   2  12  -1        719.94        683.73        14.73 o                         
   4  12  -1       1305.92       1374.50        31.40 o                         
   6  12  -1       3793.66       3807.44        75.94 o                         
   8  12  -1       3085.10       3056.13        64.31 o                         
  10  12  -1       2624.46       2488.60        62.07 o                         
  12  12  -1        221.90        217.46        21.60 o                         
  14  12  -1        147.97        189.95        27.04 o                         
  16  12  -1         32.07         -1.86        27.03 o                         
 -15  13  -1        404.89        360.03        41.01 o                         
 -13  13  -1        393.69        447.43        33.91 o                         
 -11  13  -1       3255.49       3201.23        96.76 o                         
  -9  13  -1       2940.52       2891.55        65.28 o                         
  -7  13  -1       4913.98       4753.59        84.78 o                         
  -5  13  -1       3106.03       2943.36        53.64 o                         
  -3  13  -1       2233.50       2277.45        42.41 o                         
  -1  13  -1       1702.48       1605.07        31.58 o                         
   1  13  -1       3132.69       3138.12        52.88 o                         
   3  13  -1       3723.19       3560.09        62.78 o                         
   5  13  -1      13435.17      13121.32       249.33 o                         
   7  13  -1      10081.48       9721.60       187.20 o                         
   9  13  -1       6536.14       6381.79       144.34 o                         
  11  13  -1        944.81       1037.66        52.53 o                         
  13  13  -1        668.38        637.43        33.49 o                         
  15  13  -1        115.51        105.73        30.30 o                         
  17  13  -1        178.17        197.63        40.13 o                         
 -14  14  -1         17.25         25.04        21.38 o                         
 -12  14  -1          4.13          9.30        16.50 o                         
 -10  14  -1        555.13        531.68        30.10 o                         
  -8  14  -1        692.76        696.01        23.09 o                         
  -6  14  -1        579.43        567.48        19.37 o                         
  -4  14  -1       1715.33       1728.13        34.68 o                         
  -2  14  -1       1049.36       1078.23        23.12 o                         
   0  14  -1        287.16        282.19         9.34 o                         
   2  14  -1       1917.70       1886.70        35.88 o                         
   4  14  -1         82.97         94.09         8.50 o                         
   6  14  -1        734.67        723.21        20.31 o                         
   8  14  -1       1286.54       1225.87        41.78 o                         
  10  14  -1        449.29        402.91        26.06 o                         
  12  14  -1         27.14         -2.80        18.94 o                         
  14  14  -1         94.47         62.72        26.79 o                         
  16  14  -1         28.95          5.01        28.29 o                         
 -15  15  -1        601.18        682.99        48.43 o                         
 -13  15  -1        213.65        180.48        28.27 o                         
 -11  15  -1        159.96        162.32        23.29 o                         
  -9  15  -1        382.33        395.52        24.82 o                         
  -7  15  -1       1307.73       1331.30        43.73 o                         
  -5  15  -1       2216.21       2267.71        59.48 o                         
  -3  15  -1       7836.13       7399.23       130.46 o                         
  -1  15  -1       2665.39       2569.49        48.22 o                         
   1  15  -1       5975.11       5679.19        92.43 o                         
   3  15  -1       4184.10       4226.71        81.94 o                         
   5  15  -1       2390.57       2274.88        53.95 o                         
   7  15  -1        751.32        748.73        33.28 o                         
   9  15  -1       1314.03       1344.08        54.55 o                         
  11  15  -1        773.51        825.99        45.99 o                         
  13  15  -1        451.08        448.07        39.21 o                         
  15  15  -1        523.09        652.61       118.84 o                         
 -14  16  -1         17.56         18.99        25.71 o                         
 -12  16  -1        409.46        476.91        35.88 o                         
 -10  16  -1        184.41        141.53        22.66 o                         
  -8  16  -1        416.36        452.63        26.63 o                         
  -6  16  -1        571.48        552.72        33.35 o                         
  -4  16  -1        413.65        405.06        16.87 o                         
  -2  16  -1       2992.83       2927.24        62.74 o                         
   0  16  -1       3247.96       3137.68        61.42 o                         
   2  16  -1       1944.37       1821.57        38.11 o                         
   4  16  -1       3760.48       3596.91        85.70 o                         
   6  16  -1        856.81        922.87        33.08 o                         
   8  16  -1        277.73        287.50        25.50 o                         
  10  16  -1        798.66        830.71        44.27 o                         
  12  16  -1        115.66        112.56        20.71 o                         
  14  16  -1        201.59        260.50        46.72 o                         
 -13  17  -1        168.94        185.05        38.69 o                         
 -11  17  -1        177.81        199.49        26.07 o                         
  -9  17  -1        351.84        320.17        35.57 o                         
  -7  17  -1        877.62        847.31        38.90 o                         
  -5  17  -1       2166.43       1988.77        74.69 o                         
  -3  17  -1        528.21        577.87        21.31 o                         
  -1  17  -1        285.01        266.79        17.12 o                         
   1  17  -1        318.97        351.23        18.33 o                         
   3  17  -1        585.86        537.37        23.18 o                         
   5  17  -1        758.08        777.22        29.92 o                         
   7  17  -1       1088.38       1068.28        53.82 o                         
   9  17  -1        102.19        115.65        18.74 o                         
  11  17  -1        478.86        492.20        35.35 o                         
  13  17  -1        154.14        206.98        34.03 o                         
  15  17  -1         62.14         78.50        34.57 o                         
 -12  18  -1          0.39         15.93        33.49 o                         
 -10  18  -1        157.26        191.33        36.79 o                         
  -8  18  -1        919.67        886.52        53.92 o                         
  -6  18  -1       2948.09       2926.69       102.83 o                         
  -4  18  -1       1805.52       1802.87        55.69 o                         
  -2  18  -1       3491.97       3434.32        96.98 o                         
   0  18  -1       2622.57       2612.43        78.67 o                         
   2  18  -1       1999.20       2012.80        70.74 o                         
   4  18  -1       3695.52       3584.30       106.50 o                         
   6  18  -1       1349.89       1302.85        52.18 o                         
   8  18  -1        477.13        500.76        33.45 o                         
  10  18  -1         90.12         70.40        18.76 o                         
  12  18  -1        724.87        766.95        42.56 o                         
  14  18  -1         92.85        146.44        33.42 o                         
 -11  19  -1        377.69        373.58        53.43 o                         
  -9  19  -1        499.55        560.06        47.47 o                         
  -7  19  -1        177.15        225.24        30.66 o                         
  -5  19  -1        566.83        553.80        41.58 o                         
  -3  19  -1         12.81         13.41        11.99 o                         
  -1  19  -1        180.04        185.88        20.94 o                         
   1  19  -1        345.20        339.12        27.93 o                         
   3  19  -1        628.98        659.76        38.48 o                         
   5  19  -1       1179.27       1159.04        45.96 o                         
   7  19  -1        412.00        423.46        31.57 o                         
   9  19  -1        577.46        611.44        36.30 o                         
  11  19  -1        566.78        583.57        36.94 o                         
  13  19  -1          6.26          0.68        22.51 o                         
 -10  20  -1        337.01        334.06        41.15 o                         
  -8  20  -1       1095.32       1102.82        62.11 o                         
  -6  20  -1       1192.19       1252.63        70.99 o                         
  -4  20  -1        750.92        722.12        37.73 o                         
  -2  20  -1       1440.57       1423.31        55.37 o                         
   0  20  -1       1716.77       1726.45        65.55 o                         
   2  20  -1       1009.66       1024.47        48.50 o                         
   4  20  -1       3135.23       3181.13       110.81 o                         
   6  20  -1       1320.24       1402.69        59.70 o                         
   8  20  -1       2013.34       2051.22        75.63 o                         
  10  20  -1       1887.85       1917.97        84.81 o                         
  12  20  -1        488.39        502.29        53.94 o                         
  -9  21  -1        288.15        254.60        36.27 o                         
  -7  21  -1         43.15         49.62        24.74 o                         
  -5  21  -1        297.78        310.17        37.20 o                         
  -3  21  -1         62.79         55.31        19.13 o                         
  -1  21  -1        114.30        104.02        23.85 o                         
   1  21  -1        623.13        653.42        37.87 o                         
   3  21  -1         60.58         82.76        19.96 o                         
   5  21  -1        790.29        755.35        46.21 o                         
   7  21  -1        729.19        750.21        45.43 o                         
   9  21  -1        105.70        128.12        28.66 o                         
  11  21  -1        165.38        112.13        39.43 o                         
  -8  22  -1        366.63        398.16        48.23 o                         
  -6  22  -1        426.62        390.62        51.72 o                         
  -4  22  -1       1805.34       1846.72        96.52 o                         
  -2  22  -1       2619.76       2611.59        94.21 o                         
   0  22  -1       2867.42       3000.89        99.59 o                         
   2  22  -1       2052.14       1993.38        70.28 o                         
   4  22  -1         85.52         66.21        21.51 o                         
   6  22  -1        618.56        613.76        40.45 o                         
   8  22  -1        332.47        276.93        40.33 o                         
  10  22  -1        309.91        276.67        43.91 o                         
  -7  23  -1         81.38         90.20        35.97 o                         
  -5  23  -1        909.81        994.80        96.03 o                         
  -3  23  -1       1554.10       1565.12        64.64 o                         
  -1  23  -1       1819.57       1919.16        72.94 o                         
   1  23  -1       2085.61       2135.38        76.34 o                         
   3  23  -1       2306.70       2368.87        93.11 o                         
   5  23  -1        313.22        322.50        33.68 o                         
   7  23  -1         35.65         49.29        33.74 o                         
  -6  24  -1        431.18        403.76        43.96 o                         
  -4  24  -1         36.21         20.31        26.18 o                         
  -2  24  -1        111.68        121.32        29.71 o                         
   0  24  -1         20.22         41.29        27.59 o                         
   2  24  -1         52.00         38.15        25.36 o                         
   4  24  -1        186.79        164.92        28.43 o                         
   6  24  -1        606.13        692.37        61.83 o                         
  -3  25  -1        296.07        279.70        30.34 o                         
  -1  25  -1        209.87        204.78        30.89 o                         
   1  25  -1        436.99        452.95        42.52 o                         
   3  25  -1        823.06        774.18        50.70 o                         
 -18   0   0       1165.68       1183.88        74.49 o                         
 -16   0   0       1310.36       1355.81        97.43 o                         
 -14   0   0       1305.79       1238.88        56.10 o                         
 -12   0   0       5075.91       5020.40       109.44 o                         
 -10   0   0        906.58        938.00        27.55 o                         
  -8   0   0        451.21        545.34        18.78 o                         
  -6   0   0       4238.66       4155.30       100.71 o                         
  -4   0   0      12145.18      12029.39       271.97 o                         
  -2   0   0      12712.76      13104.79       383.22 o                         
   2   0   0      12976.61      13465.37       428.33 o                         
   4   0   0      11941.45      11601.40       313.93 o                         
   6   0   0       3796.24       3736.66       108.47 o                         
  12   0   0       4991.30       4932.52       140.18 o                         
  16   0   0       1015.82       1055.21       111.76 o                         
  18   0   0       1123.90       1129.95        94.98 o                         
 -19   1   0        149.92        144.64        31.68 o                         
 -17   1   0        260.87        270.87        27.80 o                         
 -15   1   0        971.42       1046.25        43.44 o                         
 -13   1   0       1053.54       1016.97        27.35 o                         
 -11   1   0        782.69        792.85        19.20 o                         
  -9   1   0       1159.53       1259.26        22.88 o                         
  -7   1   0        296.56        333.42         9.01 o                         
  -5   1   0       3871.31       4002.81        69.44 o                         
  -3   1   0      25228.58      26196.28       452.15 o                         
   3   1   0      25633.50      26295.89       598.31 o                         
   5   1   0       4391.87       4369.26        71.84 o                         
   7   1   0        250.59        288.49         9.64 o                         
   9   1   0       1029.27       1117.81        26.40 o                         
  11   1   0        814.22        785.19        19.39 o                         
  13   1   0        915.48        852.82        36.39 o                         
  15   1   0        852.06        843.86        54.14 o                         
  17   1   0        239.59        243.20        34.75 o                         
  19   1   0        154.42        146.03        32.76 o                         
 -18   2   0         59.73         78.13        25.80 o                         
 -16   2   0        545.31        550.71        35.80 o                         
 -14   2   0       1860.56       1890.51        57.50 o                         
 -12   2   0       2614.83       2525.35        45.19 o                         
 -10   2   0       6418.82       6347.28       101.91 o                         
  -8   2   0       9323.42       9510.52       144.67 o                         
  -6   2   0      11760.80      11582.57       200.80 o                         
  -4   2   0       4590.10       4740.65        85.81 o                         
  -2   2   0      13754.73      14684.37       280.66 o                         
   2   2   0      16260.49      16975.09       320.13 o                         
   4   2   0       5298.05       5406.36        86.22 o                         
   6   2   0      11613.92      11428.15       216.85 o                         
   8   2   0       8514.18       8509.00       148.68 o                         
  10   2   0       6146.38       6089.48       104.93 o                         
  12   2   0       2720.94       2655.01        55.35 o                         
  14   2   0       2028.83       2114.29        92.44 o                         
  16   2   0        872.86        875.28        58.67 o                         
  18   2   0         17.88         20.54        24.85 o                         
 -19   3   0         46.18         38.20        27.52 o                         
 -17   3   0         30.71         12.31        21.69 o                         
 -15   3   0        552.84        535.48        29.93 o                         
 -13   3   0        685.85        692.75        24.32 o                         
 -11   3   0       1246.40       1245.43        24.73 o                         
  -9   3   0       9449.87       9597.97       149.55 o                         
  -7   3   0       8606.03       8457.12       128.42 o                         
  -5   3   0       2304.96       2199.17        35.56 o                         
  -3   3   0      14769.76      15458.71       238.35 o                         
  -1   3   0       4510.25       4744.41       125.83 o                         
   1   3   0       3213.53       3382.39        73.92 o                         
   3   3   0      14271.85      14898.23       273.00 o                         
   5   3   0       2070.00       2023.07        38.90 o                         
   7   3   0       7598.52       7503.11       136.28 o                         
   9   3   0       9332.28       9568.22       175.50 o                         
  11   3   0       1119.21       1113.86        24.85 o                         
  13   3   0        958.01        914.92        31.55 o                         
  15   3   0        706.12        694.07        45.62 o                         
  17   3   0         82.08         83.21        27.01 o                         
  19   3   0         51.84         41.48        32.48 o                         
 -18   4   0        284.54        260.96        50.24 o                         
 -16   4   0        861.68        855.43        46.82 o                         
 -14   4   0       1058.54       1002.43        46.88 o                         
 -12   4   0        593.86        582.80        15.82 o                         
 -10   4   0        606.40        587.56        20.00 o                         
  -8   4   0        425.99        485.48        11.59 o                         
  -6   4   0       1571.50       1590.77        35.62 o                         
  -4   4   0       5950.11       6104.64       100.15 o                         
  -2   4   0      26682.19      27020.73       456.35 o                         
   0   4   0       3050.10       3405.30        54.20 o                         
   2   4   0      28281.00      28233.53       627.35 o                         
   4   4   0       6549.81       6580.66       111.17 o                         
   6   4   0       2306.55       2286.33        52.89 o                         
  10   4   0        368.52        382.78        12.70 o                         
  12   4   0        343.27        366.17        28.71 o                         
  14   4   0       1348.13       1298.04        60.46 o                         
  16   4   0        826.47        829.97        53.77 o                         
  18   4   0        260.61        228.32        36.75 o                         
 -19   5   0        204.49        177.82        34.79 o                         
 -17   5   0        341.37        416.46        42.25 o                         
 -15   5   0        484.11        497.33        28.82 o                         
 -13   5   0       1380.13       1475.73        46.18 o                         
 -11   5   0       1204.65       1218.22        25.50 o                         
  -9   5   0        716.96        724.00        17.01 o                         
  -7   5   0       2965.61       3076.97        60.79 o                         
  -5   5   0       4300.52       4179.10        63.83 o                         
  -3   5   0      25110.39      25403.66       421.95 o                         
  -1   5   0      15973.48      16415.77       268.48 o                         
   1   5   0      15233.58      15674.20       277.19 o                         
   3   5   0      24737.24      25013.28       450.81 o                         
   5   5   0       3755.72       3640.12        67.70 o                         
   7   5   0       4417.67       4403.50       154.64 o                         
   9   5   0        790.89        782.47        20.34 o                         
  11   5   0       1213.20       1181.61        27.69 o                         
  13   5   0       1267.31       1351.35        46.04 o                         
  15   5   0        412.17        429.61        40.98 o                         
  17   5   0        333.47        354.06        42.93 o                         
  19   5   0        281.82        297.85        47.16 o                         
 -18   6   0         17.05         19.61        25.99 o                         
 -16   6   0        662.92        675.43        47.16 o                         
 -14   6   0        174.94        161.36        18.28 o                         
 -12   6   0        825.72        823.29        28.57 o                         
 -10   6   0        294.19        294.83        10.19 o                         
  -8   6   0        688.05        696.64        15.17 o                         
  -6   6   0        202.19        216.89         7.55 o                         
  -4   6   0        699.54        806.25        15.98 o                         
  -2   6   0       3026.33       3118.00        51.36 o                         
   0   6   0        256.66        241.82         5.96 o                         
   2   6   0       3200.05       3291.54        59.37 o                         
   4   6   0        666.21        761.38        17.52 o                         
   6   6   0        263.03        298.29         8.58 o                         
   8   6   0        701.69        726.72        16.46 o                         
  10   6   0        327.19        322.05        12.48 o                         
  12   6   0        828.87        823.27        27.85 o                         
  14   6   0        152.53        143.24        26.32 o                         
  16   6   0        629.31        598.51        48.34 o                         
  18   6   0         18.10         39.30        37.22 o                         
 -17   7   0        556.05        537.64        45.62 o                         
 -15   7   0        734.55        803.19        41.51 o                         
 -13   7   0        698.96        712.00        32.17 o                         
 -11   7   0       2759.00       2647.71        55.13 o                         
  -9   7   0       2811.64       2766.37        49.37 o                         
  -7   7   0       5395.15       5340.43        79.40 o                         
  -5   7   0       9945.78       9938.18       169.74 o                         
  -3   7   0       8997.68       8972.20       150.64 o                         
  -1   7   0      22653.90      23876.94       372.60 o                         
   1   7   0      22693.63      23755.13       412.82 o                         
   3   7   0       8300.27       8203.19       149.52 o                         
   5   7   0      11064.43      11132.98       199.00 o                         
   7   7   0       4524.33       4573.99        89.48 o                         
   9   7   0       3338.52       3265.17        57.03 o                         
  11   7   0       2854.23       2704.80        53.37 o                         
  13   7   0        565.75        605.56        33.08 o                         
  15   7   0        606.26        583.08        47.16 o                         
  17   7   0        515.17        540.49        55.19 o                         
 -18   8   0         60.66         41.98        25.60 o                         
 -16   8   0         75.96         59.69        21.09 o                         
 -14   8   0         38.35         37.92        17.84 o                         
 -12   8   0        140.23        141.01        17.51 o                         
 -10   8   0        303.66        324.31        12.79 o                         
  -8   8   0        232.72        216.90         8.56 o                         
  -6   8   0        836.35        837.53        16.73 o                         
  -4   8   0       2812.08       2799.31        46.60 o                         
  -2   8   0        954.07       1020.06        18.67 o                         
   0   8   0       2630.38       2806.98        46.09 o                         
   2   8   0       1310.54       1405.23        32.27 o                         
   4   8   0       2578.72       2585.81        51.36 o                         
   6   8   0       1028.38       1038.66        22.45 o                         
   8   8   0        330.28        308.60        11.84 o                         
  10   8   0        202.34        223.67        12.65 o                         
  12   8   0        149.04        171.27        14.87 o                         
  14   8   0         36.99         29.94        20.90 o                         
  16   8   0         55.31         55.53        27.80 o                         
  18   8   0         68.43        110.30        34.57 o                         
 -17   9   0        232.69        220.01        33.12 o                         
 -15   9   0        350.09        364.74        33.45 o                         
 -13   9   0        575.29        594.47        33.12 o                         
 -11   9   0        575.75        629.63        24.25 o                         
  -9   9   0       5670.61       5595.38        85.30 o                         
  -7   9   0       6197.38       6111.68        97.97 o                         
  -5   9   0       6156.03       6298.83       104.29 o                         
  -3   9   0       5692.48       5696.80       104.89 o                         
  -1   9   0       2413.14       2238.99        38.84 o                         
   1   9   0       2418.04       2278.86        43.41 o                         
   3   9   0       6860.06       6862.08       120.07 o                         
   5   9   0       6062.61       6271.90       132.84 o                         
   7   9   0       5918.26       5833.53       111.48 o                         
   9   9   0       5242.44       5219.01       107.42 o                         
  11   9   0        559.64        619.51        20.30 o                         
  13   9   0        577.42        609.74        36.05 o                         
  15   9   0        429.75        475.56        46.75 o                         
  17   9   0        267.00        362.14        56.76 o                         
 -18  10   0         48.29         61.43        27.12 o                         
 -16  10   0         93.68         73.13        21.45 o                         
 -14  10   0        707.10        719.84        42.47 o                         
 -12  10   0        487.95        510.82        28.12 o                         
 -10  10   0       4791.99       4576.78        93.19 o                         
  -8  10   0       3906.03       3937.85        60.37 o                         
  -6  10   0       4362.56       4450.54        68.49 o                         
  -4  10   0       1786.27       1733.57        29.47 o                         
  -2  10   0      11574.33      11936.27       183.12 o                         
   0  10   0       1184.23       1238.57        23.60 o                         
   2  10   0      11298.52      11808.60       223.84 o                         
   4  10   0       1482.04       1432.23        31.38 o                         
   6  10   0       3817.05       3928.48        79.22 o                         
   8  10   0       3165.22       3191.98        75.71 o                         
  10  10   0       4934.68       4763.61        94.35 o                         
  12  10   0        407.23        486.07        30.46 o                         
  14  10   0        762.08        757.80        55.56 o                         
  16  10   0         85.24         92.15        30.45 o                         
  18  10   0        111.64        101.40        32.85 o                         
 -17  11   0        243.15        294.60        36.75 o                         
 -15  11   0        660.14        695.18        41.20 o                         
 -13  11   0        348.56        382.01        32.92 o                         
 -11  11   0        564.33        565.11        28.58 o                         
  -9  11   0        125.18        134.92         9.46 o                         
  -7  11   0       1816.30       1821.64        36.20 o                         
  -5  11   0       1863.09       1836.33        35.81 o                         
  -3  11   0       1066.65       1017.97        20.73 o                         
  -1  11   0       2870.06       2744.95        45.63 o                         
   1  11   0       2794.61       2695.41        52.15 o                         
   3  11   0       1345.91       1298.27        27.71 o                         
   5  11   0       2197.18       2180.04        40.87 o                         
   7  11   0       2397.28       2440.91        52.33 o                         
   9  11   0        246.18        266.49        15.01 o                         
  11  11   0        686.95        734.65        28.85 o                         
  13  11   0        284.95        294.35        32.43 o                         
  15  11   0        581.53        679.26        55.48 o                         
  17  11   0        182.54        179.90        36.60 o                         
 -16  12   0        565.02        573.05        48.25 o                         
 -14  12   0        569.76        672.75        39.85 o                         
 -12  12   0       1630.61       1601.56        58.53 o                         
 -10  12   0        754.33        737.81        24.63 o                         
  -8  12   0        843.37        868.37        22.38 o                         
  -6  12   0       2343.21       2344.40        46.59 o                         
  -4  12   0       2878.90       2938.56        54.94 o                         
  -2  12   0       9579.45       9178.96       139.91 o                         
   0  12   0      11816.21      11602.07       202.83 o                         
   2  12   0       9755.13       9432.27       169.85 o                         
   4  12   0       3109.65       3208.18        57.45 o                         
   6  12   0       3296.16       3207.20        72.89 o                         
   8  12   0       1102.68       1078.74        27.29 o                         
  10  12   0        613.63        598.72        23.47 o                         
  12  12   0       1677.16       1643.89        56.89 o                         
  14  12   0        483.69        586.84        50.78 o                         
  16  12   0        470.70        514.89        81.27 o                         
 -15  13   0         25.88         21.11        19.88 o                         
 -13  13   0         53.31         53.10        17.37 o                         
 -11  13   0        247.12        213.83        22.17 o                         
  -9  13   0        206.94        199.70        14.81 o                         
  -7  13   0        148.65        157.11         9.67 o                         
  -5  13   0        470.84        504.89        18.71 o                         
  -3  13   0       1295.43       1272.43        24.88 o                         
  -1  13   0        232.08        235.72         8.92 o                         
   1  13   0        218.54        227.70        10.47 o                         
   3  13   0       1304.27       1271.46        27.74 o                         
   5  13   0        451.20        467.05        15.63 o                         
   7  13   0        148.84        152.76        11.74 o                         
   9  13   0        224.44        216.46        17.54 o                         
  11  13   0        254.83        234.35        21.98 o                         
  13  13   0         56.71         59.94        25.21 o                         
  15  13   0         26.57          5.70        25.67 o                         
 -16  14   0        252.22        277.50        35.31 o                         
 -14  14   0       1222.67       1216.59        62.47 o                         
 -12  14   0       1672.81       1699.37        62.00 o                         
 -10  14   0       1707.03       1787.45        60.86 o                         
  -8  14   0       4943.46       4796.60       102.97 o                         
  -6  14   0       1973.42       1920.83        44.85 o                         
  -4  14   0       6283.50       6155.13       110.68 o                         
  -2  14   0        861.57        917.63        18.08 o                         
   0  14   0        541.36        531.19        16.23 o                         
   2  14   0        727.26        776.99        21.54 o                         
   4  14   0       7507.32       7333.24       125.94 o                         
   6  14   0       1649.05       1606.31        40.13 o                         
   8  14   0       4714.48       4592.13       114.77 o                         
  10  14   0       1739.48       1824.61        65.99 o                         
  12  14   0       1817.51       1884.05        76.02 o                         
  14  14   0       1346.85       1472.83        78.13 o                         
  16  14   0        410.74        477.77        51.60 o                         
 -15  15   0        128.59         95.71        27.48 o                         
 -13  15   0       1033.55       1105.69        52.56 o                         
 -11  15   0       1201.20       1163.29        48.02 o                         
  -9  15   0        444.44        475.07        27.11 o                         
  -7  15   0       1487.61       1431.22        46.24 o                         
  -5  15   0        412.99        436.00        15.75 o                         
  -3  15   0       2236.47       2214.24        43.28 o                         
  -1  15   0        253.10        268.56        10.45 o                         
   1  15   0        167.86        196.43        11.22 o                         
   3  15   0       1697.06       1702.58        37.91 o                         
   5  15   0        402.19        441.05        16.92 o                         
   7  15   0       1459.53       1475.72        48.65 o                         
   9  15   0        568.00        599.18        28.77 o                         
  11  15   0       1255.12       1262.52        51.54 o                         
  13  15   0       1067.49       1203.23       128.78 o                         
  15  15   0        199.90        210.52        69.55 o                         
 -14  16   0        143.64        141.12        31.08 o                         
 -12  16   0        374.25        394.06        37.00 o                         
 -10  16   0        461.90        505.87        32.49 o                         
  -8  16   0        729.94        701.36        36.54 o                         
  -6  16   0         44.83         61.42        12.08 o                         
  -4  16   0       1622.85       1703.28        44.13 o                         
  -2  16   0       6182.53       5986.59       125.98 o                         
   0  16   0       6589.75       6418.01       130.11 o                         
   2  16   0       6691.35       6486.19       134.02 o                         
   4  16   0       1870.86       2029.28        50.42 o                         
   6  16   0        173.15        201.49        23.73 o                         
   8  16   0        851.48        878.31        45.86 o                         
  10  16   0        337.47        359.90        32.55 o                         
  12  16   0        256.15        271.27        32.10 o                         
  14  16   0        100.25        145.21        89.80 o                         
 -13  17   0        321.93        363.26        42.15 o                         
 -11  17   0        555.54        525.71        41.11 o                         
  -9  17   0        294.46        282.72        40.02 o                         
  -7  17   0       1001.79       1001.38        37.54 o                         
  -5  17   0       2787.67       2739.79        75.28 o                         
  -3  17   0       1376.66       1510.00        44.88 o                         
  -1  17   0       3523.27       3558.23        85.20 o                         
   1  17   0       3760.73       3881.98        99.12 o                         
   3  17   0       1933.11       2028.11        64.38 o                         
   5  17   0       2601.45       2635.09        80.95 o                         
   7  17   0       1250.15       1356.56        71.43 o                         
   9  17   0        283.70        294.12        37.18 o                         
  11  17   0        479.87        480.90        41.50 o                         
  13  17   0        260.85        284.21        43.19 o                         
 -12  18   0        701.29        796.09        51.45 o                         
 -10  18   0        781.84        863.50        61.88 o                         
  -8  18   0         12.75         12.13        16.13 o                         
  -6  18   0       1298.85       1267.29        46.59 o                         
  -4  18   0        173.37        205.11        23.90 o                         
  -2  18   0         31.05         22.58        12.14 o                         
   0  18   0        743.50        725.11        34.58 o                         
   2  18   0         86.50         85.17        13.07 o                         
   4  18   0         75.55         86.44        14.40 o                         
   6  18   0       1264.91       1266.98        71.19 o                         
   8  18   0         38.58         60.61        21.54 o                         
  10  18   0        788.53        830.29        58.66 o                         
  12  18   0        719.00        751.75        65.66 o                         
 -13  19   0        283.71        243.23        42.97 o                         
 -11  19   0       1407.16       1598.00        68.22 o                         
  -9  19   0       2656.49       2796.70        99.17 o                         
  -7  19   0       2059.05       2189.31        79.30 o                         
  -5  19   0       1613.93       1627.49        60.85 o                         
  -3  19   0       2372.75       2291.42        75.40 o                         
  -1  19   0        620.52        561.85        32.97 o                         
   1  19   0        853.70        718.78        38.56 o                         
   3  19   0       1951.37       1923.56        73.38 o                         
   5  19   0       1233.54       1233.58        73.81 o                         
   7  19   0       1998.30       2087.91       103.08 o                         
   9  19   0       2678.72       2778.52       128.32 o                         
  11  19   0       1450.75       1708.79        92.27 o                         
  13  19   0        410.45        536.48       101.27 o                         
 -12  20   0        195.86        186.36        29.41 o                         
 -10  20   0        753.27        818.36        47.28 o                         
  -8  20   0        665.26        736.49        41.96 o                         
  -6  20   0        294.50        288.82        28.11 o                         
  -4  20   0        565.51        579.10        34.59 o                         
  -2  20   0         63.81         83.11        17.60 o                         
   0  20   0        432.73        455.13        34.20 o                         
   2  20   0         60.18         74.18        17.24 o                         
   4  20   0        512.85        532.99        32.77 o                         
   6  20   0        250.45        281.96        42.06 o                         
   8  20   0        696.43        713.73        56.48 o                         
  10  20   0        726.89        737.56        61.09 o                         
  12  20   0        198.76        202.49        68.78 o                         
 -11  21   0        124.16        125.19        23.56 o                         
  -9  21   0        155.58        169.46        27.06 o                         
  -7  21   0        609.79        616.16        38.69 o                         
  -5  21   0       1280.86       1311.82        57.28 o                         
  -3  21   0       1826.88       1826.64        70.21 o                         
  -1  21   0        984.91       1043.53        55.14 o                         
   1  21   0       1143.00       1221.42        50.38 o                         
   3  21   0       1859.02       1927.94        78.45 o                         
   5  21   0       1705.63       1757.15        87.49 o                         
   7  21   0        640.50        619.64        53.48 o                         
   9  21   0        197.11        222.85        38.58 o                         
  11  21   0         54.31        133.98        54.05 o                         
 -10  22   0         27.84         35.29        19.79 o                         
  -8  22   0        109.12         89.34        23.84 o                         
  -6  22   0        214.98        187.29        27.38 o                         
  -4  22   0        601.97        706.58        45.46 o                         
  -2  22   0        512.41        520.30        38.95 o                         
   0  22   0        715.50        859.09        44.07 o                         
   2  22   0        332.45        372.34        31.82 o                         
   4  22   0        796.36        876.98        61.71 o                         
   6  22   0        243.37        176.06        35.06 o                         
   8  22   0        101.56        121.93        40.97 o                         
  10  22   0         88.18         47.96        45.44 o                         
  -7  23   0        289.46        258.26        31.11 o                         
  -5  23   0        757.10        874.14        53.16 o                         
  -3  23   0        184.08        124.27        24.58 o                         
  -1  23   0        751.73        785.56        45.40 o                         
   1  23   0        580.38        566.89        38.94 o                         
   3  23   0        148.02        123.35        32.16 o                         
   5  23   0        557.77        583.06        58.11 o                         
   7  23   0        354.16        292.02        42.74 o                         
  -6  24   0       1112.38       1143.71        60.67 o                         
  -4  24   0        138.22        103.41        25.08 o                         
  -2  24   0        348.12        304.70        36.92 o                         
   0  24   0        107.03         88.26        29.20 o                         
   2  24   0        275.73        307.92        33.99 o                         
   4  24   0        157.63        150.77        35.98 o                         
   6  24   0       1209.35       1383.92        83.37 o                         
  -3  25   0        188.74        164.21        25.17 o                         
  -1  25   0        234.33        256.79        34.13 o                         
   1  25   0        217.35        219.52        30.93 o                         
   3  25   0        200.96        164.35        36.70 o                         
 -19   1   1        383.39        410.20        48.53 o                         
 -17   1   1        924.44        930.13        45.02 o                         
 -15   1   1        725.58        736.31        37.34 o                         
 -13   1   1       2412.09       2439.23        46.76 o                         
 -11   1   1       2304.10       2220.61        37.00 o                         
  -9   1   1       6795.83       6666.41       105.14 o                         
  -7   1   1       2805.85       2458.84        41.05 o                         
  -5   1   1      11678.98      11844.03       187.34 o                         
  -3   1   1      20849.08      21507.62       406.10 o                         
  -1   1   1       3306.05       3717.31        93.41 o                         
   3   1   1      20456.62      20738.46       371.28 o                         
   5   1   1       7943.64       7660.01       130.14 o                         
   7   1   1      12459.27      12476.42       195.38 o                         
   9   1   1       4503.76       4276.77        67.62 o                         
  11   1   1       2696.77       2616.72        49.97 o                         
  13   1   1        707.41        735.65        46.09 o                         
  15   1   1       1655.92       1712.32        82.70 o                         
  17   1   1        519.79        548.40        48.89 o                         
  19   1   1        160.93        155.93        35.01 o                         
 -20   2   1        293.38        151.31        48.35 o                         
 -18   2   1         26.94         29.97        23.65 o                         
 -16   2   1        201.39        220.26        22.80 o                         
 -14   2   1       1270.62       1228.58        43.35 o                         
 -12   2   1         59.70         56.35         6.64 o                         
 -10   2   1       1492.04       1398.61        24.70 o                         
  -8   2   1        554.55        588.74        12.68 o                         
  -6   2   1        720.09        727.56        14.59 o                         
  -4   2   1         86.61        119.87         5.10 o                         
  -2   2   1       7102.14       7534.25       146.43 o                         
   0   2   1       5315.00       5350.33       137.40 o                         
   2   2   1       2173.45       2243.27        45.70 o                         
   4   2   1      10595.52      10834.05       185.61 o                         
   6   2   1       1895.68       1800.89        30.93 o                         
   8   2   1       2139.91       2198.20        37.73 o                         
  10   2   1       1238.30       1253.58        27.62 o                         
  12   2   1        154.17        158.81        15.97 o                         
  14   2   1        386.60        379.59        38.02 o                         
  16   2   1        945.74       1005.95        58.27 o                         
  18   2   1         97.36        106.07        30.51 o                         
 -19   3   1        132.03        106.16        29.17 o                         
 -17   3   1         86.45         52.31        23.68 o                         
 -15   3   1       1515.86       1502.70        49.86 o                         
 -13   3   1        561.43        556.76        17.66 o                         
 -11   3   1       3835.07       3757.12        67.98 o                         
  -9   3   1       6251.14       6237.25        97.72 o                         
  -7   3   1      12794.30      13154.49       199.69 o                         
  -5   3   1      14008.54      14115.28       224.50 o                         
  -3   3   1      13607.61      14007.49       215.50 o                         
  -1   3   1       2155.41       2413.97        38.78 o                         
   1   3   1      26488.99      27558.31       845.46 o                         
   3   3   1       7878.71       7696.90       126.43 o                         
   5   3   1       2373.91       2287.38        45.13 o                         
   7   3   1       6044.60       6147.82       107.09 o                         
   9   3   1       5321.34       5364.82        92.15 o                         
  11   3   1       1755.84       1678.49        36.85 o                         
  13   3   1       2215.00       2271.91        95.57 o                         
  15   3   1        183.74        213.04        30.24 o                         
  17   3   1         74.27         62.20        27.10 o                         
 -18   4   1        220.49        253.18        33.91 o                         
 -16   4   1        629.34        592.73        40.94 o                         
 -14   4   1        637.23        654.47        27.49 o                         
 -12   4   1       8022.08       7721.93       122.55 o                         
 -10   4   1       3476.00       3488.50        57.88 o                         
  -8   4   1       4943.56       4600.67        80.59 o                         
  -6   4   1      12639.81      12834.56       196.09 o                         
  -4   4   1       7249.99       7114.74       101.23 o                         
   0   4   1      36588.35      36881.41      1198.60 o                         
   2   4   1       3515.02       3528.98        74.86 o                         
   4   4   1       3522.12       3497.19        61.24 o                         
   6   4   1      11650.16      11731.30       190.54 o                         
   8   4   1       2424.41       2301.52        44.71 o                         
  10   4   1       2524.59       2448.44        48.57 o                         
  12   4   1       4001.91       3978.84       107.80 o                         
  14   4   1       1703.06       1746.06        75.72 o                         
  16   4   1         91.48        123.47        28.22 o                         
  18   4   1        235.66        245.08        43.65 o                         
 -19   5   1        293.39        268.76        35.43 o                         
 -17   5   1        525.86        507.87        44.77 o                         
 -15   5   1         23.14         20.60        15.82 o                         
 -13   5   1        678.72        701.51        22.45 o                         
 -11   5   1        569.36        583.15        14.70 o                         
  -9   5   1        296.57        282.02         9.34 o                         
  -7   5   1       1807.57       1941.77        35.99 o                         
  -5   5   1       4906.44       5231.75        77.79 o                         
  -3   5   1       1444.22       1541.73        28.35 o                         
  -1   5   1       1199.42       1131.68        27.10 o                         
   1   5   1      10444.62      10433.09       210.34 o                         
   3   5   1       1050.63       1060.76        27.91 o                         
   5   5   1       7578.17       7958.77       151.23 o                         
   7   5   1        263.19        316.13        10.00 o                         
   9   5   1        343.32        357.95        11.89 o                         
  11   5   1        675.05        627.20        21.19 o                         
  13   5   1        292.70        255.44        37.14 o                         
  15   5   1        288.86        266.31        34.66 o                         
  17   5   1        156.95        150.91        30.27 o                         
 -18   6   1       1124.29       1185.61        66.01 o                         
 -16   6   1        766.48        831.64        45.94 o                         
 -14   6   1       1345.38       1266.92        43.45 o                         
 -12   6   1       2280.63       2228.14        45.47 o                         
 -10   6   1       2685.45       2654.20        46.55 o                         
  -8   6   1       5659.92       5672.32        89.19 o                         
  -6   6   1      15414.62      16477.52       261.41 o                         
  -2   6   1      15239.19      15520.56       285.35 o                         
   0   6   1      17504.64      17510.02       315.45 o                         
   2   6   1      23686.21      23661.05       505.69 o                         
   4   6   1      15690.10      15183.52       272.25 o                         
   6   6   1      10821.07      10714.78       179.53 o                         
   8   6   1       2684.60       2659.41        50.22 o                         
  10   6   1       2022.47       1987.65        39.52 o                         
  12   6   1        606.60        631.52        27.78 o                         
  14   6   1        731.05        734.33        52.03 o                         
  16   6   1        495.30        507.43        46.82 o                         
  18   6   1        247.09        330.09        47.98 o                         
 -19   7   1        344.60        376.41        43.35 o                         
 -17   7   1        236.25        210.07        30.86 o                         
 -15   7   1        545.21        580.64        36.91 o                         
 -13   7   1        870.61        833.17        29.03 o                         
 -11   7   1        603.90        602.99        16.13 o                         
  -9   7   1        194.93        201.24         8.91 o                         
  -7   7   1        358.90        371.44        10.45 o                         
  -5   7   1       2443.83       2536.50        46.87 o                         
  -3   7   1       1847.27       2004.97        36.10 o                         
  -1   7   1       4993.60       5274.17        94.79 o                         
   1   7   1       1925.86       1932.56        40.53 o                         
   3   7   1      11490.05      11928.00       232.20 o                         
   5   7   1       3258.32       3415.24        64.18 o                         
   7   7   1         37.22         57.20         6.15 o                         
   9   7   1         65.20         77.49         6.56 o                         
  11   7   1        728.22        733.16        23.15 o                         
  13   7   1        533.16        528.87        40.19 o                         
  15   7   1        244.18        228.82        33.83 o                         
  17   7   1        197.11        225.02        44.25 o                         
 -18   8   1         71.10         52.98        25.97 o                         
 -16   8   1         67.18         59.46        20.56 o                         
 -14   8   1        879.44        898.08        42.50 o                         
 -12   8   1       4149.07       4059.86       104.30 o                         
 -10   8   1       6843.07       6748.31       111.64 o                         
  -8   8   1       8514.83       8251.42       134.96 o                         
  -6   8   1       2499.15       2197.83        35.54 o                         
  -4   8   1      11996.95      12146.83       187.26 o                         
  -2   8   1      10502.29      10563.43       172.72 o                         
   4   8   1       6353.86       6563.11       137.11 o                         
   6   8   1       3022.15       2842.07        58.46 o                         
   8   8   1       5578.00       5490.93        99.70 o                         
  10   8   1       2307.05       2196.97        47.12 o                         
  12   8   1       3714.39       3650.47       109.94 o                         
  14   8   1       2783.50       2748.81       106.54 o                         
  16   8   1       1180.96       1256.07        75.10 o                         
  18   8   1        260.30        244.74        40.53 o                         
 -17   9   1        123.99        105.64        27.84 o                         
 -15   9   1        377.91        331.02        31.32 o                         
 -13   9   1        457.20        480.45        28.23 o                         
 -11   9   1       1896.72       1808.28        46.70 o                         
  -9   9   1       5347.43       5214.51        87.02 o                         
  -7   9   1       3752.37       3547.07        63.85 o                         
  -5   9   1       3009.76       2828.52        49.09 o                         
  -3   9   1       1469.77       1337.06        22.95 o                         
  -1   9   1       8085.34       8978.82       134.04 o                         
   3   9   1         85.02        119.19         8.99 o                         
   5   9   1        910.35        809.78        21.27 o                         
   7   9   1       1784.36       1743.19        36.01 o                         
   9   9   1       3063.37       2891.66        54.59 o                         
  11   9   1       3208.89       3184.88        75.36 o                         
  13   9   1       1802.06       1687.06        77.05 o                         
  15   9   1        457.82        453.92        48.79 o                         
  17   9   1         60.36         96.32        36.83 o                         
 -18  10   1        304.13        319.68        42.78 o                         
 -16  10   1        131.12        156.78        24.78 o                         
 -14  10   1       1386.94       1371.09        56.81 o                         
 -10  10   1       2073.72       2005.59        46.94 o                         
  -8  10   1       3491.26       3600.31        61.22 o                         
  -6  10   1        242.23        274.47         9.62 o                         
  -4  10   1       1633.18       1677.12        37.30 o                         
  -2  10   1       6972.17       6623.09       115.90 o                         
   0  10   1       6664.29       6709.04       132.29 o                         
   2  10   1      13209.47      13354.27       297.93 o                         
   4  10   1       6283.98       6201.93       129.74 o                         
   6  10   1       2303.21       2342.57        44.89 o                         
   8  10   1        742.65        771.13        24.29 o                         
  10  10   1        855.39        895.80        26.19 o                         
  12  10   1        132.36        137.63        31.67 o                         
  14  10   1         23.90         32.62        24.88 o                         
  16  10   1        153.45        210.13        37.86 o                         
 -17  11   1        824.15        776.98        57.07 o                         
 -15  11   1       1007.96       1036.83        50.05 o                         
 -13  11   1        965.06        969.53        40.01 o                         
 -11  11   1       1690.24       1628.14        50.09 o                         
  -9  11   1        222.39        189.68        11.64 o                         
  -7  11   1       1701.95       1706.41        33.74 o                         
  -5  11   1       1348.66       1336.34        26.99 o                         
  -3  11   1       5065.69       4997.47        82.48 o                         
  -1  11   1      10012.58       9906.61       177.10 o                         
   1  11   1      12048.54      11667.92       223.09 o                         
   3  11   1       4279.08       4085.58        95.78 o                         
   5  11   1      11343.28      11214.48       217.85 o                         
   7  11   1       2937.84       2930.64        58.11 o                         
   9  11   1        628.99        635.04        21.69 o                         
  11  11   1        543.06        520.78        42.88 o                         
  13  11   1        355.59        373.73        42.30 o                         
  15  11   1         86.28         71.54        28.65 o                         
  17  11   1        626.20        732.25        60.89 o                         
 -16  12   1         37.93         33.10        20.83 o                         
 -14  12   1        108.83        124.53        20.55 o                         
 -12  12   1        240.12        243.14        23.53 o                         
 -10  12   1       2415.18       2358.45        64.56 o                         
  -8  12   1       3104.63       3092.28        56.47 o                         
  -6  12   1       4053.34       4075.50        68.68 o                         
  -4  12   1       1560.58       1578.57        27.62 o                         
  -2  12   1        822.40        768.74        15.67 o                         
   0  12   1         70.68         79.66         6.26 o                         
   2  12   1         72.52         75.43         7.93 o                         
   4  12   1        732.54        785.60        25.26 o                         
   6  12   1        633.27        585.78        20.46 o                         
   8  12   1       1682.74       1621.61        38.34 o                         
  10  12   1       1440.03       1409.72        42.62 o                         
  12  12   1        751.46        817.11        53.31 o                         
  14  12   1        105.60        118.99        28.65 o                         
  16  12   1        179.49        147.74        34.19 o                         
 -17  13   1        248.07        267.94        33.03 o                         
 -15  13   1        138.15        130.82        23.32 o                         
 -13  13   1        505.91        468.45        32.54 o                         
 -11  13   1       1154.76       1220.65        45.52 o                         
  -9  13   1       6386.45       6194.25       134.06 o                         
  -7  13   1       9848.02       9720.85       166.14 o                         
  -5  13   1      14514.75      14214.94       219.36 o                         
  -3  13   1       3628.84       3442.26        56.56 o                         
  -1  13   1       2994.73       2920.31        55.94 o                         
   1  13   1       1956.46       1890.14        37.31 o                         
   3  13   1       1748.34       1767.05        48.60 o                         
   5  13   1       2879.73       2747.00        62.28 o                         
   7  13   1       4272.19       4135.57        97.08 o                         
   9  13   1       2681.87       2635.57        72.35 o                         
  11  13   1       3008.64       3074.95       104.80 o                         
  13  13   1        344.84        427.59        43.40 o                         
  15  13   1        544.92        541.62        75.97 o                         
 -16  14   1         43.29         25.62        22.74 o                         
 -14  14   1        113.24        114.91        20.59 o                         
 -12  14   1         10.71         24.86        15.85 o                         
 -10  14   1        433.63        404.12        28.79 o                         
  -8  14   1       1220.65       1112.17        31.17 o                         
  -6  14   1        603.19        584.75        16.44 o                         
  -4  14   1        150.68        156.50         7.94 o                         
  -2  14   1       2057.05       1991.69        34.58 o                         
   0  14   1        236.32        219.62        10.45 o                         
   2  14   1       1235.72       1286.25        29.37 o                         
   4  14   1       1696.31       1741.67        45.02 o                         
   6  14   1        475.83        461.85        21.29 o                         
   8  14   1        596.13        549.24        33.13 o                         
  10  14   1        530.80        525.43        33.49 o                         
  12  14   1         14.61         31.15        21.57 o                         
  14  14   1         22.21         16.03        24.53 o                         
 -15  15   1        653.42        674.72        56.31 o                         
 -13  15   1        483.25        461.66        33.05 o                         
 -11  15   1        707.32        747.94        39.40 o                         
  -9  15   1       1342.43       1391.64        49.67 o                         
  -7  15   1        873.97        867.62        29.31 o                         
  -5  15   1       2364.05       2290.02        44.76 o                         
  -3  15   1       5216.92       5338.73        81.37 o                         
  -1  15   1       5829.67       5642.31       105.92 o                         
   1  15   1       2382.86       2311.63        50.36 o                         
   3  15   1       7406.32       7013.30       152.20 o                         
   5  15   1       1527.55       1526.00        55.78 o                         
   7  15   1       1382.07       1391.55        71.44 o                         
   9  15   1        549.20        602.51        45.68 o                         
  11  15   1        264.14        298.44        38.73 o                         
  13  15   1        234.83        292.68        69.93 o                         
  15  15   1        630.49        696.26        63.72 o                         
 -14  16   1        190.65        226.95        33.94 o                         
 -12  16   1        129.33        129.32        25.08 o                         
 -10  16   1        923.97        917.33        39.94 o                         
  -8  16   1        348.00        309.32        22.18 o                         
  -6  16   1        857.63        915.05        30.90 o                         
  -4  16   1       3953.68       3680.46        81.48 o                         
  -2  16   1       1798.33       1735.83        45.51 o                         
   0  16   1       2909.30       2793.95        70.68 o                         
   2  16   1       2927.61       2883.06        94.80 o                         
   4  16   1        337.99        324.12        27.02 o                         
   6  16   1        497.71        512.20        44.00 o                         
   8  16   1        518.07        560.78        45.93 o                         
  10  16   1        158.54        105.09        54.65 o                         
  12  16   1        369.73        488.33        92.86 o                         
  14  16   1         39.82         40.45        36.30 o                         
 -15  17   1        129.57        160.54        33.23 o                         
 -13  17   1        115.39        130.29        27.43 o                         
 -11  17   1        573.37        617.16        42.64 o                         
  -9  17   1         84.09         93.12        20.07 o                         
  -7  17   1       1062.45       1122.02        44.51 o                         
  -5  17   1        620.68        641.69        28.46 o                         
  -3  17   1        478.02        411.77        19.40 o                         
  -1  17   1        403.39        409.67        18.29 o                         
   1  17   1        315.37        316.65        19.99 o                         
   3  17   1        340.80        355.86        29.96 o                         
   5  17   1       2386.12       2308.88       106.68 o                         
   7  17   1       1042.54       1185.68       119.43 o                         
   9  17   1        371.33        395.18        44.23 o                         
  11  17   1        292.04        275.79        40.79 o                         
  13  17   1        132.32        144.45        66.11 o                         
 -14  18   1        169.94        168.83        32.13 o                         
 -12  18   1        837.47        772.34        62.97 o                         
 -10  18   1         88.55         72.70        20.88 o                         
  -8  18   1        822.23        780.38        65.85 o                         
  -6  18   1       1257.45       1219.32        52.72 o                         
  -4  18   1       2788.57       2750.05       105.77 o                         
  -2  18   1       1910.16       1905.83        70.67 o                         
   0  18   1       2656.57       2634.95        79.02 o                         
   2  18   1       3189.76       3144.87       120.49 o                         
   4  18   1       2353.79       2391.47       103.32 o                         
   6  18   1       3315.54       3401.03       142.00 o                         
   8  18   1       1008.07       1005.07        62.91 o                         
  10  18   1        268.85        321.44        49.83 o                         
  12  18   1         53.18         69.17        54.26 o                         
 -13  19   1          2.56         -5.92        29.98 o                         
 -11  19   1        508.74        517.14        40.35 o                         
  -9  19   1        596.89        550.01        38.83 o                         
  -7  19   1        391.94        419.31        33.11 o                         
  -5  19   1       1261.83       1300.87        52.65 o                         
  -3  19   1        683.66        680.24        36.12 o                         
  -1  19   1        382.33        386.26        27.61 o                         
   1  19   1        148.46        141.65        17.11 o                         
   3  19   1          9.48         -2.76        17.82 o                         
   5  19   1        502.62        467.87        46.76 o                         
   7  19   1        146.91        137.45        31.14 o                         
   9  19   1        505.43        502.88        50.79 o                         
  11  19   1        348.01        461.58        93.24 o                         
 -12  20   1        439.87        461.03        43.57 o                         
 -10  20   1       1702.68       1856.25        75.30 o                         
  -8  20   1       2021.63       2022.58        77.78 o                         
  -6  20   1       1523.80       1609.61        61.98 o                         
  -4  20   1       3559.96       3612.81       113.87 o                         
  -2  20   1       1283.13       1260.98        49.56 o                         
   0  20   1       1731.44       1762.44        72.38 o                         
   2  20   1       1342.47       1398.71        73.45 o                         
   4  20   1        722.51        716.93        54.54 o                         
   6  20   1        747.12        807.39        61.55 o                         
   8  20   1        894.20        873.98        63.70 o                         
  10  20   1        304.77        324.86        44.10 o                         
 -11  21   1        132.88        106.73        25.02 o                         
  -9  21   1        152.56        199.24        28.16 o                         
  -7  21   1        711.39        792.62        44.21 o                         
  -5  21   1        866.59        839.25        43.56 o                         
  -3  21   1        112.12        150.25        20.82 o                         
  -1  21   1        683.40        691.71        42.01 o                         
   1  21   1        202.65        213.32        26.09 o                         
   3  21   1         23.12         34.30        25.39 o                         
   5  21   1        193.31        175.71        33.75 o                         
   7  21   1         56.44         49.24        27.97 o                         
   9  21   1        208.51        216.48        38.67 o                         
 -10  22   1        492.69        428.86        38.38 o                         
  -8  22   1        270.83        296.05        52.25 o                         
  -6  22   1        456.29        452.83        36.45 o                         
  -4  22   1        122.09        125.61        24.31 o                         
  -2  22   1       1633.90       1580.47        75.90 o                         
   0  22   1       2588.01       2717.54       109.22 o                         
   2  22   1       2726.13       2809.96       107.98 o                         
   4  22   1       1804.51       1928.89        99.65 o                         
   6  22   1        514.39        460.12        53.12 o                         
   8  22   1        652.02        598.97        92.84 o                         
  -7  23   1         18.42         21.97        21.80 o                         
  -5  23   1        331.12        365.61        39.45 o                         
  -3  23   1       2071.08       2103.82        91.52 o                         
  -1  23   1       1731.81       1842.20        83.19 o                         
   1  23   1       1699.78       1788.81        81.99 o                         
   3  23   1       1574.39       1599.75        87.60 o                         
   5  23   1       1090.35       1127.59        83.80 o                         
   7  23   1        111.26        129.40        35.11 o                         
  -6  24   1        732.40        756.85        49.66 o                         
  -4  24   1        168.07        173.33        28.80 o                         
  -2  24   1        133.18        110.21        27.77 o                         
   0  24   1         77.59         90.92        24.45 o                         
   2  24   1        149.32        137.57        34.38 o                         
   4  24   1         43.04         25.29        31.45 o                         
   6  24   1        524.58        553.07        58.01 o                         
  -3  25   1        890.42        873.48        52.04 o                         
  -1  25   1        673.26        686.28        49.39 o                         
   1  25   1        239.56        219.76        34.22 o                         
   3  25   1        347.31        369.66        50.40 o                         
 -20   0   2         86.17        121.90        66.49 o                         
 -18   0   2        948.24        917.83        65.77 o                         
 -16   0   2       2696.64       2808.79       128.68 o                         
 -14   0   2       3487.87       3447.23        92.63 o                         
 -12   0   2      11504.72      11336.23       235.57 o                         
 -10   0   2       3778.64       3758.81        80.25 o                         
  -8   0   2       2382.25       2221.02        53.50 o                         
  -6   0   2      10635.03      10741.50       234.44 o                         
  -4   0   2       5040.39       5294.38       150.38 o                         
  -2   0   2      23750.42      25589.26       738.13 o                         
   0   0   2      21484.89      23108.95       618.85 o                         
   4   0   2      13404.21      13108.96       324.65 o                         
   6   0   2      15080.01      14690.96       351.81 o                         
   8   0   2       1009.07        845.03        27.78 o                         
  10   0   2       2306.74       2310.06        61.56 o                         
  14   0   2        345.06        365.12        54.99 o                         
  16   0   2        188.80        187.24        46.47 o                         
  18   0   2        304.36        312.17        81.39 o                         
 -19   1   2        100.71         79.93        30.41 o                         
 -17   1   2        468.93        496.22        34.76 o                         
 -15   1   2       1678.55       1749.61        63.98 o                         
 -13   1   2       4137.99       3930.27        63.36 o                         
 -11   1   2         28.29         27.72         5.30 o                         
  -9   1   2       1608.83       1569.69        26.44 o                         
  -7   1   2       5970.47       6745.73       113.08 o                         
  -5   1   2       2261.81       2537.95        45.80 o                         
  -3   1   2       5684.16       6057.06       103.28 o                         
  -1   1   2      14424.68      15356.61       280.31 o                         
   3   1   2       4593.01       4509.26        83.87 o                         
   5   1   2        187.47        184.84         7.80 o                         
   7   1   2       1913.94       1857.97        33.81 o                         
   9   1   2       1244.81       1230.38        25.70 o                         
  11   1   2        749.33        763.42        26.90 o                         
  13   1   2        199.93        250.37        38.88 o                         
  15   1   2         35.49         32.29        23.93 o                         
  17   1   2        352.93        354.43        42.56 o                         
 -20   2   2        439.34        385.03        63.98 o                         
 -18   2   2         57.99         50.74        25.67 o                         
 -16   2   2        408.67        433.19        30.65 o                         
 -14   2   2         73.62         65.57         9.66 o                         
 -12   2   2        510.61        501.23        14.06 o                         
 -10   2   2       6694.81       6472.00       110.53 o                         
  -8   2   2       7292.02       7138.97       128.72 o                         
  -6   2   2      18530.42      18757.54       327.00 o                         
  -4   2   2      21189.42      21223.08       340.91 o                         
  -2   2   2      27999.24      28817.08       566.30 o                         
   0   2   2       9738.68      10509.83       153.76 o                         
   4   2   2       5293.03       5601.34        94.81 o                         
   6   2   2       1384.85       1368.68        34.11 o                         
   8   2   2       3601.23       3508.25        70.14 o                         
  10   2   2       4999.29       4867.42        98.98 o                         
  12   2   2        973.30       1059.79        55.16 o                         
  14   2   2       1713.96       1673.35        78.55 o                         
  16   2   2       1121.78       1199.50        65.95 o                         
  18   2   2        308.82        352.13        44.58 o                         
 -19   3   2        380.11        361.70        42.11 o                         
 -17   3   2        172.45        123.71        25.57 o                         
 -15   3   2        751.93        721.68        39.43 o                         
 -13   3   2        798.11        776.51        20.49 o                         
 -11   3   2       1564.93       1536.32        30.84 o                         
  -9   3   2       2603.19       2595.11        47.23 o                         
  -7   3   2      15665.39      16600.91       279.69 o                         
  -5   3   2      15330.60      15485.11       278.03 o                         
  -3   3   2      26572.94      26829.18       425.02 o                         
  -1   3   2        418.43        425.71         8.43 o                         
   1   3   2      11780.00      12662.61       206.13 o                         
   3   3   2        328.14        358.88        15.25 o                         
   5   3   2       1907.35       1828.94        34.92 o                         
   7   3   2        982.32       1000.43        22.12 o                         
   9   3   2       1975.11       1925.92        36.07 o                         
  11   3   2       1999.37       1960.47        62.35 o                         
  13   3   2        908.71        935.37        74.88 o                         
  15   3   2        146.52        161.85        28.29 o                         
  17   3   2        574.81        642.48        54.32 o                         
 -20   4   2         85.54         45.52        34.15 o                         
 -18   4   2        157.21        151.23        28.80 o                         
 -16   4   2        823.06        885.88        52.24 o                         
 -14   4   2       3013.83       2926.87        75.12 o                         
 -12   4   2       1366.56       1358.65        28.22 o                         
 -10   4   2        984.18       1046.79        28.02 o                         
  -8   4   2       2998.43       3005.74        48.01 o                         
  -6   4   2       3958.52       4478.17        73.63 o                         
  -4   4   2       4443.58       4658.23        78.75 o                         
  -2   4   2      12827.12      13211.87       207.65 o                         
   0   4   2      18829.12      19312.15       381.50 o                         
   2   4   2       6593.75       6821.79       123.29 o                         
   4   4   2      10752.96      11328.38       181.15 o                         
   6   4   2       1466.52       1373.39        24.71 o                         
   8   4   2       3608.29       3534.33        57.66 o                         
  10   4   2       2167.62       2146.08        41.44 o                         
  12   4   2        319.38        292.80        25.28 o                         
  14   4   2        227.86        213.53        32.03 o                         
  16   4   2        158.76        153.88        30.23 o                         
  18   4   2        188.54        175.15        39.15 o                         
 -19   5   2        698.93        718.15        56.47 o                         
 -17   5   2        605.03        579.57        46.21 o                         
 -15   5   2        383.53        411.11        39.00 o                         
 -13   5   2        937.47        944.30        25.44 o                         
 -11   5   2       3313.07       3211.89        50.57 o                         
  -9   5   2       4257.39       4080.05        65.88 o                         
  -7   5   2       2215.81       2049.11        36.91 o                         
  -5   5   2       5308.69       5227.68       103.04 o                         
  -3   5   2      11149.14      11697.13       188.28 o                         
  -1   5   2      23636.62      24278.36       420.78 o                         
   1   5   2       9906.41      10109.67       200.79 o                         
   3   5   2       5777.67       5667.84       106.58 o                         
   5   5   2       8273.56       8347.20       154.14 o                         
   7   5   2       4174.46       4092.04        70.35 o                         
   9   5   2       3911.49       3823.99        62.82 o                         
  11   5   2       1520.46       1483.84        44.45 o                         
  13   5   2        664.03        614.40        89.04 o                         
  15   5   2        906.11        903.41        57.69 o                         
  17   5   2        576.50        572.94        84.19 o                         
 -18   6   2        124.90        129.68        28.59 o                         
 -16   6   2        100.96         83.38        21.87 o                         
 -14   6   2        422.66        410.37        22.54 o                         
 -12   6   2         42.07         69.92         7.87 o                         
 -10   6   2        372.16        359.58        11.74 o                         
  -8   6   2        134.75        143.40         7.31 o                         
  -6   6   2       1811.77       2076.82        39.43 o                         
  -4   6   2        836.00        841.63        18.21 o                         
  -2   6   2       3102.12       3299.63        57.07 o                         
   0   6   2        628.54        698.98        17.11 o                         
   2   6   2        481.20        607.92        16.33 o                         
   4   6   2       1105.15       1204.43        28.01 o                         
   6   6   2        107.92        132.03         8.56 o                         
   8   6   2        166.03        165.13         9.18 o                         
  10   6   2        564.05        538.97        18.44 o                         
  12   6   2        148.50        151.04        23.05 o                         
  14   6   2         26.46          1.52        22.36 o                         
  16   6   2         73.84         61.28        28.54 o                         
 -19   7   2        509.00        492.18        68.90 o                         
 -17   7   2        383.71        389.63        40.82 o                         
 -15   7   2       2331.11       2386.92        83.46 o                         
 -13   7   2       3027.83       2925.58        71.51 o                         
 -11   7   2       1342.51       1350.68        26.26 o                         
  -9   7   2       2608.79       2524.35        47.30 o                         
  -7   7   2       4188.35       4024.53        78.23 o                         
  -5   7   2      10802.34      10580.59       170.64 o                         
  -3   7   2      10080.34      10047.41       163.52 o                         
  -1   7   2      15604.65      16014.63       299.31 o                         
   1   7   2       8389.61       8330.12       188.45 o                         
   3   7   2       6749.38       6730.45       155.99 o                         
   5   7   2       3691.63       3568.38        75.62 o                         
   7   7   2       8239.48       8286.52       158.89 o                         
   9   7   2       2210.87       2239.11        47.71 o                         
  11   7   2       2485.11       2387.91        70.85 o                         
  13   7   2        899.37       1005.58        57.10 o                         
  15   7   2         57.09         61.64        26.20 o                         
  17   7   2         36.21         85.79        33.71 o                         
 -18   8   2         39.55         42.59        25.77 o                         
 -16   8   2         88.75         68.85        20.57 o                         
 -14   8   2        451.56        414.06        29.62 o                         
 -12   8   2       1175.88       1139.35        35.99 o                         
 -10   8   2        169.67        198.48         9.36 o                         
  -8   8   2        390.79        365.74        12.42 o                         
  -6   8   2       2188.87       2124.27        36.35 o                         
  -4   8   2        296.61        300.54        29.95 o                         
  -2   8   2       3329.63       3454.30        60.23 o                         
   0   8   2       5043.42       5456.06       112.74 o                         
   2   8   2        626.54        626.70        18.83 o                         
   4   8   2        296.92        275.02        20.76 o                         
   6   8   2       1224.43       1234.67        28.26 o                         
   8   8   2        832.84        810.71        21.00 o                         
  10   8   2       1152.50       1185.44        30.61 o                         
  12   8   2        616.72        607.02        40.57 o                         
  14   8   2        194.90        207.57        34.38 o                         
  16   8   2         52.00         36.30        33.55 o                         
 -19   9   2         37.78         18.19        26.55 o                         
 -17   9   2        806.17        833.05        52.68 o                         
 -15   9   2        554.01        557.93        34.68 o                         
 -13   9   2        611.67        659.02        30.42 o                         
 -11   9   2       2006.24       1934.68        44.69 o                         
  -9   9   2        331.01        344.84        17.50 o                         
  -7   9   2       6827.16       6696.74       122.22 o                         
  -5   9   2      14851.61      14908.88       251.26 o                         
  -3   9   2       8631.69       8961.88       145.05 o                         
  -1   9   2       7727.80       7616.08       152.80 o                         
   1   9   2       8828.88       8960.17       185.60 o                         
   3   9   2        419.46        370.39        15.21 o                         
   5   9   2       3023.69       3059.68        72.72 o                         
   7   9   2       3063.31       3244.18        65.32 o                         
   9   9   2       1477.02       1398.42        34.08 o                         
  11   9   2       1420.91       1544.13        79.47 o                         
  13   9   2        463.12        520.69        45.77 o                         
  15   9   2         88.64        119.38        30.58 o                         
  17   9   2         79.51        117.67        32.67 o                         
 -18  10   2        242.70        168.16        36.75 o                         
 -16  10   2         28.39         16.19        19.60 o                         
 -14  10   2        363.84        399.97        34.26 o                         
 -12  10   2        938.62        936.73        35.66 o                         
 -10  10   2       2844.22       2775.16        60.06 o                         
  -8  10   2       8152.47       7937.37       148.44 o                         
  -6  10   2       7923.63       8108.74       134.90 o                         
  -4  10   2       5036.10       5040.99        85.70 o                         
  -2  10   2       3332.80       3304.25        57.59 o                         
   0  10   2       3588.09       3573.36        70.98 o                         
   2  10   2       1552.98       1594.45        38.29 o                         
   4  10   2       6009.50       5922.97       136.76 o                         
   6  10   2        427.72        402.09        15.96 o                         
   8  10   2       1231.18       1264.58        34.50 o                         
  10  10   2        833.10        813.00        35.26 o                         
  12  10   2        955.68        994.25        51.57 o                         
  14  10   2        215.08        223.51        36.28 o                         
  16  10   2        678.78        762.19        65.08 o                         
 -17  11   2        279.98        312.94        37.58 o                         
 -15  11   2        242.19        271.45        26.37 o                         
 -13  11   2        950.81        964.52        41.09 o                         
 -11  11   2        257.90        273.86        21.25 o                         
  -9  11   2          0.69         -0.52         7.00 o                         
  -7  11   2        126.73        129.97         8.72 o                         
  -5  11   2        180.67        197.05         8.81 o                         
  -3  11   2       1708.89       1660.04        33.20 o                         
  -1  11   2       3158.67       3219.10        60.91 o                         
   1  11   2       2830.94       2860.88        63.89 o                         
   3  11   2       2410.27       2311.67        55.92 o                         
   5  11   2       1201.02       1194.12        33.56 o                         
   7  11   2       2861.27       2751.66        59.74 o                         
   9  11   2       2059.36       2102.17        49.91 o                         
  11  11   2        484.15        471.73        41.10 o                         
  13  11   2         93.35         72.36        25.59 o                         
  15  11   2         64.68         97.31        41.54 o                         
 -18  12   2        266.97        229.37        33.24 o                         
 -16  12   2       1422.79       1549.84        73.01 o                         
 -14  12   2        983.04       1046.07        45.92 o                         
 -12  12   2       1382.39       1505.64        54.37 o                         
 -10  12   2       1702.44       1669.68        49.49 o                         
  -8  12   2       1745.72       1670.10        33.78 o                         
  -4  12   2       4958.36       4802.96        81.70 o                         
  -2  12   2       2088.22       1958.16        43.91 o                         
   0  12   2       6750.17       6715.61       132.42 o                         
   2  12   2       8367.17       8227.25       181.34 o                         
   4  12   2       7738.14       7414.03       167.97 o                         
   6  12   2       2335.39       2223.07        51.81 o                         
   8  12   2       4709.30       4569.26       111.07 o                         
  10  12   2       1232.60       1311.91        41.30 o                         
  12  12   2        410.25        413.55        41.04 o                         
  14  12   2        280.69        317.13        41.48 o                         
  16  12   2        289.48        392.32        49.66 o                         
 -17  13   2         31.44         13.52        25.47 o                         
 -15  13   2        199.31        165.64        22.70 o                         
 -13  13   2        243.40        213.13        23.39 o                         
 -11  13   2         16.16         -2.33        13.31 o                         
  -9  13   2        232.71        241.90        15.56 o                         
  -7  13   2       1682.39       1567.91        36.63 o                         
  -5  13   2        471.82        444.74        12.21 o                         
  -3  13   2        471.95        454.12        13.82 o                         
  -1  13   2       1434.02       1371.43        31.22 o                         
   1  13   2       1895.01       1816.85        46.73 o                         
   3  13   2        660.52        635.28        23.14 o                         
   5  13   2        808.10        791.81        26.85 o                         
   7  13   2        126.65        125.86        13.21 o                         
   9  13   2        269.08        289.97        28.06 o                         
  11  13   2         46.09         58.83        22.18 o                         
  13  13   2         67.61         66.97        24.48 o                         
  15  13   2         32.92         16.38        26.75 o                         
 -16  14   2         40.01         35.32        24.02 o                         
 -14  14   2        273.57        264.15        30.33 o                         
 -12  14   2        672.11        691.93        36.59 o                         
 -10  14   2       2613.91       2734.36       100.68 o                         
  -8  14   2       2020.71       2014.92        52.33 o                         
  -6  14   2       3782.48       3658.90        74.75 o                         
  -4  14   2       4725.29       4588.75        72.49 o                         
  -2  14   2       7186.41       6957.56       145.30 o                         
   0  14   2       2826.72       2725.85        60.57 o                         
   2  14   2       2900.08       2790.47        71.81 o                         
   4  14   2       1474.76       1458.93        42.40 o                         
   6  14   2       5537.08       5396.69       152.51 o                         
   8  14   2       1360.62       1431.07        75.31 o                         
  10  14   2       2889.93       3021.86       134.49 o                         
  12  14   2        829.72        831.96        55.03 o                         
  14  14   2        739.46        841.21        83.21 o                         
 -15  15   2         43.14         51.73        25.36 o                         
 -13  15   2        155.03        137.39        23.83 o                         
 -11  15   2       1114.73       1082.02        45.85 o                         
  -9  15   2        839.34        821.48        40.87 o                         
  -7  15   2       2061.45       2069.38        53.86 o                         
  -5  15   2        962.08        940.15        25.45 o                         
  -3  15   2          4.68         22.05         7.18 o                         
  -1  15   2       3218.38       3027.11        65.37 o                         
   1  15   2       2045.26       1980.70        50.92 o                         
   3  15   2         60.98         62.20        15.97 o                         
   5  15   2        415.42        429.13        27.78 o                         
   7  15   2        302.94        310.22        37.71 o                         
   9  15   2        775.76        846.90        56.90 o                         
  11  15   2        580.53        614.40        96.30 o                         
 -16  16   2        810.70        780.98        61.99 o                         
 -14  16   2       1255.27       1330.91        61.56 o                         
 -12  16   2        691.86        724.41        41.10 o                         
 -10  16   2        523.85        564.93        40.96 o                         
  -8  16   2        867.15        901.83        39.81 o                         
  -6  16   2        320.53        322.15        25.00 o                         
  -4  16   2       1046.68       1059.59        34.17 o                         
  -2  16   2        978.42        936.01        29.34 o                         
   0  16   2       3661.15       3609.83        94.93 o                         
   2  16   2       3996.52       4054.99       165.24 o                         
   4  16   2       6101.41       6365.14       249.13 o                         
   6  16   2       1091.04       1211.19        67.56 o                         
   8  16   2        295.21        410.27        42.92 o                         
  10  16   2        347.77        359.00        65.08 o                         
  12  16   2         46.58        133.37        63.05 o                         
  14  16   2          0.43         44.33        56.56 o                         
 -15  17   2        242.11        311.58        57.69 o                         
 -13  17   2        601.40        615.54        47.07 o                         
 -11  17   2       1046.46       1134.01        60.32 o                         
  -9  17   2        857.88        887.17        38.59 o                         
  -7  17   2        896.23        911.20        40.63 o                         
  -5  17   2       1119.42       1114.60        40.53 o                         
  -3  17   2       1509.62       1422.48        47.89 o                         
  -1  17   2       1779.11       1866.02        55.06 o                         
   1  17   2       2061.33       2211.16        86.43 o                         
   3  17   2       2642.57       2807.31       125.70 o                         
   5  17   2       2708.88       2771.36       122.77 o                         
   7  17   2       1648.38       1735.85       152.47 o                         
   9  17   2        448.29        516.85        48.63 o                         
  11  17   2        229.64        235.74        68.78 o                         
  13  17   2         86.32        156.29        67.64 o                         
 -14  18   2         26.07         26.58        24.82 o                         
 -12  18   2         68.02         59.02        31.42 o                         
 -10  18   2        211.96        292.17        31.02 o                         
  -8  18   2        921.49        946.71        48.71 o                         
  -6  18   2        799.06        851.39        42.49 o                         
  -4  18   2        853.92        776.35        34.60 o                         
  -2  18   2        502.31        521.16        33.74 o                         
   0  18   2        740.72        779.39        31.49 o                         
   2  18   2        147.30        154.17        33.82 o                         
   4  18   2         56.40         46.97        35.92 o                         
   6  18   2         65.07         62.21        25.62 o                         
   8  18   2        264.92        254.47        37.73 o                         
  10  18   2        132.75        175.02        67.26 o                         
  12  18   2        317.25        445.15        97.44 o                         
 -13  19   2        720.34        769.24        49.66 o                         
 -11  19   2        536.59        610.00        54.23 o                         
  -9  19   2       1848.46       1803.17        76.67 o                         
  -7  19   2       1470.66       1554.62        64.25 o                         
  -5  19   2       2163.70       2238.64        81.60 o                         
  -3  19   2       4839.50       4840.03       146.36 o                         
  -1  19   2       2460.62       2532.28        81.73 o                         
   1  19   2        416.33        415.00        33.36 o                         
   3  19   2       1782.97       1840.25       107.98 o                         
   5  19   2        598.73        580.54        51.24 o                         
   7  19   2        514.25        552.63        53.04 o                         
   9  19   2       1993.63       2083.35       104.72 o                         
  11  19   2        991.36       1018.28       134.51 o                         
 -12  20   2         17.71          5.80        21.72 o                         
 -10  20   2        300.70        314.57        33.98 o                         
  -8  20   2        598.28        608.87        41.13 o                         
  -6  20   2        321.70        320.09        30.78 o                         
  -4  20   2        811.82        837.05        41.95 o                         
  -2  20   2        377.43        379.03        30.07 o                         
   0  20   2         59.76         37.71        16.33 o                         
   2  20   2         62.10         48.30        30.94 o                         
   4  20   2         52.53         63.98        25.98 o                         
   6  20   2        145.57        137.83        33.16 o                         
   8  20   2         35.15         29.91        26.75 o                         
  10  20   2        284.81        347.70        92.09 o                         
 -11  21   2        444.27        471.25        40.83 o                         
  -9  21   2        835.98        804.62        79.81 o                         
  -7  21   2        479.63        444.30        35.88 o                         
  -5  21   2        721.41        686.62        41.58 o                         
  -3  21   2        438.79        404.00        32.81 o                         
  -1  21   2       2341.79       2430.37        93.12 o                         
   1  21   2        907.34        962.70        79.44 o                         
   3  21   2       1117.84       1128.23        83.95 o                         
   5  21   2       1507.78       1477.35        85.69 o                         
   7  21   2       1431.82       1455.68        83.96 o                         
   9  21   2        400.90        475.99        65.83 o                         
 -10  22   2        309.09        346.56        44.97 o                         
  -8  22   2        156.83        155.04        29.74 o                         
  -6  22   2        431.72        382.32        34.35 o                         
  -4  22   2          2.50          9.92        18.41 o                         
  -2  22   2         56.49         82.69        21.87 o                         
   0  22   2        572.72        644.24        51.25 o                         
   2  22   2        883.75        909.34        80.41 o                         
   4  22   2        299.85        343.55        44.32 o                         
   6  22   2       1462.94       1617.88        92.24 o                         
   8  22   2        158.47        139.05        42.48 o                         
  -9  23   2        382.88        425.53        40.78 o                         
  -7  23   2        367.14        411.61        36.45 o                         
  -5  23   2        526.30        471.37        62.40 o                         
  -3  23   2       1343.61       1325.15        64.05 o                         
  -1  23   2        313.18        302.00        30.92 o                         
   1  23   2        662.22        700.16        82.35 o                         
   3  23   2        279.40        262.05        44.72 o                         
   5  23   2         64.39         54.25        52.02 o                         
   7  23   2        249.39        386.68        94.01 o                         
  -6  24   2        629.63        662.73        54.08 o                         
  -4  24   2       1119.44       1152.90        61.43 o                         
  -2  24   2        329.19        276.25        38.85 o                         
   0  24   2        761.60        843.52        75.78 o                         
   2  24   2        466.08        403.18        50.96 o                         
   4  24   2        225.47        254.42        41.39 o                         
  -3  25   2        357.28        328.37        35.64 o                         
  -1  25   2         43.52         80.06        37.67 o                         
   1  25   2        109.99        127.55        34.70 o                         
 -17   1   3        298.05        318.26        32.42 o                         
 -15   1   3       1161.38       1179.05        41.58 o                         
 -13   1   3       1763.28       1735.87        32.43 o                         
 -11   1   3       2459.44       2481.75        48.44 o                         
  -9   1   3       7074.99       7177.60       124.33 o                         
  -7   1   3       7003.11       6977.20       121.62 o                         
  -5   1   3       2067.28       2103.27        59.77 o                         
  -3   1   3      10128.57      10566.90       175.15 o                         
  -1   1   3      21325.94      22991.38       388.27 o                         
   1   1   3      17224.33      17775.46       284.38 o                         
   3   1   3       8208.66       7871.79       140.82 o                         
   5   1   3      10547.78      10693.32       217.92 o                         
   7   1   3       2056.82       1943.62        40.98 o                         
   9   1   3       4480.87       4397.55        83.47 o                         
  11   1   3       2764.58       2812.14        87.52 o                         
  13   1   3        955.80        991.60        61.40 o                         
  15   1   3        230.05        282.64        38.05 o                         
  17   1   3        365.69        412.51        48.47 o                         
 -20   2   3         61.92         74.66        41.46 o                         
 -18   2   3        215.62        184.92        31.27 o                         
 -16   2   3        195.67        259.13        26.57 o                         
 -14   2   3        258.23        255.68        15.37 o                         
 -12   2   3        371.95        379.57        14.34 o                         
 -10   2   3       1135.15       1082.00        21.30 o                         
  -8   2   3       1859.34       1940.95        36.13 o                         
  -6   2   3       4930.37       5216.88        82.33 o                         
  -4   2   3       1219.83       1222.36        21.49 o                         
  -2   2   3        724.79        828.22        24.94 o                         
   0   2   3       9133.36       9338.77       170.58 o                         
   2   2   3       7595.57       8241.01       142.91 o                         
   4   2   3       3413.44       3475.46        56.16 o                         
   6   2   3       2638.88       2556.23        48.94 o                         
   8   2   3       1745.62       1688.81        34.19 o                         
  10   2   3        471.04        467.00        20.05 o                         
  12   2   3        363.54        375.78        31.81 o                         
  14   2   3        131.12        109.81        25.45 o                         
  16   2   3          3.10         16.57        25.13 o                         
 -19   3   3        719.71        731.69        52.31 o                         
 -17   3   3        284.85        317.36        37.13 o                         
 -15   3   3        613.65        584.11        25.33 o                         
 -13   3   3       4120.87       3962.49        65.69 o                         
 -11   3   3       1335.58       1327.37        28.76 o                         
  -9   3   3       2973.51       2994.88        54.12 o                         
  -7   3   3       3892.06       3877.80        60.23 o                         
  -5   3   3      14961.71      15396.31       256.37 o                         
  -3   3   3      11758.95      11912.60       206.52 o                         
  -1   3   3      14670.39      15261.22       238.51 o                         
   1   3   3        471.51       1062.03        83.31 o                         
   3   3   3       1830.26       1869.01        47.49 o                         
   5   3   3       1254.81       1153.98        20.70 o                         
   7   3   3       1542.18       1533.99        34.96 o                         
   9   3   3        817.29        819.80        24.68 o                         
  11   3   3       2075.53       2053.71        69.81 o                         
  13   3   3        957.56        987.39        49.26 o                         
  15   3   3        432.21        507.76        51.55 o                         
  17   3   3        302.77        278.65        37.95 o                         
 -20   4   3        225.40        219.00        35.07 o                         
 -18   4   3        616.37        609.01        47.12 o                         
 -16   4   3        259.13        252.87        35.52 o                         
 -14   4   3       1173.35       1063.73        31.92 o                         
 -12   4   3       3712.27       3730.21        63.27 o                         
 -10   4   3       2859.07       2774.02        51.05 o                         
  -8   4   3       5545.02       5696.47       102.41 o                         
  -6   4   3       9425.81       9356.53       145.68 o                         
  -4   4   3       3068.58       2945.47        51.82 o                         
  -2   4   3       8952.82       9101.07       149.12 o                         
   0   4   3      10586.37      10952.34       176.23 o                         
   2   4   3       6440.63       6280.62       111.76 o                         
   4   4   3       2495.63       2324.61        45.98 o                         
   6   4   3       1863.47       1834.68        31.81 o                         
   8   4   3       2780.08       2753.86        54.77 o                         
  10   4   3        470.14        482.86        22.21 o                         
  12   4   3       2579.10       2595.89        97.20 o                         
  14   4   3        558.24        605.26        46.72 o                         
  16   4   3        322.59        333.47        43.62 o                         
 -19   5   3        112.73         98.98        33.00 o                         
 -17   5   3        136.47        141.08        27.78 o                         
 -15   5   3        965.64        949.24        41.94 o                         
 -13   5   3         29.22          9.92         8.70 o                         
 -11   5   3       8148.95       7872.75       129.30 o                         
  -9   5   3        595.33        608.88        15.33 o                         
  -7   5   3       2101.65       2275.04        39.66 o                         
  -5   5   3        194.45        203.97         7.51 o                         
  -3   5   3         40.28         43.80         3.80 o                         
  -1   5   3       5259.47       5943.03       117.27 o                         
   1   5   3       5940.54       6315.85       109.47 o                         
   3   5   3        531.66        501.32        16.15 o                         
   5   5   3       1302.71       1265.69        28.34 o                         
   7   5   3       3192.47       3125.67        54.57 o                         
   9   5   3        211.61        200.75        10.86 o                         
  11   5   3         92.24         92.79        19.21 o                         
  13   5   3        475.13        458.27        35.03 o                         
  15   5   3        444.43        406.67        43.58 o                         
  17   5   3        249.96        222.48        38.85 o                         
 -20   6   3        181.13        158.37        32.59 o                         
 -18   6   3        349.31        358.76        40.51 o                         
 -16   6   3        994.14       1071.35        60.72 o                         
 -14   6   3       2190.21       2189.76        61.34 o                         
 -12   6   3       3770.67       3732.20        66.67 o                         
 -10   6   3       7853.15       7577.88       116.53 o                         
  -8   6   3       6110.19       5943.84        89.83 o                         
  -6   6   3       3985.91       4015.59        65.06 o                         
  -4   6   3       9333.92       9769.02       154.81 o                         
  -2   6   3       8050.57       8472.54       160.03 o                         
   0   6   3       2087.19       1947.71        43.33 o                         
   2   6   3      19695.54      20213.04       426.48 o                         
   4   6   3      12561.64      12596.78       257.27 o                         
   6   6   3       4216.01       3926.54        76.77 o                         
   8   6   3       3029.05       2989.92        54.99 o                         
  10   6   3       1372.31       1251.27        41.19 o                         
  12   6   3        673.99        721.28        52.31 o                         
  14   6   3       1094.21       1063.42        52.63 o                         
  16   6   3        103.88        137.26        34.41 o                         
 -19   7   3         44.33         38.11        26.76 o                         
 -17   7   3       1002.89        946.13        57.29 o                         
 -15   7   3        366.82        374.46        29.56 o                         
 -13   7   3         47.24         48.03        11.72 o                         
 -11   7   3       2146.02       2031.86        38.17 o                         
  -9   7   3       2809.25       2772.55        45.52 o                         
  -7   7   3        436.95        455.35        12.53 o                         
  -5   7   3       1386.32       1723.45        32.24 o                         
  -3   7   3       1254.08       1293.22        22.76 o                         
  -1   7   3       3121.13       3286.78        66.45 o                         
   1   7   3       5435.33       5691.05       110.11 o                         
   3   7   3        245.29        248.14        11.66 o                         
   5   7   3       2908.70       2866.86        56.13 o                         
   7   7   3       1173.53       1162.75        27.40 o                         
   9   7   3        207.12        215.59        13.70 o                         
  11   7   3        257.98        264.51        29.47 o                         
  13   7   3        427.78        388.69        34.13 o                         
  15   7   3        504.50        561.83        52.45 o                         
 -18   8   3        452.83        476.67        44.57 o                         
 -16   8   3        654.79        652.92        38.46 o                         
 -14   8   3        226.48        263.35        24.30 o                         
 -12   8   3       1590.07       1599.84        47.05 o                         
 -10   8   3       4194.21       4121.63        76.27 o                         
  -8   8   3       6567.21       6388.03       110.65 o                         
  -6   8   3       4623.15       4361.34        72.75 o                         
  -4   8   3       7155.47       6905.02       105.62 o                         
  -2   8   3       8996.72       8758.92       147.75 o                         
   0   8   3      10274.26      10305.02       193.06 o                         
   2   8   3       7326.23       7252.40       156.41 o                         
   4   8   3       4696.59       4874.60       108.47 o                         
   6   8   3       1090.68       1084.30        30.88 o                         
   8   8   3       1993.28       1927.24        48.24 o                         
  10   8   3       4104.54       4058.30       113.89 o                         
  12   8   3       1931.50       1933.42        78.00 o                         
  14   8   3       1120.58       1109.76        71.88 o                         
  16   8   3        784.70        840.81        67.92 o                         
 -19   9   3        344.72        401.29        44.18 o                         
 -17   9   3        263.49        278.32        35.66 o                         
 -15   9   3        170.38        181.96        23.33 o                         
 -13   9   3        168.46        144.95        19.80 o                         
 -11   9   3        174.84        170.86        12.98 o                         
  -9   9   3       1068.21       1140.98        27.30 o                         
  -7   9   3       2046.20       1974.93        35.54 o                         
  -5   9   3       4045.81       3850.22        67.03 o                         
  -3   9   3       7882.19       7932.27       130.78 o                         
  -1   9   3       4760.46       4476.47        91.09 o                         
   1   9   3       8424.82       8754.01       186.98 o                         
   3   9   3       4643.11       4687.60       115.22 o                         
   5   9   3        239.16        222.31        25.56 o                         
   7   9   3        141.83        128.67         9.60 o                         
   9   9   3        717.47        669.01        26.37 o                         
  11   9   3        789.54        816.71        42.68 o                         
  13   9   3        517.65        489.63        47.48 o                         
  15   9   3       1059.28       1061.35        83.06 o                         
 -18  10   3        630.72        793.66        70.33 o                         
 -16  10   3        454.97        469.95        37.16 o                         
 -14  10   3        858.09        894.67        41.49 o                         
 -12  10   3       3275.55       3202.31        99.61 o                         
 -10  10   3       2669.99       2621.86        52.99 o                         
  -8  10   3      12130.81      11762.42       187.41 o                         
  -6  10   3       3702.56       3802.81        71.01 o                         
  -4  10   3       1001.22        935.22        26.46 o                         
  -2  10   3        328.18        302.47        15.57 o                         
   0  10   3       5889.99       5963.43       147.74 o                         
   2  10   3       3553.35       3643.33        99.19 o                         
   4  10   3       3328.58       3271.81        78.01 o                         
   6  10   3       3463.02       3405.42        83.57 o                         
   8  10   3        869.56        904.44        26.53 o                         
  10  10   3        913.58        900.73        37.30 o                         
  12  10   3       1790.73       1706.40        72.60 o                         
  14  10   3         63.55         64.98        28.57 o                         
  16  10   3        301.39        410.38        97.06 o                         
 -17  11   3        265.95        251.52        34.57 o                         
 -15  11   3       1035.78       1079.52        49.44 o                         
 -13  11   3       2430.62       2397.93        86.23 o                         
 -11  11   3       3781.13       3572.03        91.69 o                         
  -9  11   3       3691.19       3466.39        69.01 o                         
  -7  11   3       2594.50       2540.08        50.67 o                         
  -5  11   3       1620.52       1538.55        32.10 o                         
  -3  11   3        460.63        447.15        15.32 o                         
  -1  11   3       4467.10       4556.06        94.51 o                         
   1  11   3       6066.18       5876.88       147.04 o                         
   3  11   3       5111.34       4775.38       137.62 o                         
   5  11   3       4367.79       4346.15        99.62 o                         
   7  11   3       4044.30       3896.33        88.77 o                         
   9  11   3       2658.44       2571.35        73.71 o                         
  11  11   3       1366.83       1389.74        59.68 o                         
  13  11   3        400.20        423.61        60.02 o                         
  15  11   3         68.38         37.19        31.18 o                         
 -18  12   3        597.23        676.62        60.80 o                         
 -16  12   3         71.51         52.20        21.17 o                         
 -14  12   3        128.16        150.51        21.27 o                         
 -12  12   3         78.29        108.16        18.21 o                         
 -10  12   3       1909.97       1789.20        55.18 o                         
  -8  12   3       4190.40       3955.60        76.95 o                         
  -6  12   3        568.73        529.31        15.20 o                         
  -4  12   3       2753.15       2730.87        53.99 o                         
  -2  12   3        502.10        447.39        16.38 o                         
   0  12   3        375.65        319.04        15.60 o                         
   2  12   3        548.78        539.30        22.91 o                         
   4  12   3         83.84         99.60        10.45 o                         
   6  12   3        409.78        324.65        20.11 o                         
   8  12   3        468.46        413.56        28.18 o                         
  10  12   3        510.13        481.78        38.77 o                         
  12  12   3        320.71        334.11        39.64 o                         
  14  12   3        328.79        341.43        52.32 o                         
 -17  13   3        647.02        716.44        54.61 o                         
 -15  13   3        512.89        540.21        36.71 o                         
 -13  13   3       1238.63       1187.50        50.49 o                         
 -11  13   3       1817.00       1776.42        62.01 o                         
  -9  13   3       1215.21       1264.64        43.16 o                         
  -7  13   3       5515.53       5237.95       112.63 o                         
  -5  13   3       7567.06       7310.90       127.02 o                         
  -3  13   3       8685.67       8437.46       164.80 o                         
  -1  13   3       5047.03       4838.94       103.58 o                         
   1  13   3       3365.90       3234.47        79.75 o                         
   3  13   3       2319.54       2261.21        60.00 o                         
   5  13   3        500.27        575.46        33.88 o                         
   7  13   3       1560.26       1567.89        56.67 o                         
   9  13   3        355.91        400.34        32.71 o                         
  11  13   3        581.91        577.50        46.78 o                         
  13  13   3       1611.87       1723.35        90.25 o                         
 -16  14   3         10.72         -8.54        24.19 o                         
 -14  14   3        398.06        415.57        35.90 o                         
 -12  14   3          0.91         -4.76        16.50 o                         
 -10  14   3         11.85          1.94        13.97 o                         
  -8  14   3        724.00        699.80        27.78 o                         
  -6  14   3       2265.21       2160.49        51.10 o                         
  -4  14   3       1587.08       1510.49        34.20 o                         
  -2  14   3        647.27        651.14        19.83 o                         
   0  14   3        929.84        914.37        28.19 o                         
   2  14   3        179.50        162.05        15.37 o                         
   4  14   3       1544.06       1525.26        52.84 o                         
   6  14   3        722.27        716.35        35.46 o                         
   8  14   3        153.17        199.85        25.52 o                         
  10  14   3         72.73        108.91        52.73 o                         
  12  14   3         39.06         49.82        38.09 o                         
  14  14   3         20.42         22.31        25.10 o                         
 -15  15   3        422.28        495.46        42.34 o                         
 -13  15   3       1423.32       1528.10        63.65 o                         
 -11  15   3       1173.06       1289.72        55.00 o                         
  -9  15   3       2326.24       2333.11        81.60 o                         
  -7  15   3       2102.07       2044.01        59.74 o                         
  -5  15   3       1856.70       1759.51        44.96 o                         
  -3  15   3       2879.39       2738.46        68.61 o                         
  -1  15   3       2941.53       2935.26        63.61 o                         
   1  15   3       2479.84       2325.82        85.70 o                         
   3  15   3       1419.01       1441.35        61.35 o                         
   5  15   3       1710.16       1584.14        78.01 o                         
   7  15   3        474.96        503.27        44.88 o                         
   9  15   3       1594.16       1686.67       117.59 o                         
  11  15   3        575.17        673.63       100.12 o                         
  13  15   3        310.27        367.58        94.01 o                         
 -16  16   3        102.76         90.36        31.10 o                         
 -14  16   3        394.48        380.94        36.66 o                         
 -12  16   3        449.73        526.01        38.39 o                         
 -10  16   3        283.01        294.87        26.75 o                         
  -8  16   3       1318.76       1395.63        53.10 o                         
  -6  16   3        718.56        678.16        29.65 o                         
  -4  16   3       1547.22       1594.97        49.98 o                         
  -2  16   3       3799.76       3693.38        93.59 o                         
   0  16   3       1447.09       1582.57        79.40 o                         
   2  16   3        695.15        759.61        49.06 o                         
   4  16   3       1905.25       1944.47        97.16 o                         
   6  16   3        541.03        516.55        47.17 o                         
   8  16   3        262.12        249.37        34.02 o                         
  10  16   3        424.40        462.35        88.66 o                         
  12  16   3        150.63        150.18        68.02 o                         
 -15  17   3          4.96          4.44        23.59 o                         
 -13  17   3        440.18        464.54        37.67 o                         
 -11  17   3        620.99        653.99        37.41 o                         
  -9  17   3        901.65        952.50        41.35 o                         
  -7  17   3        873.94        909.11        39.30 o                         
  -5  17   3        271.72        287.32        25.51 o                         
  -3  17   3         92.98         90.48        14.32 o                         
  -1  17   3        595.35        557.80        26.40 o                         
   1  17   3       1034.58       1088.99        61.00 o                         
   3  17   3        550.66        569.42        42.99 o                         
   5  17   3        742.34        742.00        69.36 o                         
   7  17   3        724.98        694.10        58.14 o                         
   9  17   3        580.01        647.64       100.12 o                         
  11  17   3        424.38        516.61        98.97 o                         
 -14  18   3        595.87        553.31        60.38 o                         
 -12  18   3        629.86        635.45        42.42 o                         
 -10  18   3       2544.65       2559.35        97.28 o                         
  -8  18   3        718.45        723.00        39.71 o                         
  -6  18   3       1314.88       1340.38        48.77 o                         
  -4  18   3        941.43        939.14        38.39 o                         
  -2  18   3        570.06        575.52        30.91 o                         
   0  18   3       1624.67       1650.68        82.08 o                         
   2  18   3       2488.14       2502.11       110.56 o                         
   4  18   3       1299.93       1264.28        90.28 o                         
   6  18   3       2189.79       2214.96       103.06 o                         
   8  18   3       1693.64       1732.58        89.76 o                         
  10  18   3        641.51        725.22       106.62 o                         
 -13  19   3        144.03        159.42        30.45 o                         
 -11  19   3         14.07         14.76        20.83 o                         
  -9  19   3        271.96        305.70        33.64 o                         
  -7  19   3         17.65         26.06        18.62 o                         
  -5  19   3        131.16        119.71        20.67 o                         
  -3  19   3       1185.09       1159.68        49.72 o                         
  -1  19   3        524.61        537.33        28.63 o                         
   1  19   3        197.14        204.16        31.63 o                         
   3  19   3         21.09         23.96        32.86 o                         
   5  19   3        114.49         95.53        29.59 o                         
   7  19   3        213.61        205.29        33.85 o                         
   9  19   3        112.05         88.66        63.05 o                         
 -12  20   3         95.80        117.91        26.20 o                         
 -10  20   3        571.70        629.51        43.33 o                         
  -8  20   3       1819.87       1918.97        78.79 o                         
  -6  20   3       1883.23       1907.93        74.54 o                         
  -4  20   3       2414.99       2525.99        90.80 o                         
  -2  20   3       2820.80       2804.09        94.99 o                         
   0  20   3       1845.29       1791.42        89.71 o                         
   2  20   3       1721.92       1812.62       109.46 o                         
   4  20   3        546.63        510.77        62.77 o                         
   6  20   3        586.47        613.97        53.65 o                         
   8  20   3        153.66        185.92        46.60 o                         
 -11  21   3         20.42         18.58        22.58 o                         
  -9  21   3        307.97        361.50        47.49 o                         
  -7  21   3        464.68        463.76        38.20 o                         
  -5  21   3        875.66        932.50        47.00 o                         
  -3  21   3        728.81        728.22        41.89 o                         
  -1  21   3        669.48        706.32        64.98 o                         
   1  21   3        364.70        355.36        56.36 o                         
   3  21   3        346.84        370.30        57.75 o                         
   5  21   3         78.86         14.04        26.31 o                         
   7  21   3         51.17         51.48        30.24 o                         
 -10  22   3        598.37        598.40        44.02 o                         
  -8  22   3        672.62        698.64        43.84 o                         
  -6  22   3        639.92        703.41        41.79 o                         
  -4  22   3         69.54         89.09        21.04 o                         
  -2  22   3        404.78        378.40        39.54 o                         
   0  22   3        611.03        693.92        69.86 o                         
   2  22   3       1032.41       1171.19        94.06 o                         
   4  22   3       1295.42       1243.38        91.87 o                         
   6  22   3       1476.46       1523.72        89.81 o                         
  -7  23   3        279.02        291.16        32.68 o                         
  -5  23   3         16.33          9.59        32.00 o                         
  -3  23   3        981.21        998.96        56.19 o                         
  -1  23   3        538.06        571.52        70.28 o                         
   1  23   3        640.44        687.91        87.04 o                         
   3  23   3        953.38       1099.29       144.83 o                         
   5  23   3        515.10        496.52        56.29 o                         
  -6  24   3        102.69         87.03        26.39 o                         
  -4  24   3        214.54        174.93        29.65 o                         
  -2  24   3        474.01        467.52        63.72 o                         
   0  24   3        737.76        752.95        75.63 o                         
   2  24   3        290.52        324.40        55.43 o                         
 -20   0   4        207.34        160.88        68.02 o                         
 -18   0   4       1106.48       1158.54       160.86 o                         
 -16   0   4        505.16        532.32        46.86 o                         
 -14   0   4       3974.35       4010.28       123.04 o                         
 -12   0   4       7568.87       7417.90       183.47 o                         
 -10   0   4       8348.29       7791.83       191.67 o                         
  -8   0   4       7618.49       7234.40       180.46 o                         
  -6   0   4      22909.18      24015.17       551.84 o                         
  -4   0   4       5432.55       5653.22       137.93 o                         
  -2   0   4       2549.37       2871.02       104.49 o                         
   0   0   4      13213.06      15527.63       409.01 o                         
   4   0   4      14243.34      14207.99       384.15 o                         
   6   0   4       8376.99       8248.77       201.40 o                         
   8   0   4       8875.98       8668.34       247.66 o                         
  10   0   4       1297.85       1214.49        53.18 o                         
  12   0   4       1042.05       1085.71        64.27 o                         
  14   0   4        862.80        854.15        74.51 o                         
 -19   1   4         59.41         39.51        38.07 o                         
 -17   1   4        703.62        749.80        44.36 o                         
 -15   1   4        317.99        330.74        27.08 o                         
 -13   1   4       2508.04       2463.22        47.95 o                         
 -11   1   4       2641.34       2692.42        51.28 o                         
  -9   1   4       1729.00       1685.52        34.26 o                         
  -7   1   4       2411.16       2482.05        42.57 o                         
  -5   1   4       1143.95       1192.64        21.71 o                         
  -3   1   4        403.27        414.91         9.49 o                         
  -1   1   4        640.06        701.79        16.89 o                         
   1   1   4       1808.70       1856.87        36.12 o                         
   3   1   4      16994.96      18013.85       337.15 o                         
   5   1   4        200.07        158.91        10.35 o                         
   7   1   4        383.96        385.42        15.81 o                         
   9   1   4       1263.82       1254.59        37.55 o                         
  11   1   4       1977.17       1966.36        66.50 o                         
  13   1   4        224.85        246.47        26.50 o                         
  15   1   4         26.02         25.33        25.49 o                         
 -20   2   4        992.80       1069.01        94.90 o                         
 -18   2   4       1946.28       1759.42        80.13 o                         
 -16   2   4       1546.85       1542.98        55.52 o                         
 -14   2   4       1612.68       1633.83        42.28 o                         
 -12   2   4        302.89        299.78        14.05 o                         
 -10   2   4        980.65       1035.19        35.62 o                         
  -8   2   4       8088.41       8344.57       150.25 o                         
  -6   2   4       5243.98       5436.11       110.39 o                         
  -4   2   4      12830.56      13103.23       228.97 o                         
  -2   2   4       8055.76       8054.59       142.74 o                         
   0   2   4      11265.05      11436.17       185.99 o                         
   2   2   4      23368.31      24500.99       410.19 o                         
   4   2   4       6092.71       6081.91        95.11 o                         
   6   2   4       2738.04       2634.22        48.97 o                         
  10   2   4         86.05         86.28        13.60 o                         
  12   2   4        744.51        759.86        42.66 o                         
  14   2   4        638.62        672.00        45.38 o                         
  16   2   4        582.90        654.86        63.12 o                         
 -19   3   4        319.48        359.21        42.91 o                         
 -17   3   4        693.50        684.66        47.22 o                         
 -15   3   4       1742.06       1784.76        55.25 o                         
 -13   3   4       1232.67       1236.34        28.85 o                         
 -11   3   4       4404.43       4141.79        74.66 o                         
  -9   3   4       1304.44       1237.12        31.05 o                         
  -7   3   4       2818.48       2768.68        56.45 o                         
  -5   3   4      11251.07      12187.13       210.07 o                         
  -3   3   4       5614.16       5829.40       104.15 o                         
  -1   3   4       5357.20       5373.87        90.98 o                         
   1   3   4       3279.65       3295.88        53.55 o                         
   3   3   4       7067.66       6999.74       116.33 o                         
   5   3   4       3382.97       3383.43        56.43 o                         
   7   3   4        417.83        404.71        14.17 o                         
   9   3   4        479.38        507.55        22.83 o                         
  11   3   4        184.90        200.72        23.08 o                         
  13   3   4        315.11        362.03        35.18 o                         
  15   3   4        514.02        525.47        48.35 o                         
 -20   4   4        145.24        116.53        36.91 o                         
 -18   4   4        147.06        136.30        30.16 o                         
 -16   4   4        170.69        204.11        29.94 o                         
 -14   4   4        542.85        462.60        22.05 o                         
 -12   4   4       3708.04       3450.20        59.32 o                         
 -10   4   4       1056.72       1030.20        24.42 o                         
  -8   4   4       1917.94       1973.20        33.22 o                         
  -6   4   4       8821.10       9347.01       156.49 o                         
  -4   4   4       4852.52       5282.45        80.85 o                         
  -2   4   4        409.95        376.50        17.18 o                         
   0   4   4       7271.20       7983.67       153.51 o                         
   2   4   4       4488.32       4695.35        98.92 o                         
   4   4   4       2902.26       2937.67        52.83 o                         
   6   4   4       4596.48       4583.78        80.89 o                         
   8   4   4       1351.73       1315.57        30.29 o                         
  10   4   4        853.02        890.90        37.80 o                         
  12   4   4        608.76        611.45        41.26 o                         
  14   4   4        196.11        213.90        27.99 o                         
  16   4   4         63.34         61.71        28.94 o                         
 -19   5   4        261.40        267.47        41.67 o                         
 -17   5   4        527.81        564.20        45.62 o                         
 -15   5   4       2036.14       2015.87        68.43 o                         
 -13   5   4       1388.79       1441.93        34.75 o                         
 -11   5   4        617.08        570.47        21.74 o                         
  -9   5   4       5854.39       5529.03        88.53 o                         
  -7   5   4       7642.51       7481.37       117.47 o                         
  -5   5   4       8120.05       8186.75       124.80 o                         
  -3   5   4       5693.06       5867.99       104.90 o                         
  -1   5   4       6940.17       7205.98       127.74 o                         
   1   5   4       3881.79       3790.89        75.45 o                         
   3   5   4      10784.56      10725.09       189.92 o                         
   5   5   4       6432.10       6291.22       105.77 o                         
   7   5   4       2982.46       2828.75        52.04 o                         
   9   5   4       2590.79       2578.47        70.21 o                         
  11   5   4       2422.99       2457.87        83.76 o                         
  13   5   4        170.54        159.27        24.36 o                         
  15   5   4        388.92        479.53        54.60 o                         
 -20   6   4        460.09        532.04        58.91 o                         
 -18   6   4        263.03        268.71        35.81 o                         
 -16   6   4        211.58        190.25        28.75 o                         
 -14   6   4        228.23        213.68        21.30 o                         
 -12   6   4        175.89        196.27        12.14 o                         
 -10   6   4        287.82        282.07        12.12 o                         
  -8   6   4         56.25         54.37         6.01 o                         
  -6   6   4       1003.29        995.83        20.44 o                         
  -4   6   4        638.49        668.47        14.51 o                         
  -2   6   4         64.70         53.08         4.74 o                         
   0   6   4       1985.11       1968.96        42.39 o                         
   2   6   4        383.78        408.20        15.27 o                         
   4   6   4        153.40        158.67        10.15 o                         
   6   6   4        187.75        187.68        10.90 o                         
   8   6   4        140.92        152.67        12.47 o                         
  10   6   4        114.92        118.02        19.84 o                         
  12   6   4         91.20         78.62        22.10 o                         
  14   6   4         85.97         88.35        22.56 o                         
  16   6   4         98.24        133.56        34.01 o                         
 -19   7   4        334.90        351.30        41.64 o                         
 -17   7   4        949.55        943.07        56.43 o                         
 -15   7   4        886.68        910.63        41.24 o                         
 -13   7   4       3454.51       3287.69        85.05 o                         
 -11   7   4       2089.40       1979.03        41.21 o                         
  -9   7   4       2366.50       2364.09        44.85 o                         
  -7   7   4       5025.20       4734.92        77.21 o                         
  -5   7   4       4175.23       4116.24        72.32 o                         
  -3   7   4       8002.44       7934.73       147.16 o                         
  -1   7   4       8447.44       8758.25       153.30 o                         
   1   7   4       5057.73       4901.44       106.61 o                         
   3   7   4       2268.24       2212.49        47.68 o                         
   5   7   4       5894.08       5770.27       114.89 o                         
   7   7   4       1830.44       1797.66        40.58 o                         
   9   7   4       2565.52       2629.36        81.00 o                         
  11   7   4        699.51        696.75        39.52 o                         
  13   7   4        727.79        799.51        45.73 o                         
  15   7   4        233.53        254.84        42.79 o                         
 -18   8   4        143.43        133.99        29.19 o                         
 -16   8   4        120.55        147.43        23.27 o                         
 -14   8   4        153.85        146.83        20.24 o                         
 -12   8   4       2355.01       2182.34        65.03 o                         
 -10   8   4        378.90        372.58        14.85 o                         
  -8   8   4        515.49        479.90        13.65 o                         
  -6   8   4       1205.91       1208.39        23.13 o                         
  -4   8   4        761.55        738.39        15.83 o                         
  -2   8   4        932.21       1030.34        31.12 o                         
   0   8   4       3436.72       3578.38        78.71 o                         
   2   8   4        159.30        186.86        17.00 o                         
   4   8   4         76.86         86.02         8.91 o                         
   6   8   4        987.22       1010.55        25.81 o                         
   8   8   4        490.54        503.04        25.94 o                         
  10   8   4        123.34        121.39        19.98 o                         
  12   8   4       1682.97       1576.26        65.19 o                         
  14   8   4         33.80         33.67        28.05 o                         
 -19   9   4        551.25        522.39        50.84 o                         
 -17   9   4        238.88        230.88        32.08 o                         
 -15   9   4        748.87        740.63        37.79 o                         
 -13   9   4        222.05        233.97        24.51 o                         
 -11   9   4       1491.47       1533.04        44.13 o                         
  -9   9   4       3173.69       3120.82        60.04 o                         
  -7   9   4        915.42        898.93        19.53 o
[truncated: 153,172 more chars]
